# Supplementary material for: Soil Aggregation Shaped the Distribution and Interaction of Bacterial-Fungal Community Based on a 38-Year Fertilization Experiment in China
Source: Front Microbiol. 2022 Mar 22;13:824681. doi: 10.3389/fmicb.2022.824681 (PMC8981921; doi:10.3389/fmicb.2022.824681)
Supplement: Supplementary file 1 [file Data_Sheet_1.xlsx]

## Sheet: Dataset1
Tabel displaying sequencing effort for each sample in the experiment
Sample_ID	Site	Crop	FertilizationRegimes	Aggregate	Kingdom	Primer
sample1	Ezhou, Hubei	Rice	CK	LM	Bacteria	515F-806R
sample2	Ezhou, Hubei	Rice	CK	LM	Bacteria	515F-806R
sample3	Ezhou, Hubei	Rice	CK	LM	Bacteria	515F-806R
sample4	Ezhou, Hubei	Rice	CK	LM	Bacteria	515F-806R
sample5	Ezhou, Hubei	Rice	CK	LM	Bacteria	515F-806R
sample6	Ezhou, Hubei	Rice	CK	LM	Bacteria	515F-806R
sample7	Ezhou, Hubei	Rice	NPK	LM	Bacteria	515F-806R
sample8	Ezhou, Hubei	Rice	NPK	LM	Bacteria	515F-806R
sample9	Ezhou, Hubei	Rice	NPK	LM	Bacteria	515F-806R
sample10	Ezhou, Hubei	Rice	NPK	LM	Bacteria	515F-806R
sample11	Ezhou, Hubei	Rice	NPK	LM	Bacteria	515F-806R
sample12	Ezhou, Hubei	Rice	NPK	LM	Bacteria	515F-806R
sample13	Ezhou, Hubei	Rice	NPKM	LM	Bacteria	515F-806R
sample14	Ezhou, Hubei	Rice	NPKM	LM	Bacteria	515F-806R
sample15	Ezhou, Hubei	Rice	NPKM	LM	Bacteria	515F-806R
sample16	Ezhou, Hubei	Rice	NPKM	LM	Bacteria	515F-806R
sample17	Ezhou, Hubei	Rice	NPKM	LM	Bacteria	515F-806R
sample18	Ezhou, Hubei	Rice	NPKM	LM	Bacteria	515F-806R
sample19	Ezhou, Hubei	Rice	CK	MA	Bacteria	515F-806R
sample20	Ezhou, Hubei	Rice	CK	MA	Bacteria	515F-806R
sample21	Ezhou, Hubei	Rice	CK	MA	Bacteria	515F-806R
sample22	Ezhou, Hubei	Rice	CK	MA	Bacteria	515F-806R
sample23	Ezhou, Hubei	Rice	CK	MA	Bacteria	515F-806R
sample24	Ezhou, Hubei	Rice	CK	MA	Bacteria	515F-806R
sample25	Ezhou, Hubei	Rice	NPK	MA	Bacteria	515F-806R
sample26	Ezhou, Hubei	Rice	NPK	MA	Bacteria	515F-806R
sample27	Ezhou, Hubei	Rice	NPK	MA	Bacteria	515F-806R
sample28	Ezhou, Hubei	Rice	NPK	MA	Bacteria	515F-806R
sample29	Ezhou, Hubei	Rice	NPK	MA	Bacteria	515F-806R
sample30	Ezhou, Hubei	Rice	NPK	MA	Bacteria	515F-806R
sample31	Ezhou, Hubei	Rice	NPKM	MA	Bacteria	515F-806R
sample32	Ezhou, Hubei	Rice	NPKM	MA	Bacteria	515F-806R
sample33	Ezhou, Hubei	Rice	NPKM	MA	Bacteria	515F-806R
sample34	Ezhou, Hubei	Rice	NPKM	MA	Bacteria	515F-806R
sample35	Ezhou, Hubei	Rice	NPKM	MA	Bacteria	515F-806R
sample36	Ezhou, Hubei	Rice	NPKM	MA	Bacteria	515F-806R
sample37	Ezhou, Hubei	Rice	CK	MI	Bacteria	515F-806R
sample38	Ezhou, Hubei	Rice	CK	MI	Bacteria	515F-806R
sample39	Ezhou, Hubei	Rice	CK	MI	Bacteria	515F-806R
sample40	Ezhou, Hubei	Rice	CK	MI	Bacteria	515F-806R
sample41	Ezhou, Hubei	Rice	CK	MI	Bacteria	515F-806R
sample42	Ezhou, Hubei	Rice	CK	MI	Bacteria	515F-806R
sample43	Ezhou, Hubei	Rice	NPK	MI	Bacteria	515F-806R
sample44	Ezhou, Hubei	Rice	NPK	MI	Bacteria	515F-806R
sample45	Ezhou, Hubei	Rice	NPK	MI	Bacteria	515F-806R
sample46	Ezhou, Hubei	Rice	NPK	MI	Bacteria	515F-806R
sample47	Ezhou, Hubei	Rice	NPK	MI	Bacteria	515F-806R
sample48	Ezhou, Hubei	Rice	NPK	MI	Bacteria	515F-806R
sample49	Ezhou, Hubei	Rice	NPKM	MI	Bacteria	515F-806R
sample50	Ezhou, Hubei	Rice	NPKM	MI	Bacteria	515F-806R
sample51	Ezhou, Hubei	Rice	NPKM	MI	Bacteria	515F-806R
sample52	Ezhou, Hubei	Rice	NPKM	MI	Bacteria	515F-806R
sample53	Ezhou, Hubei	Rice	NPKM	MI	Bacteria	515F-806R
sample54	Ezhou, Hubei	Rice	NPKM	MI	Bacteria	515F-806R
sample55	Ezhou, Hubei	Rice	CK	SC	Bacteria	515F-806R
sample56	Ezhou, Hubei	Rice	CK	SC	Bacteria	515F-806R
sample57	Ezhou, Hubei	Rice	CK	SC	Bacteria	515F-806R
sample58	Ezhou, Hubei	Rice	CK	SC	Bacteria	515F-806R
sample59	Ezhou, Hubei	Rice	CK	SC	Bacteria	515F-806R
sample60	Ezhou, Hubei	Rice	CK	SC	Bacteria	515F-806R
sample61	Ezhou, Hubei	Rice	NPK	SC	Bacteria	515F-806R
sample62	Ezhou, Hubei	Rice	NPK	SC	Bacteria	515F-806R
sample63	Ezhou, Hubei	Rice	NPK	SC	Bacteria	515F-806R
sample64	Ezhou, Hubei	Rice	NPK	SC	Bacteria	515F-806R
sample65	Ezhou, Hubei	Rice	NPK	SC	Bacteria	515F-806R
sample66	Ezhou, Hubei	Rice	NPK	SC	Bacteria	515F-806R
sample67	Ezhou, Hubei	Rice	NPKM	SC	Bacteria	515F-806R
sample68	Ezhou, Hubei	Rice	NPKM	SC	Bacteria	515F-806R
sample69	Ezhou, Hubei	Rice	NPKM	SC	Bacteria	515F-806R
sample70	Ezhou, Hubei	Rice	NPKM	SC	Bacteria	515F-806R
sample71	Ezhou, Hubei	Rice	NPKM	SC	Bacteria	515F-806R
sample72	Ezhou, Hubei	Rice	NPKM	SC	Bacteria	515F-806R
sample73	Ezhou, Hubei	Wheat	CK	LM	Bacteria	515F-806R
sample74	Ezhou, Hubei	Wheat	CK	LM	Bacteria	515F-806R
sample75	Ezhou, Hubei	Wheat	CK	LM	Bacteria	515F-806R
sample76	Ezhou, Hubei	Wheat	CK	LM	Bacteria	515F-806R
sample77	Ezhou, Hubei	Wheat	CK	LM	Bacteria	515F-806R
sample78	Ezhou, Hubei	Wheat	CK	LM	Bacteria	515F-806R
sample79	Ezhou, Hubei	Wheat	NPK	LM	Bacteria	515F-806R
sample80	Ezhou, Hubei	Wheat	NPK	LM	Bacteria	515F-806R
sample81	Ezhou, Hubei	Wheat	NPK	LM	Bacteria	515F-806R
sample82	Ezhou, Hubei	Wheat	NPK	LM	Bacteria	515F-806R
sample83	Ezhou, Hubei	Wheat	NPK	LM	Bacteria	515F-806R
sample84	Ezhou, Hubei	Wheat	NPK	LM	Bacteria	515F-806R
sample85	Ezhou, Hubei	Wheat	NPKM	LM	Bacteria	515F-806R
sample86	Ezhou, Hubei	Wheat	NPKM	LM	Bacteria	515F-806R
sample87	Ezhou, Hubei	Wheat	NPKM	LM	Bacteria	515F-806R
sample88	Ezhou, Hubei	Wheat	NPKM	LM	Bacteria	515F-806R
sample89	Ezhou, Hubei	Wheat	NPKM	LM	Bacteria	515F-806R
sample90	Ezhou, Hubei	Wheat	NPKM	LM	Bacteria	515F-806R
sample91	Ezhou, Hubei	Wheat	CK	MA	Bacteria	515F-806R
sample92	Ezhou, Hubei	Wheat	CK	MA	Bacteria	515F-806R
sample93	Ezhou, Hubei	Wheat	CK	MA	Bacteria	515F-806R
sample94	Ezhou, Hubei	Wheat	CK	MA	Bacteria	515F-806R
sample95	Ezhou, Hubei	Wheat	CK	MA	Bacteria	515F-806R
sample96	Ezhou, Hubei	Wheat	CK	MA	Bacteria	515F-806R
sample97	Ezhou, Hubei	Wheat	NPK	MA	Bacteria	515F-806R
sample98	Ezhou, Hubei	Wheat	NPK	MA	Bacteria	515F-806R
sample99	Ezhou, Hubei	Wheat	NPK	MA	Bacteria	515F-806R
sample100	Ezhou, Hubei	Wheat	NPK	MA	Bacteria	515F-806R
sample101	Ezhou, Hubei	Wheat	NPK	MA	Bacteria	515F-806R
sample102	Ezhou, Hubei	Wheat	NPK	MA	Bacteria	515F-806R
sample103	Ezhou, Hubei	Wheat	NPKM	MA	Bacteria	515F-806R
sample104	Ezhou, Hubei	Wheat	NPKM	MA	Bacteria	515F-806R
sample105	Ezhou, Hubei	Wheat	NPKM	MA	Bacteria	515F-806R
sample106	Ezhou, Hubei	Wheat	NPKM	MA	Bacteria	515F-806R
sample107	Ezhou, Hubei	Wheat	NPKM	MA	Bacteria	515F-806R
sample108	Ezhou, Hubei	Wheat	NPKM	MA	Bacteria	515F-806R
sample109	Ezhou, Hubei	Wheat	CK	MI	Bacteria	515F-806R
sample110	Ezhou, Hubei	Wheat	CK	MI	Bacteria	515F-806R
sample111	Ezhou, Hubei	Wheat	CK	MI	Bacteria	515F-806R
sample112	Ezhou, Hubei	Wheat	CK	MI	Bacteria	515F-806R
sample113	Ezhou, Hubei	Wheat	CK	MI	Bacteria	515F-806R
sample114	Ezhou, Hubei	Wheat	CK	MI	Bacteria	515F-806R
sample115	Ezhou, Hubei	Wheat	NPK	MI	Bacteria	515F-806R
sample116	Ezhou, Hubei	Wheat	NPK	MI	Bacteria	515F-806R
sample117	Ezhou, Hubei	Wheat	NPK	MI	Bacteria	515F-806R
sample118	Ezhou, Hubei	Wheat	NPK	MI	Bacteria	515F-806R
sample119	Ezhou, Hubei	Wheat	NPK	MI	Bacteria	515F-806R
sample120	Ezhou, Hubei	Wheat	NPK	MI	Bacteria	515F-806R
sample121	Ezhou, Hubei	Wheat	NPKM	MI	Bacteria	515F-806R
sample122	Ezhou, Hubei	Wheat	NPKM	MI	Bacteria	515F-806R
sample123	Ezhou, Hubei	Wheat	NPKM	MI	Bacteria	515F-806R
sample124	Ezhou, Hubei	Wheat	NPKM	MI	Bacteria	515F-806R
sample125	Ezhou, Hubei	Wheat	NPKM	MI	Bacteria	515F-806R
sample126	Ezhou, Hubei	Wheat	NPKM	MI	Bacteria	515F-806R
sample127	Ezhou, Hubei	Wheat	CK	SC	Bacteria	515F-806R
sample128	Ezhou, Hubei	Wheat	CK	SC	Bacteria	515F-806R
sample129	Ezhou, Hubei	Wheat	CK	SC	Bacteria	515F-806R
sample130	Ezhou, Hubei	Wheat	CK	SC	Bacteria	515F-806R
sample131	Ezhou, Hubei	Wheat	CK	SC	Bacteria	515F-806R
sample132	Ezhou, Hubei	Wheat	CK	SC	Bacteria	515F-806R
sample133	Ezhou, Hubei	Wheat	NPK	SC	Bacteria	515F-806R
sample134	Ezhou, Hubei	Wheat	NPK	SC	Bacteria	515F-806R
sample135	Ezhou, Hubei	Wheat	NPK	SC	Bacteria	515F-806R
sample136	Ezhou, Hubei	Wheat	NPK	SC	Bacteria	515F-806R
sample137	Ezhou, Hubei	Wheat	NPK	SC	Bacteria	515F-806R
sample138	Ezhou, Hubei	Wheat	NPK	SC	Bacteria	515F-806R
sample139	Ezhou, Hubei	Wheat	NPKM	SC	Bacteria	515F-806R
sample140	Ezhou, Hubei	Wheat	NPKM	SC	Bacteria	515F-806R
sample141	Ezhou, Hubei	Wheat	NPKM	SC	Bacteria	515F-806R
sample142	Ezhou, Hubei	Wheat	NPKM	SC	Bacteria	515F-806R
sample143	Ezhou, Hubei	Wheat	NPKM	SC	Bacteria	515F-806R
sample144	Ezhou, Hubei	Wheat	NPKM	SC	Bacteria	515F-806R
sample145	Ezhou, Hubei	Rice	CK	LM	Fungi	ITS1F-ITS2R
sample146	Ezhou, Hubei	Rice	CK	LM	Fungi	ITS1F-ITS2R
sample147	Ezhou, Hubei	Rice	CK	LM	Fungi	ITS1F-ITS2R
sample148	Ezhou, Hubei	Rice	CK	LM	Fungi	ITS1F-ITS2R
sample149	Ezhou, Hubei	Rice	CK	LM	Fungi	ITS1F-ITS2R
sample150	Ezhou, Hubei	Rice	CK	LM	Fungi	ITS1F-ITS2R
sample151	Ezhou, Hubei	Rice	NPK	LM	Fungi	ITS1F-ITS2R
sample152	Ezhou, Hubei	Rice	NPK	LM	Fungi	ITS1F-ITS2R
sample153	Ezhou, Hubei	Rice	NPK	LM	Fungi	ITS1F-ITS2R
sample154	Ezhou, Hubei	Rice	NPK	LM	Fungi	ITS1F-ITS2R
sample155	Ezhou, Hubei	Rice	NPK	LM	Fungi	ITS1F-ITS2R
sample156	Ezhou, Hubei	Rice	NPK	LM	Fungi	ITS1F-ITS2R
sample157	Ezhou, Hubei	Rice	NPKM	LM	Fungi	ITS1F-ITS2R
sample158	Ezhou, Hubei	Rice	NPKM	LM	Fungi	ITS1F-ITS2R
sample159	Ezhou, Hubei	Rice	NPKM	LM	Fungi	ITS1F-ITS2R
sample160	Ezhou, Hubei	Rice	NPKM	LM	Fungi	ITS1F-ITS2R
sample161	Ezhou, Hubei	Rice	NPKM	LM	Fungi	ITS1F-ITS2R
sample162	Ezhou, Hubei	Rice	NPKM	LM	Fungi	ITS1F-ITS2R
sample163	Ezhou, Hubei	Rice	CK	MA	Fungi	ITS1F-ITS2R
sample164	Ezhou, Hubei	Rice	CK	MA	Fungi	ITS1F-ITS2R
sample165	Ezhou, Hubei	Rice	CK	MA	Fungi	ITS1F-ITS2R
sample166	Ezhou, Hubei	Rice	CK	MA	Fungi	ITS1F-ITS2R
sample167	Ezhou, Hubei	Rice	CK	MA	Fungi	ITS1F-ITS2R
sample168	Ezhou, Hubei	Rice	CK	MA	Fungi	ITS1F-ITS2R
sample169	Ezhou, Hubei	Rice	NPK	MA	Fungi	ITS1F-ITS2R
sample170	Ezhou, Hubei	Rice	NPK	MA	Fungi	ITS1F-ITS2R
sample171	Ezhou, Hubei	Rice	NPK	MA	Fungi	ITS1F-ITS2R
sample172	Ezhou, Hubei	Rice	NPK	MA	Fungi	ITS1F-ITS2R
sample173	Ezhou, Hubei	Rice	NPK	MA	Fungi	ITS1F-ITS2R
sample174	Ezhou, Hubei	Rice	NPK	MA	Fungi	ITS1F-ITS2R
sample175	Ezhou, Hubei	Rice	NPKM	MA	Fungi	ITS1F-ITS2R
sample176	Ezhou, Hubei	Rice	NPKM	MA	Fungi	ITS1F-ITS2R
sample177	Ezhou, Hubei	Rice	NPKM	MA	Fungi	ITS1F-ITS2R
sample178	Ezhou, Hubei	Rice	NPKM	MA	Fungi	ITS1F-ITS2R
sample179	Ezhou, Hubei	Rice	NPKM	MA	Fungi	ITS1F-ITS2R
sample180	Ezhou, Hubei	Rice	NPKM	MA	Fungi	ITS1F-ITS2R
sample181	Ezhou, Hubei	Rice	CK	MI	Fungi	ITS1F-ITS2R
sample182	Ezhou, Hubei	Rice	CK	MI	Fungi	ITS1F-ITS2R
sample183	Ezhou, Hubei	Rice	CK	MI	Fungi	ITS1F-ITS2R
sample184	Ezhou, Hubei	Rice	CK	MI	Fungi	ITS1F-ITS2R
sample185	Ezhou, Hubei	Rice	CK	MI	Fungi	ITS1F-ITS2R
sample186	Ezhou, Hubei	Rice	CK	MI	Fungi	ITS1F-ITS2R
sample187	Ezhou, Hubei	Rice	NPK	MI	Fungi	ITS1F-ITS2R
sample188	Ezhou, Hubei	Rice	NPK	MI	Fungi	ITS1F-ITS2R
sample189	Ezhou, Hubei	Rice	NPK	MI	Fungi	ITS1F-ITS2R
sample190	Ezhou, Hubei	Rice	NPK	MI	Fungi	ITS1F-ITS2R
sample191	Ezhou, Hubei	Rice	NPK	MI	Fungi	ITS1F-ITS2R
sample192	Ezhou, Hubei	Rice	NPK	MI	Fungi	ITS1F-ITS2R
sample193	Ezhou, Hubei	Rice	NPKM	MI	Fungi	ITS1F-ITS2R
sample194	Ezhou, Hubei	Rice	NPKM	MI	Fungi	ITS1F-ITS2R
sample195	Ezhou, Hubei	Rice	NPKM	MI	Fungi	ITS1F-ITS2R
sample196	Ezhou, Hubei	Rice	NPKM	MI	Fungi	ITS1F-ITS2R
sample197	Ezhou, Hubei	Rice	NPKM	MI	Fungi	ITS1F-ITS2R
sample198	Ezhou, Hubei	Rice	NPKM	MI	Fungi	ITS1F-ITS2R
sample199	Ezhou, Hubei	Rice	CK	SC	Fungi	ITS1F-ITS2R
sample200	Ezhou, Hubei	Rice	CK	SC	Fungi	ITS1F-ITS2R
sample201	Ezhou, Hubei	Rice	CK	SC	Fungi	ITS1F-ITS2R
sample202	Ezhou, Hubei	Rice	CK	SC	Fungi	ITS1F-ITS2R
sample203	Ezhou, Hubei	Rice	CK	SC	Fungi	ITS1F-ITS2R
sample204	Ezhou, Hubei	Rice	CK	SC	Fungi	ITS1F-ITS2R
sample205	Ezhou, Hubei	Rice	NPK	SC	Fungi	ITS1F-ITS2R
sample206	Ezhou, Hubei	Rice	NPK	SC	Fungi	ITS1F-ITS2R
sample207	Ezhou, Hubei	Rice	NPK	SC	Fungi	ITS1F-ITS2R
sample208	Ezhou, Hubei	Rice	NPK	SC	Fungi	ITS1F-ITS2R
sample209	Ezhou, Hubei	Rice	NPK	SC	Fungi	ITS1F-ITS2R
sample210	Ezhou, Hubei	Rice	NPK	SC	Fungi	ITS1F-ITS2R
sample211	Ezhou, Hubei	Rice	NPKM	SC	Fungi	ITS1F-ITS2R
sample212	Ezhou, Hubei	Rice	NPKM	SC	Fungi	ITS1F-ITS2R
sample213	Ezhou, Hubei	Rice	NPKM	SC	Fungi	ITS1F-ITS2R
sample214	Ezhou, Hubei	Rice	NPKM	SC	Fungi	ITS1F-ITS2R
sample215	Ezhou, Hubei	Rice	NPKM	SC	Fungi	ITS1F-ITS2R
sample216	Ezhou, Hubei	Rice	NPKM	SC	Fungi	ITS1F-ITS2R
sample217	Ezhou, Hubei	Rice	CK	LM	Fungi	ITS1F-ITS2R
sample218	Ezhou, Hubei	Rice	CK	LM	Fungi	ITS1F-ITS2R
sample219	Ezhou, Hubei	Rice	CK	LM	Fungi	ITS1F-ITS2R
sample220	Ezhou, Hubei	Rice	CK	LM	Fungi	ITS1F-ITS2R
sample221	Ezhou, Hubei	Rice	CK	LM	Fungi	ITS1F-ITS2R
sample222	Ezhou, Hubei	Rice	CK	LM	Fungi	ITS1F-ITS2R
sample223	Ezhou, Hubei	Rice	NPK	LM	Fungi	ITS1F-ITS2R
sample224	Ezhou, Hubei	Rice	NPK	LM	Fungi	ITS1F-ITS2R
sample225	Ezhou, Hubei	Rice	NPK	LM	Fungi	ITS1F-ITS2R
sample226	Ezhou, Hubei	Rice	NPK	LM	Fungi	ITS1F-ITS2R
sample227	Ezhou, Hubei	Rice	NPK	LM	Fungi	ITS1F-ITS2R
sample228	Ezhou, Hubei	Rice	NPK	LM	Fungi	ITS1F-ITS2R
sample229	Ezhou, Hubei	Rice	NPKM	LM	Fungi	ITS1F-ITS2R
sample230	Ezhou, Hubei	Rice	NPKM	LM	Fungi	ITS1F-ITS2R
sample231	Ezhou, Hubei	Rice	NPKM	LM	Fungi	ITS1F-ITS2R
sample232	Ezhou, Hubei	Rice	NPKM	LM	Fungi	ITS1F-ITS2R
sample233	Ezhou, Hubei	Rice	NPKM	LM	Fungi	ITS1F-ITS2R
sample234	Ezhou, Hubei	Rice	NPKM	LM	Fungi	ITS1F-ITS2R
sample235	Ezhou, Hubei	Rice	CK	MA	Fungi	ITS1F-ITS2R
sample236	Ezhou, Hubei	Rice	CK	MA	Fungi	ITS1F-ITS2R
sample237	Ezhou, Hubei	Rice	CK	MA	Fungi	ITS1F-ITS2R
sample238	Ezhou, Hubei	Rice	CK	MA	Fungi	ITS1F-ITS2R
sample239	Ezhou, Hubei	Rice	CK	MA	Fungi	ITS1F-ITS2R
sample240	Ezhou, Hubei	Rice	CK	MA	Fungi	ITS1F-ITS2R
sample241	Ezhou, Hubei	Rice	NPK	MA	Fungi	ITS1F-ITS2R
sample242	Ezhou, Hubei	Rice	NPK	MA	Fungi	ITS1F-ITS2R
sample243	Ezhou, Hubei	Rice	NPK	MA	Fungi	ITS1F-ITS2R
sample244	Ezhou, Hubei	Rice	NPK	MA	Fungi	ITS1F-ITS2R
sample245	Ezhou, Hubei	Rice	NPK	MA	Fungi	ITS1F-ITS2R
sample246	Ezhou, Hubei	Rice	NPK	MA	Fungi	ITS1F-ITS2R
sample247	Ezhou, Hubei	Rice	NPKM	MA	Fungi	ITS1F-ITS2R
sample248	Ezhou, Hubei	Rice	NPKM	MA	Fungi	ITS1F-ITS2R
sample249	Ezhou, Hubei	Rice	NPKM	MA	Fungi	ITS1F-ITS2R
sample250	Ezhou, Hubei	Rice	NPKM	MA	Fungi	ITS1F-ITS2R
sample251	Ezhou, Hubei	Rice	NPKM	MA	Fungi	ITS1F-ITS2R
sample252	Ezhou, Hubei	Rice	NPKM	MA	Fungi	ITS1F-ITS2R
sample253	Ezhou, Hubei	Rice	CK	MI	Fungi	ITS1F-ITS2R
sample254	Ezhou, Hubei	Rice	CK	MI	Fungi	ITS1F-ITS2R
sample255	Ezhou, Hubei	Rice	CK	MI	Fungi	ITS1F-ITS2R
sample256	Ezhou, Hubei	Rice	CK	MI	Fungi	ITS1F-ITS2R
sample257	Ezhou, Hubei	Rice	CK	MI	Fungi	ITS1F-ITS2R
sample258	Ezhou, Hubei	Rice	CK	MI	Fungi	ITS1F-ITS2R
sample259	Ezhou, Hubei	Rice	NPK	MI	Fungi	ITS1F-ITS2R
sample260	Ezhou, Hubei	Rice	NPK	MI	Fungi	ITS1F-ITS2R
sample261	Ezhou, Hubei	Rice	NPK	MI	Fungi	ITS1F-ITS2R
sample262	Ezhou, Hubei	Rice	NPK	MI	Fungi	ITS1F-ITS2R
sample263	Ezhou, Hubei	Rice	NPK	MI	Fungi	ITS1F-ITS2R
sample264	Ezhou, Hubei	Rice	NPK	MI	Fungi	ITS1F-ITS2R
sample265	Ezhou, Hubei	Rice	NPKM	MI	Fungi	ITS1F-ITS2R
sample266	Ezhou, Hubei	Rice	NPKM	MI	Fungi	ITS1F-ITS2R
sample267	Ezhou, Hubei	Rice	NPKM	MI	Fungi	ITS1F-ITS2R
sample268	Ezhou, Hubei	Rice	NPKM	MI	Fungi	ITS1F-ITS2R
sample269	Ezhou, Hubei	Rice	NPKM	MI	Fungi	ITS1F-ITS2R
sample270	Ezhou, Hubei	Rice	NPKM	MI	Fungi	ITS1F-ITS2R
sample271	Ezhou, Hubei	Rice	CK	SC	Fungi	ITS1F-ITS2R
sample272	Ezhou, Hubei	Rice	CK	SC	Fungi	ITS1F-ITS2R
sample273	Ezhou, Hubei	Rice	CK	SC	Fungi	ITS1F-ITS2R
sample274	Ezhou, Hubei	Rice	CK	SC	Fungi	ITS1F-ITS2R
sample275	Ezhou, Hubei	Rice	CK	SC	Fungi	ITS1F-ITS2R
sample276	Ezhou, Hubei	Rice	CK	SC	Fungi	ITS1F-ITS2R
sample277	Ezhou, Hubei	Rice	NPK	SC	Fungi	ITS1F-ITS2R
sample278	Ezhou, Hubei	Rice	NPK	SC	Fungi	ITS1F-ITS2R
sample279	Ezhou, Hubei	Rice	NPK	SC	Fungi	ITS1F-ITS2R
sample280	Ezhou, Hubei	Rice	NPK	SC	Fungi	ITS1F-ITS2R
sample281	Ezhou, Hubei	Rice	NPK	SC	Fungi	ITS1F-ITS2R
sample282	Ezhou, Hubei	Rice	NPK	SC	Fungi	ITS1F-ITS2R
sample283	Ezhou, Hubei	Rice	NPKM	SC	Fungi	ITS1F-ITS2R
sample284	Ezhou, Hubei	Rice	NPKM	SC	Fungi	ITS1F-ITS2R
sample285	Ezhou, Hubei	Rice	NPKM	SC	Fungi	ITS1F-ITS2R
sample286	Ezhou, Hubei	Rice	NPKM	SC	Fungi	ITS1F-ITS2R
sample287	Ezhou, Hubei	Rice	NPKM	SC	Fungi	ITS1F-ITS2R
sample288	Ezhou, Hubei	Rice	NPKM	SC	Fungi	ITS1F-ITS2R

## Sheet: Dataset2
PERMANOVA results of microbial community											PERMANOVA results of microbial phenotypes prediction
adonis(formula = all_dis_16s ~ Fertilization * Aggregation, data = design_filter_16s, permutations = 9999)
											Permutation: free
Permutation: free											Number of permutations: 999
Number of permutations: 9999
											Terms added sequentially (first to last)
Terms added sequentially (first to last)
											Df SumsOfSqs MeanSqs F.Model R2 Pr(>F)
	Df	SumsOfSqs	MeanSqs	F.Model	R2	Pr(>F)					Fertilization regimes 2 0.011143 0.0055713 3.2825 0.08688 0.028 *
Fertilization	2	0.8945	0.44725	11.4755	0.21534	0.0001	***				Residuals 69 0.117113 0.0016973 0.91312
Aggregation	3	0.6268	0.20893	5.3608	0.1509	0.0001	***				Total 71 0.128255 1.00000
Fertilization:Aggregation	6	0.2941	0.04901	1.2575	0.07079	0.0787	.				---
Residuals	60	2.3385	0.03897	0.56297							Signif. codes: 0 ‘***’ 0.001 ‘**’ 0.01 ‘*’ 0.05 ‘.’ 0.1 ‘ ’ 1
Total	71	4.1538	1
---
Signif. codes: 0 ‘***’ 0.001 ‘**’ 0.01 ‘*’ 0.05 ‘.’ 0.1 ‘ ’ 1
											Permutation: free
Permutation: free											Number of permutations: 999
Number of permutations: 9999
											Terms added sequentially (first to last)
Terms added sequentially (first to last)
											Df SumsOfSqs MeanSqs F.Model R2 Pr(>F)
	Df	SumsOfSqs	MeanSqs	F.Model	R2	Pr(>F)					Aggregation 3 0.022251 0.0074170 4.7579 0.17349 0.003 **
Fertilization	2	4.0872	2.04362	15.9981	0.27974	0.0001	***				Residuals 68 0.106004 0.0015589 0.82651
Aggregation	3	1.6006	0.53355	4.1768	0.10955	0.0001	***				Total 71 0.128255 1.00000
Fertilization:Aggregation	6	1.2583	0.20972	1.6418	0.08612	0.0213	*				---
Residuals	60	7.6645	0.12774	0.52458							Signif. codes: 0 ‘***’ 0.001 ‘**’ 0.01 ‘*’ 0.05 ‘.’ 0.1 ‘ ’ 1
Total	71	14.6107	1
---
Signif. codes: 0 ‘***’ 0.001 ‘**’ 0.01 ‘*’ 0.05 ‘.’ 0.1 ‘ ’ 1
Compare the bacterial communitiy in NPK and NPKM
adonis(formula = OTU ~ NPKvsNPKM, data = group, permutations = 999, distance = "bray")
Permutation: free
Number of permutations: 999
Terms added sequentially (first to last)
Df SumsOfSqs MeanSqs F.Model R2 Pr(>F)
NPKvsNPKM 1 0.00453 0.0045278 0.50255 0.01081 0.69
Residuals 46 0.41445 0.0090098 0.98919
Total 47 0.41898 1.00000
Compare the fungal communitiy in NPK and NPKM
adonis(formula = OTU ~ NPKvsNPKM, data = group, permutations = 999, distance = "bray")
Permutation: free
Number of permutations: 999
Terms added sequentially (first to last)
Df SumsOfSqs MeanSqs F.Model R2 Pr(>F)
NPKvsNPKM 1 0.03377 0.033767 0.98144 0.02089 0.323
Residuals 46 1.58268 0.034406 0.97911
Total 47 1.61644 1.00000

## Sheet: Dataset3
CAP analysis constrained to soil aggregation on CK, NPK, NPKM-associated bacterial/fungal community
CK_16s								NPK_its
Permutation test for capscale under reduced model								Permutation test for capscale under reduced model
Permutation: free								Permutation: free
Number of permutations: 9999								Number of permutations: 9999
Model: capscale(formula = OTU ~ Aggregation, data = data, distance = distance)								Model: capscale(formula = OTU ~ Aggregation, data = data, distance = distance)
Permutation test for all constrained eigenvalues								Permutation test for all constrained eigenvalues
Df Inertia F Pr(>F)								Df Inertia F Pr(>F)
Model 3 0.36657 3.3004 0.0001 ***								Model 3 1.0719 3.236 0.0001 ***
Residual 20 0.74044								Residual 20 2.2084
---								---
Signif. codes: 0 ‘***’ 0.001 ‘**’ 0.01 ‘*’ 0.05 ‘.’ 0.1 ‘ ’ 1								Signif. codes: 0 ‘***’ 0.001 ‘**’ 0.01 ‘*’ 0.05 ‘.’ 0.1 ‘ ’ 1
NPK_16s								NPK_its
Permutation test for capscale under reduced model								Permutation test for capscale under reduced model
Permutation: free								Permutation: free
Number of permutations: 9999								Number of permutations: 9999
Model: capscale(formula = OTU ~ Aggregation, data = data, distance = distance)								Model: capscale(formula = OTU ~ Aggregation, data = data, distance = distance)
Permutation test for all constrained eigenvalues								Permutation test for all constrained eigenvalues
Df Inertia F Pr(>F)								Df Inertia F Pr(>F)
Model 3 0.25587 2.2089 0.0002 ***								Model 3 0.76718 1.7793 0.05 *
Residual 20 0.77224								Residual 20 2.87438
---								---
Signif. codes: 0 ‘***’ 0.001 ‘**’ 0.01 ‘*’ 0.05 ‘.’ 0.1 ‘ ’ 1								Signif. codes: 0 ‘***’ 0.001 ‘**’ 0.01 ‘*’ 0.05 ‘.’ 0.1 ‘ ’ 1
NPKM_16s								NPKM_its
Permutation test for capscale under reduced model								Permutation test for capscale under reduced model
Permutation: free								Permutation: free
Number of permutations: 9999								Number of permutations: 9999
Model: capscale(formula = OTU ~ Aggregation, data = data, distance = distance)								Model: capscale(formula = OTU ~ Aggregation, data = data, distance = distance)
Permutation test for all constrained eigenvalues								Permutation test for all constrained eigenvalues
Df Inertia F Pr(>F)								Df Inertia F Pr(>F)
Model 3 0.28019 2.5254 0.0002 ***								Model 3 0.9452 2.2724 0.0327 *
Residual 20 0.73965								Residual 20 2.7730
---								---
Signif. codes: 0 ‘***’ 0.001 ‘**’ 0.01 ‘*’ 0.05 ‘.’ 0.1 ‘ ’ 1								Signif. codes: 0 ‘***’ 0.001 ‘**’ 0.01 ‘*’ 0.05 ‘.’ 0.1 ‘ ’ 1

## Sheet: Dataset4
Supplementary Table S PERMANOVA & BETADISP
CK										NPK										NPKM
PERMANOVA tesing for soil aggregation effects on CK-associated bacterial community										PERMANOVA tesing for soil aggregation effects on NPK-associated bacterial community										PERMANOVA tesing for soil aggregation effects on NPKM-associated bacterial community
adonis(formula = CK_dis_16s ~ Class, data = design_16s_CK, permutations = 9999)										adonis(formula = NPK_dis_16s ~ Class, data = design_16s_NPK, permutations = 9999)										adonis(formula = NPKM_dis_16s ~ Class, data = design_16s_NPKM, permutations = 9999)
Permutation: free										Permutation: free										Permutation: free
Number of permutations: 9999										Number of permutations: 9999										Number of permutations: 9999
Terms added sequentially (first to last)										Terms added sequentially (first to last)										Terms added sequentially (first to last)
	Df	SumsOfSqs	MeanSqs	F.Model	R2	Pr(>F)					Df	SumsOfSqs	MeanSqs	F.Model	R2	Pr(>F)					Df	SumsOfSqs	MeanSqs	F.Model	R2	Pr(>F)
Class	3	0.36657	0.122188	3.3004	0.33113	0.0001	***			Class	3	0.25587	0.08529	2.2089	0.24887	0.0002	***			Class	3	0.28019	0.093397	2.5254	0.27474	0.0003	***
Residuals	20	0.74044	0.037022	0.66887						Residuals	20	0.77224	0.038612	0.75113						Residuals	20	0.73965	0.036983	0.72526
Total	23	1.107	1							Total	23	1.02811	1							Total	23	1.01985	1
---										---										---
Signif. codes: 0 ‘***’ 0.001 ‘**’ 0.01 ‘*’ 0.05 ‘.’ 0.1 ‘ ’ 1										Signif. codes: 0 ‘***’ 0.001 ‘**’ 0.01 ‘*’ 0.05 ‘.’ 0.1 ‘ ’ 1										Signif. codes: 0 ‘***’ 0.001 ‘**’ 0.01 ‘*’ 0.05 ‘.’ 0.1 ‘ ’ 1													1
Pairwise comparisons using permutation MANOVAs on a distance matrix										Pairwise comparisons using permutation MANOVAs on a distance matrix										Pairwise comparisons using permutation MANOVAs on a distance matrix
data: CK_dis_16s by design_16s_CK$Class										data: NPK_dis_16s by design_16s_NPK$Class										data: NPKM_dis_16s by design_16s_NPKM$Class
9999 permutations										9999 permutations										9999 permutations
	Macro	SmallMacro	Micro								Macro	SmallMacro	Micro								Macro	SmallMacro	Micro
SmallMacro	0.1741	-	-							SmallMacro	0.5448	-	-							SmallMacro	0.036	-	-
Micro	0.0045	0.0045	-							Micro	0.0056	0.0056	-							Micro	0.0168	0.0096	-
SiltClay	0.0045	0.0045	0.5359							SiltClay	0.0056	0.0134	0.4784							SiltClay	0.0126	0.0934	0.0934
P value adjustment method: fdr										P value adjustment method: fdr										P value adjustment method: fdr
Permutation test for homogeneity of multivariate dispersions										Permutation test for homogeneity of multivariate dispersions										Permutation test for homogeneity of multivariate dispersions
Permutation: free										Permutation: free										Permutation: free
Number of permutations: 9999										Number of permutations: 9999										Number of permutations: 9999
Response: Distances										Response: Distances										Response: Distances
	Df	SumsOfSqs	MeanSqs	F.Model	R2	Pr(>F)					Df	SumsOfSqs	MeanSqs	F.Model	R2	Pr(>F)					Df	SumsOfSqs	MeanSqs	F.Model	R2	Pr(>F)
Groups	3	0.010115	0.0033718	5.7897	9999	0.0056	**			Groups	3	0.0081295	0.00270983	3.4094	9999	0.0343	*			Groups	3	0.011101	0.0037003	3.8674	9999	0.0245	*
Residuals	20	0.011648	0.0005824							Residuals	20	0.0158965	0.00079482							Residuals	20	0.019136	0.0009568
---										---										---
Signif. codes: 0 ‘***’ 0.001 ‘**’ 0.01 ‘*’ 0.05 ‘.’ 0.1 ‘ ’ 1										Signif. codes: 0 ‘***’ 0.001 ‘**’ 0.01 ‘*’ 0.05 ‘.’ 0.1 ‘ ’ 1										Signif. codes: 0 ‘***’ 0.001 ‘**’ 0.01 ‘*’ 0.05 ‘.’ 0.1 ‘ ’ 1
Pairwise comparisons:										Pairwise comparisons:										Pairwise comparisons:
(Observed p-value below diagonal, permuted p-value above diagonal)										(Observed p-value below diagonal, permuted p-value above diagonal)										(Observed p-value below diagonal, permuted p-value above diagonal)
	Macro	SmallMacro	Micro	SiltClay							Macro	SmallMacro	Micro	SiltClay							Macro	SmallMacro	Micro	SiltClay
Macro		0.8125	0.1161	0.0115						Macro		0.3168	0.964	0.0656						Macro		0.4272	0.0878	0.0122
SmallMacro	0.809828		0.111	0.0078						SmallMacro	0.304866		0.3819	0.0121						SmallMacro	0.426292		0.369	0.0527
Micro	0.11686	0.105444		0.1118						Micro	0.959067	0.367032		0.0938						Micro	0.092973	0.380683		0.1631
SiltClay	0.0099975	0.007618	0.106219							SiltClay	0.073377	0.020262	0.101199							SiltClay	0.014497	0.053025	0.16539
PERMANOVA tesing for soil aggregation effects on CK-associated bacterial community										PERMANOVA tesing for soil aggregation effects on NPK-associated fungal community										PERMANOVA tesing for soil aggregation effects on NPKM-associated fungal community
adonis(formula = CK_dis_its ~ Class, data = design_its_CK, permutations = 9999)										adonis(formula = NPK_dis_its ~ Class, data = design_its_NPK, permutations = 9999)										adonis(formula = NPKM_dis_its ~ Class, data = design_its_NPKM, permutations = 9999)
Permutation: free										Permutation: free										Permutation: free
Number of permutations: 9999										Number of permutations: 9999										Number of permutations: 9999
Terms added sequentially (first to last)										Terms added sequentially (first to last)										Terms added sequentially (first to last)
	Df	SumsOfSqs	MeanSqs	F.Model	R2	Pr(>F)					Df	SumsOfSqs	MeanSqs	F.Model	R2	Pr(>F)					Df	SumsOfSqs	MeanSqs	F.Model	R2	Pr(>F)
Class	3	1.0685	0.35618	3.2804	0.32979	0.0001	***			Class	3	0.7533	0.25108	1.8195	0.21441	0.0483	*			Class	3	0.9211	0.30703	2.2598	0.25315	0.0344	*
Residuals	20	2.1715	0.10858	0.67021						Residuals	20	2.7599	0.138	0.78559						Residuals	20	2.7173	0.13587	0.74685
Total	23	3.2401	1							Total	23	3.5132	1							Total	23	3.6384	1
---										---										---
Signif. codes: 0 ‘***’ 0.001 ‘**’ 0.01 ‘*’ 0.05 ‘.’ 0.1 ‘ ’ 1										Signif. codes: 0 ‘***’ 0.001 ‘**’ 0.01 ‘*’ 0.05 ‘.’ 0.1 ‘ ’ 1										Signif. codes: 0 ‘***’ 0.001 ‘**’ 0.01 ‘*’ 0.05 ‘.’ 0.1 ‘ ’ 1
Pairwise comparisons using permutation MANOVAs on a distance matrix										Pairwise comparisons using permutation MANOVAs on a distance matrix										Pairwise comparisons using permutation MANOVAs on a distance matrix
data: CK_dis_its by design_its_CK$Class										data: NPK_dis_its by design_its_NPK$Class										data: NPKM_dis_its by design_its_NPK$MClass
9999 permutations										9999 permutations										9999 permutations
	Macro	SmallMacro	Micro								Macro	SmallMacro	Micro								Macro	SmallMacro	Micro
SmallMacro	0.0138	-	-							SmallMacro	0.2	-	-							SmallMacro	0.099	-	-
Micro	0.0064	0.0064	-							Micro	0.54	0.16	-							Micro	0.099	0.099	-
SiltClay	0.0064	0.0071	0.1544							SiltClay	0.16	0.45	0.16							SiltClay	0.099	0.367	0.226
P value adjustment method: fdr										P value adjustment method: fdr										P value adjustment method: fdr
Permutation test for homogeneity of multivariate dispersions										Permutation test for homogeneity of multivariate dispersions										Permutation test for homogeneity of multivariate dispersions
Permutation: free										Permutation: free										Permutation: free
Number of permutations: 9999										Number of permutations: 9999										Number of permutations: 9999
Response: Distances										Response: Distances										Response: Distances
	Df	SumsOfSqs	MeanSqs	F.Model	R2	Pr(>F)					Df	SumsOfSqs	MeanSqs	F.Model	R2	Pr(>F)					Df	SumsOfSqs	MeanSqs	F.Model	R2	Pr(>F)
Groups	3	0.012479	0.0041597	1.5816	9999	0.2258				Groups	3	0.134463	0.044821	14.567	9999	0.0001	***			Groups	3	0.30654	0.102179	16.76	9999	0.0001	***
Residuals	20	0.052601	0.0026301							Residuals	20	0.061537	0.003077							Residuals	20	0.12193	0.006097
---										---										---
Signif. codes: 0 ‘***’ 0.001 ‘**’ 0.01 ‘*’ 0.05 ‘.’ 0.1 ‘ ’ 1										Signif. codes: 0 ‘***’ 0.001 ‘**’ 0.01 ‘*’ 0.05 ‘.’ 0.1 ‘ ’ 1										Signif. codes: 0 ‘***’ 0.001 ‘**’ 0.01 ‘*’ 0.05 ‘.’ 0.1 ‘ ’ 1
Pairwise comparisons:										Pairwise comparisons:										Pairwise comparisons:
(Observed p-value below diagonal, permuted p-value above diagonal)										(Observed p-value below diagonal, permuted p-value above diagonal)										(Observed p-value below diagonal, permuted p-value above diagonal)
	Macro	SmallMacro	Micro	SiltClay							Macro	SmallMacro	Micro	SiltClay							Macro	SmallMacro	Micro	SiltClay
Macro		0.7738	0.1356	0.2039						Macro		0.0078	0.2193	0.0001						Macro		0.0001	0.0322	0.0001
SmallMacro	0.782631		0.0996	0.1797						SmallMacro	0.00704203		0.0612	0.0353						SmallMacro	7.3391e-08		0.2161	0.0065
Micro	0.13829	0.099103		0.8335						Micro	0.212648	0.0591384		0.0005						Micro	0.0269753	0.213619		0.0456
SiltClay	0.208325	0.184195	0.837165							SiltClay	9.7227e-05	0.0349738	0.000697485							SiltClay	1.40715e-07	0.00310636	0.0421576

## Sheet: Dataset5
Results of indicator species analysis
CK_16s									CK_its									NPK_16s									NPK_its									NPKM_16s									NPKM_its
	s.LM	s.MA	s.MI	s.SC	index	stat	p.value			s.LM	s.MA	s.MI	s.SC	index	stat	p.value			s.LM	s.MA	s.MI	s.SC	index	stat	p.value			s.LM	s.MA	s.MI	s.SC	index	stat	p.value			s.LM	s.MA	s.MI	s.SC	index	stat	p.value			s.LM	s.MA	s.MI	s.SC
bOTU_100	0	1	0	0	2	0.570662	0.018		fOTU_1	0	0	0	1	4	0.350338	0.4199		bOTU_100	0	1	0	0	2	0.492003	0.0736		fOTU_1	0	0	0	1	4	0.406951	0.1747		bOTU_100	0	0	1	0	3	0.398257	0.2434		fOTU_1	0	0	0	1
bOTU_1000	1	1	0	0	5	0.392807	0.2478		fOTU_2	0	0	0	1	4	0.560442	0.0269		bOTU_1000	0	1	0	0	2	0.22642	0.7454		fOTU_2	0	0	0	1	4	0.431463	0.1695		bOTU_1000	0	0	1	0	3	0.35837	0.3491		fOTU_2	0	0	1	1
bOTU_1001	1	1	0	0	5	0.538761	0.0425		fOTU_3	0	1	0	1	9	0.336342	0.4097		bOTU_1001	0	1	0	0	2	0.689093	0.0017		fOTU_3	1	0	1	1	13	0.40023	0.234		bOTU_1001	0	1	0	1	9	0.544893	0.0341		fOTU_3	0	0	1	1
bOTU_1002	0	0	0	1	4	0.544658	0.0292		fOTU_282	0	0	0	1	4	0.530981	0.0437		bOTU_1002	0	0	0	1	4	0.218197	0.7493		fOTU_282	0	0	0	1	4	0.425294	0.1866		bOTU_1002	0	0	1	1	10	0.54672	0.0273		fOTU_282	0	0	1	1
bOTU_1003	1	0	1	1	13	0.198427	0.8666		fOTU_4	0	0	1	1	10	0.245955	0.7007		bOTU_1003	0	0	0	1	4	0.432642	0.1568		fOTU_4	1	0	1	1	13	0.258461	0.6613		bOTU_1003	0	1	0	1	9	0.37439	0.3059		fOTU_4	1	0	1	1
bOTU_1004	1	0	0	0	1	0.424521	0.1841		fOTU_7	0	1	0	1	9	0.529808	0.0431		bOTU_1004	1	1	1	0	11	0.618953	0.0107		fOTU_7	0	1	0	1	9	0.480036	0.0871		bOTU_1004	1	0	0	0	1	0.529775	0.048		fOTU_7	0	1	0	1
bOTU_1005	0	0	0	1	4	0.445231	0.1452		fOTU_6	0	1	0	1	9	0.610246	0.0075		bOTU_1005	0	1	0	1	9	0.473563	0.1031		fOTU_6	0	1	0	0	2	0.532336	0.0426		bOTU_1005	1	0	1	1	13	0.114338	0.9531		fOTU_6	0	1	0	0
bOTU_1006	1	0	0	0	1	0.536223	0.0336		fOTU_5	0	1	0	1	9	0.480408	0.0989		bOTU_1006	1	0	1	0	6	0.293179	0.5575		fOTU_5	0	0	0	1	4	0.454239	0.1287		bOTU_1006	1	0	0	0	1	0.517653	0.0588		fOTU_5	1	1	0	0
bOTU_1007	1	1	0	0	5	0.655784	0.005		fOTU_11	0	0	1	1	10	0.640085	0.0064		bOTU_1007	1	1	0	0	5	0.72307	0.0017		fOTU_11	1	1	0	0	5	0.425388	0.1834		bOTU_1007	1	1	0	0	5	0.504619	0.069		fOTU_11	1	1	0	0
bOTU_1008	0	0	1	1	10	0.475815	0.0992		fOTU_8	0	1	0	1	9	0.242652	0.7197		bOTU_1008	1	0	1	0	6	0.382183	0.2719		fOTU_8	0	1	0	0	2	0.642804	0.0049		bOTU_1008	0	0	1	0	3	0.258122	0.6803		fOTU_8	0	1	0	1
bOTU_1009	0	0	0	1	4	0.568041	0.0093		fOTU_9	0	0	1	1	10	0.402743	0.1946		bOTU_1009	0	0	0	1	4	0.553908	0.0349		fOTU_9	0	1	1	1	14	0.343393	0.3928		bOTU_1009	0	1	1	1	14	0.52616	0.0522		fOTU_9	1	1	0	0
bOTU_101	0	1	0	1	9	0.382983	0.2678		fOTU_14	0	1	1	1	14	0.351127	0.375		bOTU_101	0	0	0	1	4	0.34504	0.3944		fOTU_14	1	1	0	0	5	0.153108	0.8965		bOTU_101	0	1	0	1	9	0.523458	0.0584		fOTU_14	0	0	1	0
bOTU_1010	0	1	0	0	2	0.391029	0.2376		fOTU_10	1	1	0	0	5	0.769442	0.0007		bOTU_1010	1	0	0	1	7	0.210822	0.7956		fOTU_10	1	1	0	0	5	0.592381	0.0137		bOTU_1010	1	0	1	0	6	0.505517	0.0612		fOTU_10	1	1	0	0
bOTU_1011	0	0	1	1	10	0.640852	0.0056		fOTU_18	1	1	0	0	5	0.522867	0.0461		bOTU_1011	0	0	1	1	10	0.423936	0.1863		fOTU_18	0	1	1	0	8	0.407302	0.2139		bOTU_1011	0	0	0	1	4	0.632565	0.0093		fOTU_18	1	1	0	0
bOTU_1013	0	0	0	1	4	0.437703	0.1575		fOTU_15	0	1	0	0	2	0.468365	0.1447		bOTU_1013	0	0	0	1	4	0.533874	0.0361		fOTU_15	0	1	0	0	2	0.61369	0.0126		bOTU_1013	0	0	1	1	10	0.430124	0.1748		fOTU_15	0	0	0	1
bOTU_1014	0	0	0	1	4	0.278946	0.6382		fOTU_12	0	1	0	0	2	0.294404	0.5213		bOTU_1014	1	0	0	1	7	0.309029	0.4856		fOTU_12	1	1	0	0	5	0.598596	0.0168		bOTU_1014	0	0	0	1	4	0.411119	0.2216		fOTU_12	1	1	0	1
bOTU_1015	0	1	0	1	9	0.345999	0.3812		fOTU_13	1	0	0	1	7	0.324444	0.4492		bOTU_1015	0	1	0	0	2	0.310874	0.4916		fOTU_13	0	0	0	1	4	0.378301	0.2817		bOTU_1015	0	1	0	0	2	0.707752	0.0018		fOTU_13	0	0	1	0
bOTU_1016	0	0	1	0	3	0.230802	0.7574		fOTU_25	0	0	1	1	10	0.304601	0.5315		bOTU_1016	0	1	0	1	9	0.0912275	0.9798		fOTU_25	0	0	1	1	10	0.397927	0.2405		bOTU_1016	0	0	0	1	4	0.448186	0.1265		fOTU_25	0	0	1	1
bOTU_1017	0	0	1	1	10	0.435993	0.134		fOTU_17	1	0	1	1	13	0.526918	0.0507		bOTU_1017	0	0	1	1	10	0.53828	0.0402		fOTU_17	0	0	1	1	10	0.526829	0.0518		bOTU_1017	0	0	0	1	4	0.501748	0.073		fOTU_17	1	0	1	1
bOTU_1018	0	1	1	1	14	0.411521	0.206		fOTU_29	1	0	0	0	1	0.557737	0.0114		bOTU_1018	0	0	1	1	10	0.438094	0.1547		fOTU_29	1	0	1	0	6	0.485318	0.0717		bOTU_1018	1	0	0	1	7	0.29987	0.5201		fOTU_29	0	0	1	0
bOTU_1019	0	0	1	1	10	0.260139	0.6999		fOTU_16	0	1	0	0	2	0.676283	0.0012		bOTU_1019	1	0	1	1	13	0.265837	0.6314		fOTU_16	0	1	0	0	2	0.374649	0.3055		bOTU_1019	1	0	0	0	1	0.323023	0.4502		fOTU_16	0	0	0	1
bOTU_102	1	1	0	0	5	0.699854	0.0022		fOTU_22	0	0	1	1	10	0.27804	0.5343		bOTU_102	1	0	0	0	1	0.38588	0.2707		fOTU_22	0	1	0	1	9	0.258223	0.7827		bOTU_102	1	1	1	0	11	0.329073	0.4306		fOTU_22	0	1	1	0
bOTU_1020	0	0	1	0	3	0.292063	0.5534		fOTU_19	1	0	1	1	13	0.122	0.9519		bOTU_1020	0	0	1	0	3	0.324247	0.4492		fOTU_19	1	0	0	1	7	0.458304	0.1213		bOTU_1020	1	0	1	1	13	0.2611	0.6321		fOTU_19	0	0	1	1
bOTU_1021	0	0	1	1	10	0.463155	0.0954		fOTU_38	1	0	1	1	13	0.201659	0.9009		bOTU_1021	0	0	1	0	3	0.370682	0.285		fOTU_38	0	0	1	0	3	0.354226	0.3536		bOTU_1021	0	0	1	0	3	0.740279	0.0019		fOTU_38	0	0	0	1
bOTU_1022	1	0	1	0	6	0.395135	0.236		fOTU_21	0	1	0	0	2	0.455405	0.1262		bOTU_1022	0	0	1	0	3	0.259712	0.6535		fOTU_21	0	1	0	0	2	0.662305	0.0023		bOTU_1022	1	0	1	0	6	0.331994	0.4166		fOTU_21	1	1	0	0
bOTU_1025	0	1	0	0	2	0.690589	0.0019		fOTU_27	0	0	1	1	10	0.574398	0.0252		bOTU_1025	1	1	0	0	5	0.306928	0.4848		fOTU_27	0	0	0	1	4	0.390562	0.2532		bOTU_1025	1	0	0	0	1	0.417864	0.2006		fOTU_27	1	1	0	1
bOTU_1026	0	0	1	1	10	0.537426	0.0395		fOTU_23	0	0	0	1	4	0.461701	0.1063		bOTU_1026	0	0	1	1	10	0.461929	0.0946		fOTU_23	0	1	0	0	2	0.343445	0.3876		bOTU_1026	0	0	1	1	10	0.630395	0.0078		fOTU_23	0	1	0	0
bOTU_1027	1	1	0	0	5	0.662456	0.004		fOTU_48	1	0	1	0	6	0.513386	0.0615		bOTU_1027	1	0	0	0	1	0.485591	0.0789		fOTU_48	1	0	0	0	1	0.421525	0.0434		bOTU_1027	0	0	1	0	3	0.329694	0.4473		fOTU_48	0	0	1	0
bOTU_1029	1	1	0	0	5	0.355551	0.3565		fOTU_26	0	1	0	0	2	0.271874	0.6284		bOTU_1029	0	1	0	0	2	0.592455	0.0136		fOTU_26	0	1	0	0	2	0.274654	0.6654		bOTU_1029	1	1	0	1	12	0.234102	0.7137		fOTU_26	0	1	0	0
bOTU_103	0	1	1	1	14	0.454987	0.1269		fOTU_28	0	1	1	0	8	0.198746	0.8711		bOTU_103	0	0	0	1	4	0.416959	0.1684		fOTU_28	0	1	1	0	8	0.158168	0.9531		bOTU_103	0	0	0	1	4	0.346844	0.3858		fOTU_28	0	1	0	1
bOTU_1030	0	0	0	1	4	0.223335	0.772		fOTU_31	1	0	0	0	1	0.671052	0.0061		bOTU_1030	0	1	1	0	8	0.261924	0.6631		fOTU_31	1	0	1	0	6	0.284048	0.8297		bOTU_1030	0	1	0	1	9	0.339513	0.405		fOTU_31	0	0	1	0
bOTU_1031	0	0	1	0	3	0.43522	0.1631		fOTU_30	0	0	1	0	3	0.338573	0.5116		bOTU_1031	0	0	1	0	3	0.184811	0.8451		fOTU_30	0	0	0	1	4	0.439698	0.1144		bOTU_1031	0	0	1	1	10	0.41358	0.2066		fOTU_30	0	0	1	0
bOTU_1032	0	0	1	1	10	0.409613	0.2123		fOTU_32	1	0	0	1	7	0.266827	0.6188		bOTU_1032	0	0	1	0	3	0.474086	0.093		fOTU_32	1	0	1	1	13	0.341054	0.3883		bOTU_1032	0	0	1	0	3	0.256692	0.66		fOTU_32	0	0	1	1
bOTU_1034	0	1	1	1	14	0.117698	0.9551		fOTU_36	0	0	1	0	3	0.480467	0.0473		bOTU_1034	1	1	0	1	12	0.1624	0.8898		fOTU_36	1	1	0	0	5	0.298972	0.5573		bOTU_1034	1	0	0	0	1	0.371541	0.3086		fOTU_36	0	0	1	0
bOTU_1035	1	1	0	0	5	0.608403	0.008		fOTU_33	1	0	1	1	13	0.277899	0.6225		bOTU_1035	1	1	0	0	5	0.613691	0.0074		fOTU_33	0	1	0	1	9	0.214863	0.7784		bOTU_1035	0	0	1	1	10	0.423646	0.183		fOTU_33	0	0	0	1
bOTU_1036	1	0	1	1	13	0.264438	0.6612		fOTU_34	1	0	0	0	1	0.797026	0.0002		bOTU_1036	1	0	0	0	1	0.333157	0.4166		fOTU_34	1	0	1	0	6	0.324398	0.4539		bOTU_1036	1	1	0	0	5	0.425145	0.185		fOTU_34	0	0	1	1
bOTU_1037	0	1	0	0	2	0.504378	0.0657		fOTU_52	0	1	0	0	2	0.670989	0.0034		bOTU_1037	0	1	0	0	2	0.412085	0.1967		fOTU_52	1	0	0	0	1	0.0894478	0.9924		bOTU_1037	1	0	0	0	1	0.518917	0.0326		fOTU_52	1	1	0	0
bOTU_1038	0	0	1	1	10	0.697946	0.0016		fOTU_37	1	1	0	0	5	0.399146	0.2295		bOTU_1038	0	0	1	0	3	0.461754	0.0708		fOTU_37	0	0	1	0	3	0.133159	0.9356		bOTU_1038	0	0	1	0	3	0.63263	0.003		fOTU_37	1	0	0	0
bOTU_1039	1	0	1	1	13	0.283688	0.5635		fOTU_70	1	1	0	0	5	0.303392	0.505		bOTU_1039	0	0	1	1	10	0.367156	0.3226		fOTU_70	1	0	1	0	6	0.183591	0.84		bOTU_1039	0	1	0	1	9	0.313595	0.478		fOTU_70	1	0	0	0
bOTU_104	0	0	1	1	10	0.535351	0.0429		fOTU_47	0	1	1	1	14	0.563762	0.0268		bOTU_104	0	0	1	1	10	0.517736	0.0527		fOTU_47	0	1	0	0	2	0.121675	0.949		bOTU_104	1	0	1	1	13	0.484794	0.0917		fOTU_47	0	1	0	0
bOTU_1040	0	0	1	1	10	0.269743	0.6114		fOTU_62	1	1	0	0	5	0.84547	0.0001		bOTU_1040	1	0	1	1	13	0.389086	0.2579		fOTU_62	1	0	0	0	1	0.384975	0.3036		bOTU_1040	0	0	1	1	10	0.231465	0.7346		fOTU_62	1	0	0	0
bOTU_1041	0	1	0	1	9	0.260475	0.6337		fOTU_56	0	0	1	1	10	0.305918	0.5756		bOTU_1041	0	1	1	1	14	0.326003	0.4344		fOTU_56	0	0	1	0	3	0.412984	0.1878		bOTU_1041	0	1	0	0	2	0.691734	0.0005		fOTU_56	1	1	0	1
bOTU_1042	0	1	0	1	9	0.322822	0.467		fOTU_41	0	0	1	1	10	0.441692	0.1654		bOTU_1042	0	1	0	0	2	0.344677	0.3839		fOTU_41	0	0	1	1	10	0.237457	0.8185		bOTU_1042	0	1	1	1	14	0.218008	0.7893		fOTU_41	0	0	1	1
bOTU_1043	1	1	0	0	5	0.680681	0.0035		fOTU_49	0	1	0	0	2	0.383419	0.2634		bOTU_1043	0	1	0	0	2	0.540776	0.0428		fOTU_49	1	1	0	0	5	0.223314	0.7524		bOTU_1044	0	1	1	1	14	0.267628	0.6212		fOTU_49	1	0	0	0
bOTU_1044	0	0	1	1	10	0.630271	0.008		fOTU_879	1	0	1	0	6	0.599354	0.0119		bOTU_1044	0	0	1	1	10	0.557609	0.0261		fOTU_879	1	0	1	0	6	0.471305	0.0928		bOTU_1045	1	1	0	1	12	0.589933	0.0195		fOTU_879	1	0	1	0
bOTU_1045	1	0	1	1	13	0.424173	0.1942		fOTU_55	1	0	0	0	1	0.581611	0.0164		bOTU_1045	0	0	0	1	4	0.444216	0.1515		fOTU_55	1	0	1	1	13	0.322656	0.4508		bOTU_1047	0	1	0	0	2	0.396474	0.2569		fOTU_55	0	0	1	0
bOTU_1047	1	1	0	1	12	0.665591	0.0032		fOTU_40	1	0	0	1	7	0.196584	0.943		bOTU_1047	1	0	0	0	1	0.623021	0.0116		fOTU_40	0	0	1	1	10	0.212023	0.7892		bOTU_1048	0	0	1	0	3	0.276126	0.6032		fOTU_40	1	0	0	0
bOTU_1048	0	1	0	0	2	0.265433	0.6308		fOTU_84	0	0	1	1	10	0.515725	0.0595		bOTU_1048	1	1	0	0	5	0.594225	0.0137		fOTU_84	0	0	1	0	3	0.3237	0.6545		bOTU_1049	1	1	0	0	5	0.588625	0.018		fOTU_42	1	0	1	1
bOTU_1050	1	0	1	1	13	0.205954	0.793		fOTU_42	0	1	1	1	14	0.223486	0.7517		bOTU_1049	1	1	0	0	5	0.506227	0.0637		fOTU_42	1	1	0	1	12	0.147541	0.9329		bOTU_1050	1	1	0	0	5	0.605175	0.013		fOTU_57	0	0	1	1
bOTU_1051	1	1	0	0	5	0.746888	0.0005		fOTU_57	0	0	1	1	10	0.492163	0.0725		bOTU_1050	1	0	0	0	1	0.479007	0.0969		fOTU_57	0	0	1	0	3	0.700249	0.0019		bOTU_1051	1	1	1	0	11	0.547168	0.0364		fOTU_63	1	0	1	1
bOTU_1052	0	0	1	1	10	0.449122	0.1417		fOTU_63	0	0	1	0	3	0.498662	0.0735		bOTU_1051	0	1	0	0	2	0.631346	0.0073		fOTU_63	0	0	1	0	3	0.415347	0.2076		bOTU_1052	0	0	1	1	10	0.295221	0.5491		fOTU_103	0	1	0	0
bOTU_1053	0	0	1	1	10	0.675292	0.0028		fOTU_103	0	1	0	0	2	0.40801	0.0863		bOTU_1052	0	0	0	1	4	0.355092	0.3525		fOTU_103	0	1	0	0	2	0.518409	0.0404		bOTU_1053	1	0	0	0	1	0.440217	0.1486		fOTU_44	0	0	1	1
bOTU_1054	1	0	1	0	6	0.425729	0.1852		fOTU_44	0	0	1	1	10	0.470956	0.11		bOTU_1053	1	0	1	0	6	0.342185	0.4026		fOTU_44	0	0	0	1	4	0.567928	0.0286		bOTU_1054	0	0	1	0	3	0.628913	0.0086		fOTU_45	0	0	1	1
bOTU_1055	1	1	0	1	12	0.275004	0.555		fOTU_45	0	0	0	1	4	0.534589	0.0225		bOTU_1054	0	1	1	0	8	0.361566	0.3305		fOTU_45	0	0	0	1	4	0.314753	0.4841		bOTU_1055	0	0	1	1	10	0.559551	0.0269		fOTU_46	1	1	0	0
bOTU_1056	0	1	1	1	14	0.302634	0.5064		fOTU_46	0	0	1	1	10	0.454577	0.1316		bOTU_1055	0	1	0	1	9	0.250488	0.6753		fOTU_46	0	1	1	1	14	0.222756	0.7442		bOTU_1056	1	1	0	0	5	0.666003	0.0045		fOTU_59	0	0	1	0
bOTU_1057	1	1	0	1	12	0.345844	0.3827		fOTU_59	0	0	1	0	3	0.264621	0.787		bOTU_1056	0	1	0	1	9	0.367947	0.3166		fOTU_59	1	0	0	0	1	0.375078	0.2626		bOTU_1057	1	0	0	0	1	0.513006	0.0082		fOTU_75	1	0	1	1
bOTU_1058	0	0	1	1	10	0.330316	0.438		fOTU_75	0	0	1	1	10	0.681879	0.0034		bOTU_1057	1	0	1	0	6	0.297441	0.5582		fOTU_75	0	0	1	0	3	0.451651	0.0657		bOTU_1058	0	0	1	0	3	0.54219	0.0355		fOTU_53	1	1	0	1
bOTU_1059	0	1	0	0	2	0.67422	0.0036		fOTU_53	0	1	0	0	2	0.760833	0.0006		bOTU_1058	1	0	1	0	6	0.523399	0.0523		fOTU_53	0	1	0	0	2	0.511706	0.0645		bOTU_1059	0	1	0	0	2	0.508856	0.0578		fOTU_43	0	0	1	1
bOTU_106	0	0	1	1	10	0.668932	0.0009		fOTU_43	0	1	0	0	2	0.742372	0.0006		bOTU_1059	0	1	0	0	2	0.548572	0.0264		fOTU_43	0	1	0	0	2	0.322617	0.455		bOTU_106	1	0	1	0	6	0.322515	0.4589		fOTU_51	1	0	0	0
bOTU_1060	0	0	1	1	10	0.620383	0.0095		fOTU_51	1	1	0	0	5	0.453758	0.1356		bOTU_106	0	0	1	0	3	0.37741	0.2956		fOTU_51	1	1	0	0	5	0.505755	0.0622		bOTU_1060	1	0	1	0	6	0.272675	0.5976		fOTU_73	0	1	0	0
bOTU_1061	1	1	0	0	5	0.682499	0.0029		fOTU_73	0	0	1	0	3	0.359784	0.4928		bOTU_1060	0	0	1	0	3	0.347912	0.3717		fOTU_73	0	0	0	1	4	0.273566	0.8599		bOTU_1061	0	1	1	0	8	0.445922	0.1494		fOTU_97	1	0	0	1
bOTU_1062	0	0	1	1	10	0.411006	0.2082		fOTU_97	0	1	1	1	14	0.329525	0.4408		bOTU_1061	0	1	0	0	2	0.708778	0.0016		fOTU_97	1	0	0	1	7	0.428402	0.175		bOTU_1062	0	0	1	0	3	0.476218	0.1039		fOTU_83	0	0	1	0
bOTU_1065	0	1	0	0	2	0.524527	0.0439		fOTU_83	0	0	1	1	10	0.615025	0.0084		bOTU_1062	0	0	1	1	10	0.365365	0.3202		fOTU_83	0	0	1	0	3	0.468386	0.071		bOTU_1065	1	1	0	0	5	0.271242	0.6079		fOTU_54	1	0	0	0
bOTU_1066	0	0	1	1	10	0.560011	0.0282		fOTU_54	0	1	0	0	2	0.536535	0.007		bOTU_1065	0	1	1	1	14	0.290593	0.6126		fOTU_54	1	0	0	0	1	0.355882	0.7576		bOTU_1066	0	0	1	1	10	0.595625	0.0146		fOTU_107	1	0	1	1
bOTU_1068	0	1	1	1	14	0.306204	0.5171		fOTU_107	0	0	1	0	3	0.109066	0.9681		bOTU_1066	0	0	1	1	10	0.411884	0.214		fOTU_107	0	0	1	1	10	0.319988	0.4598		bOTU_1069	0	0	1	1	10	0.365333	0.3254		fOTU_82	0	0	1	0
bOTU_1069	0	0	1	1	10	0.521523	0.0522		fOTU_82	1	0	1	1	13	0.231276	0.8761		bOTU_1068	0	1	1	0	8	0.259373	0.6738		fOTU_82	0	0	1	0	3	0.370565	0.314		bOTU_107	0	0	0	1	4	0.220013	0.8492		fOTU_74	1	0	0	1
bOTU_107	1	1	0	0	5	0.524815	0.0511		fOTU_74	0	0	1	1	10	0.486975	0.066		bOTU_1069	0	0	1	0	3	0.404802	0.221		fOTU_74	0	0	1	0	3	0.245229	0.7027		bOTU_1070	0	0	1	1	10	0.551301	0.0298		fOTU_60	0	1	1	0
bOTU_1070	0	0	1	1	10	0.677421	0.0035		fOTU_60	1	1	0	0	5	0.615592	0.0138		bOTU_107	1	1	0	1	12	0.207357	0.7918		fOTU_60	1	1	0	0	5	0.533711	0.043		bOTU_1071	0	1	0	0	2	0.530432	0.0437		fOTU_67	1	0	0	0
bOTU_1071	0	0	0	1	4	0.343149	0.396		fOTU_67	0	0	1	1	10	0.596966	0.0222		bOTU_1070	0	0	1	0	3	0.407715	0.2056		fOTU_67	1	0	1	0	6	0.333953	0.449		bOTU_1072	1	1	0	1	12	0.208071	0.8011		fOTU_86	1	0	1	0
bOTU_1072	1	1	0	0	5	0.525662	0.0477		fOTU_86	0	0	1	1	10	0.20335	0.868		bOTU_1071	1	0	1	0	6	0.344913	0.3882		fOTU_86	1	0	1	1	13	0.214177	0.856		bOTU_1073	0	1	0	1	9	0.185099	0.8455		fOTU_66	0	0	1	1
bOTU_1073	0	0	0	1	4	0.354368	0.3558		fOTU_66	0	1	1	1	14	0.238909	0.7144		bOTU_1072	1	1	0	0	5	0.631156	0.007		fOTU_66	0	0	1	0	3	0.25241	0.838		bOTU_1074	0	0	1	0	3	0.473808	0.1035		fOTU_94	1	0	1	1
bOTU_1074	0	0	1	1	10	0.639728	0.0058		fOTU_61	1	0	0	0	1	0.613373	0.0016		bOTU_1073	1	1	0	0	5	0.205093	0.8074		fOTU_61	1	1	0	0	5	0.318524	0.2807		bOTU_1075	0	1	0	1	9	0.513852	0.0549		fOTU_188	1	1	0	0
bOTU_1075	0	1	0	0	2	0.637538	0.009		fOTU_94	1	1	0	0	5	0.520861	0.0531		bOTU_1074	1	0	1	1	13	0.329865	0.422		fOTU_94	1	0	1	0	6	0.459404	0.1217		bOTU_1076	0	1	0	1	9	0.322631	0.4389		fOTU_72	0	0	1	0
bOTU_1076	0	0	0	1	4	0.245293	0.6774		fOTU_188	0	0	1	0	3	0.390401	0.119		bOTU_1075	1	0	0	0	1	0.309821	0.4777		fOTU_188	1	0	1	0	6	0.496048	0.0791		bOTU_1077	1	0	0	1	7	0.285822	0.5662		fOTU_92	1	0	1	0
bOTU_1077	0	0	1	1	10	0.427648	0.1752		fOTU_72	1	0	1	1	13	0.317922	0.4735		bOTU_1076	1	0	0	0	1	0.363293	0.3324		fOTU_72	0	0	1	1	10	0.388418	0.2701		bOTU_1078	1	0	1	0	6	0.244875	0.6863		fOTU_87	1	1	0	1
bOTU_1078	1	1	0	0	5	0.681649	0.0025		fOTU_92	1	0	0	0	1	0.261355	0.6486		bOTU_1077	0	0	1	1	10	0.35683	0.3449		fOTU_92	1	0	0	0	1	0.155346	0.9004		bOTU_1079	1	0	1	1	13	0.43375	0.1703		fOTU_108	0	0	0	1
bOTU_1079	1	0	1	0	6	0.453954	0.1325		fOTU_87	0	1	0	0	2	0.506618	0.0071		bOTU_1078	1	1	0	0	5	0.530813	0.04		fOTU_87	0	1	0	1	9	0.406863	0.1861		bOTU_108	0	0	1	1	10	0.587891	0.0143		fOTU_88	1	0	1	1
bOTU_108	0	1	0	0	2	0.492737	0.0807		fOTU_108	0	0	1	0	3	0.211663	0.7956		bOTU_1079	0	0	0	1	4	0.304458	0.4915		fOTU_108	0	0	0	1	4	0.269015	0.6095		bOTU_1081	1	1	1	0	11	0.39499	0.2524		fOTU_69	1	0	1	1
bOTU_1081	1	0	1	1	13	0.204733	0.8052		fOTU_88	1	1	0	1	12	0.2636	0.6632		bOTU_108	1	1	1	0	11	0.144213	0.917		fOTU_88	1	1	0	0	5	0.280273	0.6171		bOTU_1082	1	1	1	0	11	0.17988	0.8567		fOTU_98	1	0	0	0
bOTU_1082	1	0	0	1	7	0.213787	0.7685		fOTU_69	1	1	0	1	12	0.19201	0.8399		bOTU_1081	1	0	1	1	13	0.121806	0.9443		fOTU_69	1	0	0	0	1	0.277968	0.6044		bOTU_1083	1	1	0	0	5	0.55383	0.0286		fOTU_106	0	0	0	1
bOTU_1083	1	1	0	0	5	0.571305	0.0247		fOTU_98	1	1	0	0	5	0.31461	0.4864		bOTU_1082	1	0	1	0	6	0.323021	0.4444		fOTU_98	0	0	0	1	4	0.190333	0.8825		bOTU_1084	1	1	0	0	5	0.465434	0.1233		fOTU_76	0	0	1	1
bOTU_1084	1	1	0	1	12	0.123842	0.9545		fOTU_106	0	1	1	1	14	0.37231	0.3043		bOTU_1083	1	1	0	0	5	0.540257	0.0385		fOTU_106	0	0	1	1	10	0.205732	0.786		bOTU_1085	0	1	1	0	8	0.297158	0.5169		fOTU_71	0	0	0	1
bOTU_1085	0	1	0	0	2	0.403039	0.222		fOTU_76	0	0	0	1	4	0.381914	0.2726		bOTU_1084	1	0	0	0	1	0.237066	0.6974		fOTU_76	1	0	1	1	13	0.268986	0.6553		bOTU_1086	0	0	1	0	3	0.590497	0.0164		fOTU_79	0	1	1	0
bOTU_1086	1	0	1	1	13	0.460274	0.1217		fOTU_71	1	0	0	0	1	0.369584	0.0894		bOTU_1085	1	1	0	0	5	0.594658	0.0148		fOTU_71	0	1	1	1	14	0.281924	0.5603		bOTU_1087	1	0	1	1	13	0.166613	0.8773		fOTU_78	0	1	0	1
bOTU_1087	1	1	0	0	5	0.546487	0.0354		fOTU_147	1	0	1	0	6	0.313783	0.4907		bOTU_1086	1	0	1	1	13	0.206852	0.8072		fOTU_147	0	1	1	1	14	0.278358	0.6011		bOTU_1088	0	1	0	1	9	0.533007	0.0407		fOTU_96	1	1	0	0
bOTU_1088	0	1	0	0	2	0.471548	0.108		fOTU_79	1	1	0	0	5	0.577766	0.0175		bOTU_1087	1	0	0	0	1	0.332036	0.4202		fOTU_79	0	1	0	0	2	0.618631	0.0078		bOTU_1089	1	1	0	0	5	0.379051	0.2895		fOTU_77	1	0	0	0
bOTU_1089	0	1	0	0	2	0.422957	0.1926		fOTU_99	1	0	0	0	1	0.395471	0.2513		bOTU_1088	0	1	0	0	2	0.311022	0.5059		fOTU_99	0	0	1	1	10	0.297756	0.7803		bOTU_109	0	1	0	1	9	0.498632	0.0599		fOTU_165	1	1	0	0
bOTU_109	0	0	0	1	4	0.337533	0.4056		fOTU_78	0	1	0	0	2	0.461026	0.062		bOTU_1089	0	1	0	0	2	0.617627	0.0079		fOTU_78	1	1	0	0	5	0.505089	0.081		bOTU_1090	1	0	1	1	13	0.19854	0.8354		fOTU_80	1	0	1	0
bOTU_1090	0	0	1	1	10	0.306974	0.5188		fOTU_96	0	1	0	1	9	0.210181	0.8176		bOTU_109	0	1	0	1	9	0.291888	0.5492		fOTU_96	1	1	0	0	5	0.434624	0.1514		bOTU_1091	1	0	1	1	13	0.503638	0.061		fOTU_81	0	0	1	1
bOTU_1091	0	0	1	1	10	0.712199	0.0012		fOTU_77	1	0	0	0	1	0.371308	0.256		bOTU_1090	1	0	1	0	6	0.311727	0.49		fOTU_77	1	0	0	0	1	0.329358	0.6625		bOTU_1094	0	0	1	0	3	0.414649	0.1695		fOTU_89	0	1	0	0
bOTU_1092	0	0	0	1	4	0.286417	0.585		fOTU_165	1	0	0	0	1	0.846513	0.0001		bOTU_1091	0	0	1	0	3	0.595813	0.0053		fOTU_165	1	0	0	0	1	0.409834	0.2341		bOTU_1095	0	0	1	0	3	0.613287	0.0101		fOTU_117	0	0	1	1
bOTU_1094	0	1	0	0	2	0.429845	0.1536		fOTU_80	0	0	0	1	4	0.292692	0.5592		bOTU_1092	0	0	0	1	4	0.329436	0.4577		fOTU_80	0	0	0	1	4	0.221244	0.7826		bOTU_1096	1	1	0	0	5	0.310792	0.484		fOTU_95	0	0	1	1
bOTU_1095	0	0	1	1	10	0.518889	0.0561		fOTU_81	1	1	0	1	12	0.416423	0.1996		bOTU_1094	1	1	0	0	5	0.49261	0.0554		fOTU_81	0	0	0	1	4	0.57244	0.0238		bOTU_1098	0	0	1	1	10	0.322187	0.4692		fOTU_90	1	0	1	1
bOTU_1096	0	0	1	0	3	0.500967	0.0706		fOTU_89	1	1	0	0	5	0.45208	0.1353		bOTU_1095	0	0	1	1	10	0.273967	0.6362		fOTU_89	1	1	0	0	5	0.409974	0.1757		bOTU_1099	0	0	1	0	3	0.246013	0.6723		fOTU_114	1	0	0	0
bOTU_1098	1	0	1	0	6	0.445975	0.1282		fOTU_117	0	0	1	1	10	0.622098	0.0171		bOTU_1096	1	0	1	0	6	0.175453	0.8574		fOTU_117	1	0	1	1	13	0.241808	0.8566		bOTU_11	1	0	1	0	6	0.513159	0.0622		fOTU_101	0	1	0	0
bOTU_1099	0	0	1	0	3	0.478934	0.0933		fOTU_95	0	0	1	1	10	0.67754	0.0035		bOTU_1099	0	0	1	0	3	0.322341	0.45		fOTU_95	1	0	1	1	13	0.0381447	0.9985		bOTU_110	0	0	1	1	10	0.649379	0.0055		fOTU_218	0	0	0	1
bOTU_11	0	0	1	1	10	0.810254	0.0002		fOTU_126	0	0	1	1	10	0.296321	0.5326		bOTU_11	1	0	1	1	13	0.41066	0.2158		fOTU_90	1	0	0	1	7	0.307825	0.5365		bOTU_1102	0	1	0	1	9	0.280379	0.5944		fOTU_184	1	1	0	0
bOTU_110	1	1	0	0	5	0.314777	0.4592		fOTU_90	1	0	1	0	6	0.168001	0.8844		bOTU_110	1	0	0	0	1	0.277604	0.6043		fOTU_114	1	1	0	1	12	0.373883	0.3019		bOTU_1103	0	0	0	1	4	0.423444	0.1801		fOTU_131	0	0	1	1
bOTU_1102	0	0	1	1	10	0.740222	0.0009		fOTU_114	1	1	0	0	5	0.272165	0.6102		bOTU_1102	0	0	1	1	10	0.576474	0.02		fOTU_101	0	1	0	0	2	0.479432	0.211		bOTU_1104	0	1	0	1	9	0.471747	0.1016		fOTU_146	1	0	0	0
bOTU_1103	0	0	1	1	10	0.289282	0.5627		fOTU_218	1	1	0	1	12	0.253329	0.6807		bOTU_1103	0	0	1	1	10	0.398877	0.2401		fOTU_218	1	0	0	0	1	0.132817	0.9863		bOTU_1106	0	0	1	0	3	0.509403	0.0645		fOTU_102	1	0	1	0
bOTU_1104	1	1	0	1	12	0.120183	0.959		fOTU_184	1	1	1	0	11	0.44718	0.1462		bOTU_1104	1	0	1	1	13	0.279005	0.58		fOTU_184	1	1	0	0	5	0.620478	0.0074		bOTU_1107	0	0	0	1	4	0.453318	0.1248		fOTU_179	0	0	1	1
bOTU_1106	1	1	0	0	5	0.570275	0.0269		fOTU_1622	1	1	0	0	5	0.717704	0.0009		bOTU_1106	1	1	0	0	5	0.508055	0.064		fOTU_1622	1	1	0	0	5	0.258276	0.6578		bOTU_1108	1	0	0	0	1	0.427895	0.1783		fOTU_156	0	0	0	1
bOTU_1107	0	0	0	1	4	0.23554	0.7168		fOTU_131	1	1	0	0	5	0.26401	0.7457		bOTU_1107	1	1	1	0	11	0.12958	0.9358		fOTU_131	0	0	1	1	10	0.41992	0.1802		bOTU_1109	0	1	0	1	9	0.475451	0.0933		fOTU_153	1	0	0	0
bOTU_1108	0	0	1	1	10	0.416207	0.2104		fOTU_146	1	0	0	0	1	0.471062	0.0696		bOTU_1108	1	1	0	0	5	0.217846	0.8112		fOTU_146	0	0	1	0	3	0.256875	0.9345		bOTU_111	1	0	0	1	7	0.249774	0.7272		fOTU_169	0	0	1	0
bOTU_1109	1	1	0	1	12	0.3306	0.4285		fOTU_102	0	0	1	0	3	0.24136	0.71		bOTU_1109	0	0	0	1	4	0.395631	0.2388		fOTU_102	1	0	0	0	1	0.455088	0.1301		bOTU_1110	1	0	0	0	1	0.300381	0.5275		fOTU_130	0	1	0	0
bOTU_111	1	1	0	0	5	0.528847	0.0485		fOTU_179	0	0	1	1	10	0.58695	0.018		bOTU_111	1	1	0	0	5	0.322611	0.4401		fOTU_179	0	0	1	0	3	0.45388	0.1335		bOTU_1111	1	0	1	0	6	0.38138	0.2803		fOTU_121	0	0	1	1
bOTU_1110	1	0	0	1	7	0.122047	0.9454		fOTU_156	1	1	0	1	12	0.394923	0.2377		bOTU_1110	0	1	0	0	2	0.119626	0.9492		fOTU_156	0	1	1	1	14	0.090409	0.9764		bOTU_1112	0	0	0	1	4	0.146334	0.9299		fOTU_189	1	1	0	0
bOTU_1111	0	0	0	1	4	0.356151	0.3825		fOTU_153	1	0	0	0	1	0.584759	0.0154		bOTU_1111	1	0	1	0	6	0.623721	0.0079		fOTU_153	0	0	1	0	3	0.332973	0.5511		bOTU_1113	1	1	0	0	5	0.300597	0.5084		fOTU_265	0	0	0	1
bOTU_1112	0	0	1	1	10	0.159491	0.9367		fOTU_111	0	1	0	0	2	0.499948	0.0404		bOTU_1112	1	0	0	0	1	0.168543	0.8833		fOTU_111	1	0	0	0	1	0.208623	1		bOTU_1114	1	1	0	1	12	0.23837	0.7162		fOTU_229	1	0	0	0
bOTU_1113	0	1	0	0	2	0.781026	0.0001		fOTU_139	1	0	0	0	1	0.435996	0.1301		bOTU_1113	1	1	0	0	5	0.537026	0.0386		fOTU_130	0	1	0	0	2	0.429411	0.1876		bOTU_1115	1	0	0	1	7	0.458033	0.1302		fOTU_141	0	1	0	0
bOTU_1114	0	0	1	1	10	0.319872	0.4619		fOTU_169	0	0	1	1	10	0.474559	0.1059		bOTU_1114	0	1	0	1	9	0.313566	0.4784		fOTU_121	0	1	1	1	14	0.24741	0.7338		bOTU_1116	0	0	1	0	3	0.228037	0.7264		fOTU_166	0	1	0	0
bOTU_1115	0	0	1	1	10	0.365128	0.3268		fOTU_130	1	1	0	0	5	0.422467	0.2216		bOTU_1115	0	0	1	1	10	0.449797	0.1365		fOTU_189	1	1	0	1	12	0.212421	0.8764		bOTU_1117	0	0	1	0	3	0.486915	0.0929		fOTU_196	0	0	1	1
bOTU_1116	1	1	0	1	12	0.425987	0.1874		fOTU_121	1	1	1	0	11	0.131091	0.9401		bOTU_1116	1	1	0	0	5	0.436665	0.1624		fOTU_265	1	1	0	1	12	0.0854782	0.9825		bOTU_1118	0	0	1	1	10	0.518155	0.0567		fOTU_110	0	0	1	1
bOTU_1117	1	1	1	0	11	0.175153	0.8664		fOTU_265	0	0	1	1	10	0.415479	0.212		bOTU_1117	1	0	1	1	13	0.127888	0.9466		fOTU_105	0	1	0	0	2	0.463023	0.1087		bOTU_1119	0	1	0	1	9	0.486914	0.0933		fOTU_122	1	1	0	0
bOTU_1118	1	0	0	0	1	0.52982	0.0495		fOTU_105	0	1	0	0	2	0.565554	0.0195		bOTU_1118	1	0	0	0	1	0.412007	0.2053		fOTU_229	1	1	0	0	5	0.491122	0.0792		bOTU_112	1	0	1	0	6	0.63064	0.0061		fOTU_213	1	1	0	0
bOTU_1119	0	1	0	0	2	0.527727	0.0222		fOTU_229	1	1	0	0	5	0.419266	0.1794		bOTU_1119	0	1	0	0	2	0.432771	0.1719		fOTU_141	1	0	0	0	1	0.313144	0.5712		bOTU_1120	1	0	0	0	1	0.261418	0.7112		fOTU_174	1	0	0	0
bOTU_112	1	1	0	0	5	0.762829	0.0001		fOTU_141	1	0	0	0	1	0.359622	0.3528		bOTU_112	1	0	0	0	1	0.734932	0.0022		fOTU_166	1	1	0	0	5	0.384613	0.2535		bOTU_1121	1	0	0	0	1	0.408035	0.2153		fOTU_137	0	0	1	1
bOTU_1120	1	1	0	0	5	0.539925	0.0354		fOTU_110	0	0	0	1	4	0.314007	0.4854		bOTU_1120	1	1	0	0	5	0.548411	0.0351		fOTU_196	1	1	0	1	12	0.287551	0.5791		bOTU_1123	0	0	0	1	4	0.26692	0.7433		fOTU_118	0	0	1	1
bOTU_1121	1	0	1	0	6	0.46906	0.1098		fOTU_122	1	1	0	0	5	0.566905	0.0205		bOTU_1121	0	1	1	1	14	0.315378	0.464		fOTU_110	0	0	0	1	4	0.305136	0.5055		bOTU_1124	0	0	0	1	4	0.342342	0.4217		fOTU_161	0	0	1	1
bOTU_1123	1	1	0	0	5	0.504332	0.0726		fOTU_112	0	0	0	1	4	0.378437	0.2922		bOTU_1123	1	1	0	1	12	0.43121	0.1734		fOTU_122	1	1	0	1	12	0.472425	0.0907		bOTU_1125	1	1	1	0	11	0.444387	0.1544		fOTU_123	1	1	0	1
bOTU_1124	0	0	1	1	10	0.194129	0.8399		fOTU_213	1	1	1	0	11	0.308426	0.5024		bOTU_1124	0	0	0	1	4	0.261118	0.6559		fOTU_213	1	1	0	0	5	0.270585	0.6049		bOTU_1126	0	1	0	1	9	0.312773	0.4742		fOTU_152	1	1	0	0
bOTU_1125	1	1	0	0	5	0.335367	0.424		fOTU_174	1	0	1	0	6	0.491731	0.0528		bOTU_1125	1	1	1	0	11	0.224661	0.7565		fOTU_174	0	1	1	0	8	0.200619	0.9145		bOTU_1127	1	1	0	1	12	0.314386	0.4605		fOTU_128	0	0	1	1
bOTU_1126	0	0	0	1	4	0.373597	0.3025		fOTU_137	0	1	0	0	2	0.378668	0.212		bOTU_1126	1	1	0	1	12	0.298547	0.5335		fOTU_137	0	1	0	0	2	0.473136	0.1077		bOTU_1128	0	0	0	1	4	0.292439	0.5593		fOTU_120	0	1	0	1
bOTU_1127	1	1	1	0	11	0.448003	0.1414		fOTU_118	1	0	1	0	6	0.298222	0.5248		bOTU_1127	1	1	1	0	11	0.490708	0.0922		fOTU_118	0	0	0	1	4	0.037087	0.9978		bOTU_1129	0	0	1	1	10	0.350685	0.37		fOTU_927	0	0	1	0
bOTU_1128	0	0	0	1	4	0.671133	0.0034		fOTU_161	0	0	1	1	10	0.579738	0.0258		bOTU_1128	0	0	1	0	3	0.374073	0.304		fOTU_161	0	0	1	1	10	0.564523	0.0196		bOTU_113	0	0	0	1	4	0.281473	0.5817		fOTU_268	1	0	0	0
bOTU_1129	0	0	0	1	4	0.582288	0.0196		fOTU_123	0	1	0	1	9	0.205387	0.792		bOTU_1129	0	0	1	1	10	0.44727	0.1525		fOTU_123	0	0	0	1	4	0.367992	0.3128		bOTU_1132	0	0	1	1	10	0.439931	0.1493		fOTU_116	1	0	0	0
bOTU_113	1	0	1	0	6	0.370304	0.3104		fOTU_115	1	0	0	0	1	0.578107	0.0235		bOTU_113	0	0	1	1	10	0.439357	0.1506		fOTU_152	1	0	1	0	6	0.299999	0.5307		bOTU_1133	1	0	1	0	6	0.327855	0.4473		fOTU_164	0	0	0	1
bOTU_1132	1	0	1	1	13	0.462728	0.1229		fOTU_152	1	1	1	0	11	0.434534	0.2238		bOTU_1132	0	0	1	1	10	0.378782	0.2863		fOTU_128	1	0	0	1	7	0.441066	0.1256		bOTU_1134	0	0	0	1	4	0.586493	0.0099		fOTU_129	0	0	1	1
bOTU_1133	1	0	1	1	13	0.306936	0.4913		fOTU_128	0	0	1	1	10	0.2291	0.7387		bOTU_1133	0	0	0	1	4	0.0978156	0.9722		fOTU_120	0	1	0	0	2	0.494026	0.0832		bOTU_1135	0	0	1	0	3	0.588348	0.0153		fOTU_127	0	0	1	1
bOTU_1134	1	1	0	1	12	0.23436	0.7094		fOTU_120	1	0	0	0	1	0.553026	0.0259		bOTU_1134	1	0	0	0	1	0.304876	0.5413		fOTU_927	0	0	0	1	4	0.319896	0.5562		bOTU_1136	1	1	0	0	5	0.674055	0.0016		fOTU_320	0	0	1	0
bOTU_1135	1	1	0	0	5	0.352813	0.3559		fOTU_927	1	0	1	0	6	0.344758	0.3824		bOTU_1135	1	0	1	0	6	0.54614	0.0329		fOTU_268	0	1	0	0	2	0.43888	0.1392		bOTU_1137	0	1	0	1	9	0.487893	0.0864		fOTU_124	0	0	0	1
bOTU_1136	1	1	0	0	5	0.462354	0.1136		fOTU_268	0	1	0	0	2	0.557389	0.0229		bOTU_1136	1	1	0	0	5	0.658306	0.0018		fOTU_164	0	0	1	1	10	0.671172	0.0041		bOTU_1139	0	0	1	0	3	0.236285	0.9675		fOTU_193	0	0	1	0
bOTU_1137	1	1	1	0	11	0.397246	0.2433		fOTU_164	0	0	0	1	4	0.529816	0.0326		bOTU_1137	1	1	0	0	5	0.409685	0.2233		fOTU_129	0	0	0	1	4	0.22857	0.7888		bOTU_114	1	1	0	0	5	0.689379	0.0023		fOTU_135	0	0	0	1
bOTU_114	1	1	0	0	5	0.770024	0.0003		fOTU_129	0	1	1	0	8	0.265988	0.6272		bOTU_1139	1	0	0	0	1	0.493568	0.0738		fOTU_127	1	0	1	0	6	0.288684	0.5308		bOTU_1140	0	1	0	1	9	0.358239	0.3614		fOTU_235	0	0	0	1
bOTU_1140	0	0	0	1	4	0.465497	0.1071		fOTU_127	1	1	0	0	5	0.327039	0.4419		bOTU_114	1	1	0	0	5	0.365615	0.3271		fOTU_320	1	0	1	0	6	0.521494	0.053		bOTU_1141	0	1	1	1	14	0.134	0.9319		fOTU_185	0	1	0	0
bOTU_1141	1	1	0	0	5	0.643074	0.0042		fOTU_320	1	0	0	0	1	0.640557	0.014		bOTU_1140	0	0	0	1	4	0.515597	0.041		fOTU_124	0	1	0	1	9	0.431587	0.1785		bOTU_1142	1	0	0	0	1	0.404038	0.2146		fOTU_261	1	0	0	0
bOTU_1142	0	0	1	1	10	0.517745	0.0532		fOTU_124	0	1	0	1	9	0.40878	0.2164		bOTU_1141	1	1	0	1	12	0.386639	0.2685		fOTU_132	1	1	0	0	5	0.229998	0.8168		bOTU_1143	0	1	0	1	9	0.379203	0.2817		fOTU_187	0	0	1	0
bOTU_1143	0	0	0	1	4	0.519641	0.0118		fOTU_132	1	0	0	0	1	0.459679	0.1238		bOTU_1142	0	0	1	0	3	0.483967	0.0251		fOTU_142	1	0	0	1	7	0.310231	0.4935		bOTU_1144	1	0	0	0	1	0.650314	0.0042		fOTU_151	0	0	1	1
bOTU_1144	1	1	0	0	5	0.413771	0.2017		fOTU_142	1	0	1	0	6	0.347387	0.5335		bOTU_1143	0	0	1	1	10	0.51171	0.055		fOTU_193	1	0	1	1	13	0.302861	0.5238		bOTU_1145	1	1	0	0	5	0.485469	0.0841		fOTU_148	1	0	0	1
bOTU_1145	0	1	0	0	2	0.270924	0.7391		fOTU_193	0	0	1	1	10	0.336357	0.405		bOTU_1144	1	1	0	0	5	0.476433	0.0939		fOTU_135	0	1	0	0	2	0.548454	0.0386		bOTU_1146	0	0	0	1	4	0.583026	0.0186		fOTU_143	0	0	1	0
bOTU_1146	1	0	1	1	13	0.37483	0.3052		fOTU_136	1	0	0	0	1	0.479659	0.0854		bOTU_1145	1	1	0	0	5	0.647717	0.0058		fOTU_235	0	0	1	1	10	0.147972	0.906		bOTU_1147	0	1	1	1	14	0.387025	0.2623		fOTU_346	1	0	1	0
bOTU_1147	1	1	0	0	5	0.625587	0.0086		fOTU_235	1	0	1	0	6	0.32906	0.453		bOTU_1146	0	0	1	1	10	0.078087	0.9862		fOTU_195	0	1	0	0	2	0.493165	0.11		bOTU_1148	1	1	1	0	11	0.165636	0.8785		fOTU_191	1	1	0	0
bOTU_1148	0	0	0	1	4	0.102148	0.9681		fOTU_195	0	1	0	0	2	0.643737	0.0085		bOTU_1147	0	1	0	0	2	0.483168	0.099		fOTU_162	1	0	1	1	13	0.254596	0.6946		bOTU_1149	0	0	1	1	10	0.519304	0.0523		fOTU_145	1	1	0	0
bOTU_1149	1	0	1	1	13	0.367661	0.3242		fOTU_162	0	0	1	0	3	0.553072	0.0326		bOTU_1148	1	1	0	0	5	0.382491	0.276		fOTU_185	0	1	0	0	2	0.273819	0.6288		bOTU_115	0	0	1	0	3	0.598066	0.0148		fOTU_134	1	1	0	0
bOTU_115	1	0	0	0	1	0.443492	0.1523		fOTU_261	0	0	1	0	3	0.0929199	0.977		bOTU_1149	0	0	1	1	10	0.342057	0.3961		fOTU_261	1	1	0	0	5	0.643663	0.0018		bOTU_1151	0	0	1	1	10	0.332493	0.4644		fOTU_180	1	1	0	0
bOTU_1151	0	0	0	1	4	0.22364	0.7624		fOTU_187	1	1	0	0	5	0.281552	0.8434		bOTU_115	1	0	0	0	1	0.461585	0.1064		fOTU_187	1	1	0	1	12	0.31137	0.4882		bOTU_1152	0	1	0	0	2	0.374692	0.296		fOTU_154	1	1	0	0
bOTU_1152	0	1	0	0	2	0.280004	0.5882		fOTU_148	0	1	0	0	2	0.322616	0.4267		bOTU_1151	0	0	1	0	3	0.308731	0.5041		fOTU_151	0	1	0	0	2	0.264103	1		bOTU_1153	0	1	1	0	8	0.507793	0.0653		fOTU_201	1	1	0	0
bOTU_1153	1	1	0	0	5	0.599292	0.0136		fOTU_150	1	1	0	0	5	0.223335	0.8218		bOTU_1152	1	1	0	1	12	0.469747	0.1084		fOTU_148	1	1	0	0	5	0.412122	0.2019		bOTU_1154	1	0	1	1	13	0.313786	0.4871		fOTU_419	0	0	0	1
bOTU_1154	1	0	1	0	6	0.254758	0.6667		fOTU_143	0	0	0	1	4	0.753457	0.0004		bOTU_1153	1	1	0	0	5	0.477875	0.0974		fOTU_143	0	0	1	1	10	0.389112	0.2539		bOTU_1155	1	1	0	1	12	0.346966	0.3699		fOTU_157	1	0	0	0
bOTU_1155	0	0	0	1	4	0.278195	0.5858		fOTU_346	0	0	1	0	3	0.524656	0.0421		bOTU_1154	1	0	0	0	1	0.332219	0.431		fOTU_346	1	0	0	0	1	0.457587	0.1034		bOTU_1156	1	0	0	0	1	0.164032	0.9229		fOTU_226	0	0	0	1
bOTU_1156	1	0	0	0	1	0.312873	0.4745		fOTU_191	1	0	0	0	1	0.386055	0.2618		bOTU_1155	0	1	0	0	2	0.368101	0.3087		fOTU_191	1	1	0	0	5	0.220889	0.8052		bOTU_1157	1	0	0	0	1	0.571537	0.0234		fOTU_168	0	0	0	1
bOTU_1157	0	0	1	0	3	0.442181	0.148		fOTU_199	0	1	0	0	2	0.633814	0.0363		bOTU_1156	1	0	0	0	1	0.586067	0.01		fOTU_145	1	0	1	1	13	0.275588	0.655		bOTU_1158	1	1	0	0	5	0.432813	0.1745		fOTU_172	0	0	1	1
bOTU_1158	0	1	0	0	2	0.25822	0.6297		fOTU_145	0	0	1	1	10	0.215289	0.8652		bOTU_1157	1	1	1	0	11	0.57194	0.0272		fOTU_134	0	1	1	0	8	0.445217	0.1432		bOTU_1159	1	1	0	0	5	0.484425	0.0733		fOTU_181	1	1	0	0
bOTU_116	0	0	0	1	4	0.186152	0.8503		fOTU_134	0	1	0	0	2	0.827913	0.0001		bOTU_1158	0	0	1	0	3	0.416915	0.1963		fOTU_180	1	1	0	0	5	0.324356	0.45		bOTU_116	0	1	0	1	9	0.584228	0.0187		fOTU_205	0	1	0	0
bOTU_1160	0	0	1	1	10	0.330147	0.4313		fOTU_180	0	0	1	0	3	0.219489	0.7971		bOTU_1159	1	1	0	0	5	0.442248	0.138		fOTU_154	1	1	0	0	5	0.487195	0.0817		bOTU_1160	0	1	0	1	9	0.211926	0.7754		fOTU_175	1	1	0	0
bOTU_1161	1	1	0	1	12	0.345664	0.3893		fOTU_154	1	1	0	0	5	0.507488	0.0553		bOTU_116	0	1	0	1	9	0.402886	0.2158		fOTU_201	1	1	0	0	5	0.561352	0.028		bOTU_1161	0	1	0	0	2	0.473103	0.0957		fOTU_208	0	1	0	1
bOTU_1162	0	0	1	1	10	0.626047	0.0074		fOTU_201	1	1	0	0	5	0.762607	0.0006		bOTU_1160	0	1	1	1	14	0.280479	0.5729		fOTU_419	0	1	0	1	9	0.298131	0.583		bOTU_1162	1	0	1	0	6	0.445497	0.1405		fOTU_183	1	1	0	0
bOTU_1163	1	1	1	0	11	0.395989	0.244		fOTU_419	0	1	0	0	2	0.362133	0.427		bOTU_1161	1	1	0	0	5	0.476048	0.0993		fOTU_157	0	0	0	1	4	0.365941	0.3552		bOTU_1163	0	1	0	1	9	0.135301	0.9314		fOTU_192	0	0	1	1
bOTU_1164	1	0	1	1	13	0.247773	0.6775		fOTU_157	1	1	0	0	5	0.486486	0.0816		bOTU_1162	0	0	1	1	10	0.370944	0.2937		fOTU_168	0	0	1	0	3	0.419106	0.1919		bOTU_1164	1	0	0	0	1	0.38666	0.2709		fOTU_163	1	1	1	0
bOTU_1165	1	1	1	0	11	0.54755	0.032		fOTU_226	0	0	1	0	3	0.646199	0.0092		bOTU_1163	0	1	0	1	9	0.515342	0.0605		fOTU_172	1	0	1	0	6	0.267122	0.6012		bOTU_1165	1	1	1	0	11	0.491553	0.0864		fOTU_211	1	1	0	0
bOTU_1166	1	0	0	0	1	0.437569	0.1586		fOTU_168	0	0	1	0	3	0.459821	0.0959		bOTU_1164	1	0	1	0	6	0.206183	0.7914		fOTU_160	1	0	0	0	1	0.408754	0.0457		bOTU_1166	1	1	1	0	11	0.413273	0.2135		fOTU_216	0	0	1	0
bOTU_1167	0	0	1	1	10	0.623455	0.0095		fOTU_172	0	0	1	0	3	0.302279	0.5934		bOTU_1165	0	0	1	0	3	0.487976	0.0852		fOTU_181	1	1	1	0	11	0.46434	0.1167		bOTU_1167	0	1	1	1	14	0.285424	0.5639		fOTU_170	1	0	0	0
bOTU_1169	0	1	0	0	2	0.432348	0.1262		fOTU_181	1	1	1	0	11	0.464604	0.1124		bOTU_1166	1	0	0	0	1	0.273724	0.6412		fOTU_205	1	0	0	0	1	0.334712	0.7505		bOTU_1169	0	0	1	1	10	0.327968	0.4281		fOTU_210	0	1	0	0
bOTU_117	0	0	1	1	10	0.426692	0.1663		fOTU_205	1	1	0	0	5	0.383824	0.2494		bOTU_1167	0	0	1	1	10	0.458076	0.1134		fOTU_175	1	1	0	0	5	0.366532	0.3017		bOTU_117	1	0	1	0	6	0.390337	0.2649		fOTU_220	1	0	0	1
bOTU_1170	0	0	0	1	4	0.543186	0.0159		fOTU_175	1	1	0	0	5	0.203623	0.851		bOTU_1169	1	1	0	0	5	0.359743	0.339		fOTU_167	0	0	1	0	3	0.348895	1		bOTU_1170	0	0	1	1	10	0.642111	0.008		fOTU_230	1	0	1	0
bOTU_1171	0	1	0	0	2	0.40718	0.2072		fOTU_167	1	1	0	0	5	0.447737	0.1292		bOTU_117	1	0	0	0	1	0.330539	0.4308		fOTU_208	0	1	1	1	14	0.140698	0.9381		bOTU_1171	0	1	0	0	2	0.280281	0.6072		fOTU_197	1	0	1	1
bOTU_1172	0	1	0	0	2	0.486004	0.0942		fOTU_208	0	1	0	0	2	0.590913	0.0181		bOTU_1170	0	0	0	1	4	0.580355	0.0252		fOTU_183	1	0	0	0	1	0.315513	0.4776		bOTU_1172	0	1	1	1	14	0.510188	0.0545		fOTU_176	0	0	0	1
bOTU_1173	1	0	0	0	1	0.472164	0.1073		fOTU_228	0	0	1	1	10	0.618543	0.0177		bOTU_1171	1	1	0	0	5	0.478951	0.0932		fOTU_192	1	0	1	0	6	0.396212	0.2328		bOTU_1173	0	0	1	0	3	0.387447	0.2645		fOTU_286	0	0	0	1
bOTU_1174	1	1	1	0	11	0.474471	0.1012		fOTU_183	0	1	0	0	2	0.41318	0.195		bOTU_1172	1	1	0	1	12	0.314435	0.4803		fOTU_163	1	1	0	0	5	0.636703	0.0064		bOTU_1174	0	0	1	0	3	0.524129	0.049		fOTU_200	1	1	0	0
bOTU_1175	0	0	1	1	10	0.532059	0.0415		fOTU_192	0	0	0	1	4	0.317895	0.4655		bOTU_1173	1	0	1	0	6	0.459561	0.124		fOTU_211	1	1	0	0	5	0.733432	0.0008		bOTU_1175	0	0	1	1	10	0.6126	0.0139		fOTU_227	0	1	0	1
bOTU_1176	1	1	0	0	5	0.199293	0.7981		fOTU_159	1	0	0	0	1	0.447169	0.1117		bOTU_1174	1	1	0	0	5	0.748199	0.0005		fOTU_216	0	1	0	0	2	0.364611	0.3055		bOTU_1176	1	1	1	0	11	0.383934	0.2759		fOTU_326	0	0	1	1
bOTU_1177	1	0	0	0	1	0.230763	0.7225		fOTU_163	1	1	0	0	5	0.752308	0.0007		bOTU_1175	0	0	1	0	3	0.526216	0.0371		fOTU_171	1	0	0	0	1	0.478497	0.097		bOTU_1177	1	1	1	0	11	0.426989	0.1742		fOTU_280	1	0	1	1
bOTU_1178	0	1	0	0	2	0.629404	0.0076		fOTU_211	0	1	0	0	2	0.38484	0.1596		bOTU_1176	1	1	0	0	5	0.447499	0.142		fOTU_173	0	0	0	1	4	0.379754	0.302		bOTU_1178	0	1	0	0	2	0.508466	0.0611		fOTU_1468	1	0	1	1
bOTU_1179	0	1	0	0	2	0.431652	0.1648		fOTU_216	0	0	1	0	3	0.417372	0.1607		bOTU_1177	0	0	1	1	10	0.238785	0.6962		fOTU_170	1	1	0	0	5	0.508717	0.0685		bOTU_1179	0	0	1	1	10	0.446204	0.1471		fOTU_202	0	0	1	0
bOTU_118	1	0	1	1	13	0.424198	0.1891		fOTU_171	0	1	0	0	2	0.235237	0.7619		bOTU_1178	0	1	0	0	2	0.596516	0.0155		fOTU_210	1	1	0	0	5	0.483347	0.0855		bOTU_118	1	0	1	0	6	0.639726	0.0068		fOTU_212	1	0	0	0
bOTU_1180	0	1	0	0	2	0.204393	0.79		fOTU_170	0	0	1	0	3	0.378186	0.29		bOTU_1179	1	0	0	0	1	0.439329	0.1621		fOTU_220	0	0	1	0	3	0.216267	0.7721		bOTU_1180	0	1	0	0	2	0.386814	0.2745		fOTU_303	0	0	0	1
bOTU_1181	1	1	0	0	5	0.43302	0.1718		fOTU_210	1	0	0	1	7	0.414056	0.1857		bOTU_118	1	0	1	0	6	0.516974	0.0547		fOTU_232	1	1	0	0	5	0.270686	0.6349		bOTU_1181	1	0	0	0	1	0.334263	0.4007		fOTU_207	1	1	0	0
bOTU_1182	0	0	1	1	10	0.614242	0.0102		fOTU_220	0	0	1	1	10	0.403854	0.238		bOTU_1180	0	1	1	1	14	0.249692	0.6766		fOTU_182	0	0	1	1	10	0.306815	0.4685		bOTU_1182	0	1	0	1	9	0.176155	0.861		fOTU_244	1	0	0	1
bOTU_1183	0	0	1	1	10	0.608133	0.012		fOTU_230	0	0	1	1	10	0.601139	0.0246		bOTU_1181	1	1	0	0	5	0.495142	0.0698		fOTU_197	0	0	1	1	10	0.285612	0.5767		bOTU_1183	1	0	1	0	6	0.511591	0.0615		fOTU_269	0	0	1	1
bOTU_1184	1	1	0	1	12	0.273428	0.5814		fOTU_232	0	1	0	0	2	0.369716	0.2959		bOTU_1182	0	0	1	1	10	0.526516	0.0438		fOTU_240	0	0	1	0	3	0.179607	0.8685		bOTU_1184	0	0	1	1	10	0.640991	0.0096		fOTU_279	0	1	0	0
bOTU_1185	1	0	0	1	7	0.323805	0.4514		fOTU_182	0	0	1	1	10	0.528677	0.0417		bOTU_1183	0	0	1	1	10	0.605754	0.01		fOTU_186	0	0	1	0	3	0.377568	0.3939		bOTU_1185	0	1	0	1	9	0.576455	0.0157		fOTU_483	1	0	0	0
bOTU_1186	0	0	1	1	10	0.423229	0.1782		fOTU_197	1	0	0	1	7	0.319264	0.4605		bOTU_1184	1	1	0	0	5	0.187192	0.8395		fOTU_176	1	1	0	0	5	0.366369	0.3028		bOTU_1186	0	0	0	1	4	0.439362	0.1432		fOTU_248	1	1	1	0
bOTU_1187	0	0	1	1	10	0.629805	0.0054		fOTU_240	1	1	0	1	12	0.44875	0.1468		bOTU_1185	1	1	0	1	12	0.474646	0.1063		fOTU_286	1	0	1	0	6	0.248097	0.6564		bOTU_1187	1	0	0	0	1	0.259617	0.784		fOTU_328	0	0	1	0
bOTU_1188	0	1	0	0	2	0.286554	0.6157		fOTU_186	1	0	0	0	1	0.534179	0.0329		bOTU_1186	0	0	0	1	4	0.327914	0.4508		fOTU_227	1	1	1	0	11	0.186285	0.836		bOTU_1188	1	1	0	0	5	0.259247	0.6379		fOTU_247	0	0	0	1
bOTU_1189	0	1	1	0	8	0.301029	0.5257		fOTU_176	0	1	0	0	2	0.473908	0.0183		bOTU_1187	0	0	1	1	10	0.403753	0.2375		fOTU_326	0	0	1	1	10	0.34725	0.3899		bOTU_1189	1	1	0	0	5	0.108653	0.9649		fOTU_273	1	0	0	1
bOTU_119	0	1	0	0	2	0.481076	0.0914		fOTU_286	0	0	1	0	3	0.604561	0.0159		bOTU_1188	0	1	0	0	2	0.525847	0.0558		fOTU_1468	0	0	1	1	10	0.386657	0.2556		bOTU_119	0	1	0	1	9	0.488142	0.0684		fOTU_291	0	1	0	0
bOTU_1190	1	0	0	0	1	0.561318	0.0165		fOTU_200	1	1	0	0	5	0.362432	0.479		bOTU_1189	0	1	0	0	2	0.453958	0.1369		fOTU_202	0	0	1	1	10	0.466557	0.1073		bOTU_1190	0	0	1	0	3	0.290916	0.5417		fOTU_487	1	0	1	0
bOTU_1191	1	0	1	1	13	0.323177	0.4458		fOTU_227	0	0	1	0	3	0.183545	0.8533		bOTU_119	0	1	0	1	9	0.418919	0.1937		fOTU_212	1	1	1	0	11	0.390661	0.2487		bOTU_1191	0	0	0	1	4	0.469387	0.1082		fOTU_275	0	0	0	1
bOTU_1192	1	1	0	0	5	0.578109	0.0242		fOTU_280	0	0	1	1	10	0.610113	0.0204		bOTU_1190	1	1	0	0	5	0.446034	0.1522		fOTU_303	0	0	1	1	10	0.36832	0.3062		bOTU_1192	1	1	0	0	5	0.413596	0.2076		fOTU_221	1	1	0	0
bOTU_1194	1	0	1	0	6	0.341459	0.3811		fOTU_238	0	0	1	0	3	0.413984	0.2206		bOTU_1191	0	0	1	1	10	0.330214	0.4271		fOTU_207	0	0	1	0	3	0.516321	0.0564		bOTU_1194	1	0	1	0	6	0.64127	0.007		fOTU_338	0	0	1	1
bOTU_1196	1	1	0	0	5	0.157791	0.8969		fOTU_357	0	0	0	1	4	0.354961	0.3598		bOTU_1192	1	1	1	0	11	0.368644	0.3153		fOTU_244	1	0	1	1	13	0.145887	0.9125		bOTU_1196	1	1	0	0	5	0.592866	0.0182		fOTU_398	0	1	1	0
bOTU_1197	0	1	0	0	2	0.328516	0.4771		fOTU_1468	0	0	1	1	10	0.448488	0.1184		bOTU_1194	0	1	1	0	8	0.456586	0.1355		fOTU_269	0	0	0	1	4	0.455008	0.0365		bOTU_1197	0	1	0	0	2	0.5039	0.0448		fOTU_263	1	1	0	1
bOTU_1199	1	1	0	1	12	0.246957	0.679		fOTU_202	0	1	0	1	9	0.462333	0.0907		bOTU_1196	1	1	0	0	5	0.415122	0.2082		fOTU_279	0	1	0	1	9	0.341858	0.4057		bOTU_1199	0	1	1	0	8	0.191024	0.8236		fOTU_321	0	0	1	1
bOTU_12	0	0	0	1	4	0.430844	0.1633		fOTU_212	0	1	1	0	8	0.341686	0.497		bOTU_1197	0	1	0	0	2	0.52281	0.0547		fOTU_483	0	0	1	1	10	0.540602	0.0399		bOTU_12	0	0	1	0	3	0.412336	0.203		fOTU_345	0	1	0	0
bOTU_120	0	1	1	1	14	0.168706	0.8704		fOTU_303	0	0	1	1	10	0.5994	0.0269		bOTU_1199	1	1	0	0	5	0.138774	0.9308		fOTU_248	0	0	1	0	3	0.554073	0.0267		bOTU_120	1	0	1	1	13	0.438562	0.1613		fOTU_339	0	1	1	1
bOTU_1200	1	1	0	0	5	0.712054	0.0012		fOTU_207	0	1	1	0	8	0.201837	0.9022		bOTU_12	0	0	0	1	4	0.129428	0.94		fOTU_328	1	0	0	1	7	0.223729	0.7707		bOTU_1200	1	0	0	0	1	0.598537	0.0112		fOTU_301	1	1	0	1
bOTU_1201	0	0	1	0	3	0.602075	0.0157		fOTU_244	0	0	1	1	10	0.239276	0.7199		bOTU_120	0	0	1	1	10	0.272788	0.6		fOTU_247	0	1	1	1	14	0.167395	0.8826		bOTU_1201	1	0	1	0	6	0.545114	0.0354		fOTU_276	0	1	0	0
bOTU_1202	1	1	0	0	5	0.812023	0.0003		fOTU_204	1	1	0	1	12	0.25917	0.7429		bOTU_1200	0	1	0	0	2	0.606207	0.0098		fOTU_273	1	1	0	1	12	0.340232	0.4193		bOTU_1203	1	0	0	0	1	0.425061	0.1714		fOTU_231	1	0	0	0
bOTU_1203	0	0	1	1	10	0.531728	0.0319		fOTU_293	0	0	0	1	4	0.559443	0.022		bOTU_1201	1	0	1	0	6	0.479424	0.0924		fOTU_291	1	0	0	0	1	0.631331	0.0097		bOTU_1204	0	0	1	0	3	0.833715	0.0001		fOTU_447	1	1	0	0
bOTU_1204	0	0	1	1	10	0.700965	0.0008		fOTU_279	1	1	1	0	11	0.11181	0.9629		bOTU_1203	1	0	1	1	13	0.542091	0.0431		fOTU_487	0	0	1	0	3	0.390107	0.2449		bOTU_1206	0	1	1	0	8	0.304095	0.4998		fOTU_439	0	1	0	0
bOTU_1206	0	1	0	0	2	0.0603663	0.9949		fOTU_483	0	0	1	1	10	0.627847	0.0095		bOTU_1204	0	0	1	1	10	0.530718	0.0465		fOTU_223	0	0	1	0	3	0.413108	0.1123		bOTU_1207	0	1	0	1	9	0.479584	0.0952		fOTU_224	0	0	1	0
bOTU_1207	0	1	0	0	2	0.31181	0.4725		fOTU_248	1	1	0	0	5	0.428249	0.1747		bOTU_1206	1	0	1	1	13	0.32027	0.5195		fOTU_275	1	0	0	1	7	0.340761	0.4002		bOTU_1209	0	0	1	0	3	0.505335	0.0538		fOTU_331	0	0	1	1
bOTU_1208	1	0	0	0	1	0.253512	0.6558		fOTU_247	1	0	1	1	13	0.236443	0.721		bOTU_1207	0	1	1	1	14	0.288376	0.572		fOTU_221	1	1	0	1	12	0.234927	0.7123		bOTU_121	0	0	1	0	3	0.352603	0.3734		fOTU_249	1	0	0	1
bOTU_1209	1	0	1	1	13	0.42662	0.1812		fOTU_273	1	1	0	0	5	0.610203	0.0129		bOTU_1208	0	0	0	1	4	0.268415	0.6229		fOTU_338	0	0	1	1	10	0.573418	0.0223		bOTU_1211	0	1	1	1	14	0.198896	0.8077		fOTU_288	1	1	0	1
bOTU_121	1	0	0	0	1	0.564381	0.0269		fOTU_291	0	1	0	0	2	0.364886	0.3327		bOTU_1209	1	0	1	0	6	0.387808	0.2672		fOTU_214	1	0	0	1	7	0.269891	0.7687		bOTU_1212	0	0	1	1	10	0.532369	0.0421		fOTU_256	0	1	0	1
bOTU_1210	0	0	1	1	10	0.481717	0.0865		fOTU_487	1	0	1	0	6	0.580146	0.0241		bOTU_121	1	1	0	0	5	0.621827	0.0101		fOTU_398	1	1	0	0	5	0.211866	0.7652		bOTU_1213	0	1	0	0	2	0.458145	0.1333		fOTU_241	0	1	0	1
bOTU_1211	1	1	0	0	5	0.649172	0.0052		fOTU_223	0	0	1	0	3	0.580684	0.0431		bOTU_1210	0	0	1	1	10	0.329158	0.4417		fOTU_263	1	1	0	1	12	0.443227	0.1408		bOTU_1214	0	1	0	0	2	0.55774	0.0306		fOTU_434	1	0	0	0
bOTU_1212	0	0	1	0	3	0.53868	0.0335		fOTU_225	0	0	0	1	4	0.40581	0.1182		bOTU_1211	0	1	0	0	2	0.466819	0.1065		fOTU_598	0	0	1	0	3	0.387545	0.2435		bOTU_1215	0	1	0	0	2	0.437785	0.1431		fOTU_393	0	0	1	0
bOTU_1213	1	1	0	1	12	0.144475	0.9162		fOTU_275	0	0	1	1	10	0.629599	0.0093		bOTU_1212	0	0	1	0	3	0.716719	0.0021		fOTU_321	0	1	0	1	9	0.153018	0.9836		bOTU_1216	1	0	1	1	13	0.35476	0.3924		fOTU_236	1	1	0	0
bOTU_1214	1	1	0	0	5	0.502313	0.0678		fOTU_221	0	1	0	1	9	0.218833	0.8226		bOTU_1213	1	1	0	0	5	0.494546	0.0559		fOTU_345	0	1	0	0	2	0.691756	0.0001		bOTU_1217	0	0	1	1	10	0.438781	0.1513		fOTU_289	0	0	0	1
bOTU_1215	0	1	0	1	9	0.324718	0.4365		fOTU_338	0	0	1	1	10	0.510791	0.0611		bOTU_1214	1	1	0	0	5	0.364026	0.3356		fOTU_339	1	0	1	0	6	0.152384	0.9098		bOTU_1218	1	0	0	0	1	0.30123	0.5245		fOTU_388	1	0	0	1
bOTU_1216	0	0	1	1	10	0.420583	0.1825		fOTU_398	0	1	0	0	2	0.263906	0.6446		bOTU_1215	1	1	0	0	5	0.347187	0.3935		fOTU_242	0	0	1	0	3	0.284175	0.7672		bOTU_1219	1	1	0	0	5	0.586533	0.0154		fOTU_260	1	0	0	0
bOTU_1217	0	0	1	0	3	0.709451	0.0007		fOTU_263	0	1	0	0	2	0.378682	0.2446		bOTU_1216	0	0	0	1	4	0.635664	0.0044		fOTU_301	0	0	1	1	10	0.310092	0.5506		bOTU_122	0	0	1	1	10	0.559781	0.0275		fOTU_258	0	0	0	1
bOTU_1218	1	0	1	1	13	0.38413	0.272		fOTU_598	1	0	0	0	1	0.57033	0.0279		bOTU_1217	0	0	1	0	3	0.306029	0.5139		fOTU_276	1	1	0	0	5	0.361682	0.3138		bOTU_1220	0	1	0	1	9	0.35935	0.3479		fOTU_344	1	1	0	0
bOTU_1219	0	1	0	0	2	0.656113	0.005		fOTU_321	0	0	0	1	4	0.516258	0.0549		bOTU_1218	0	0	1	1	10	0.487198	0.0825		fOTU_231	1	1	1	0	11	0.25383	0.8131		bOTU_1221	0	0	1	0	3	0.423648	0.1329		fOTU_281	1	0	1	1
bOTU_122	1	0	0	0	1	0.534548	0.0387		fOTU_345	0	1	0	0	2	0.448735	0.0948		bOTU_1219	1	1	0	0	5	0.597467	0.0102		fOTU_447	1	1	0	0	5	0.33485	0.3408		bOTU_1222	0	1	0	1	9	0.288412	0.5534		fOTU_287	0	0	1	1
bOTU_1220	0	0	0	1	4	0.343032	0.3917		fOTU_339	1	1	1	0	11	0.319581	0.4765		bOTU_122	1	0	1	0	6	0.573496	0.0242		fOTU_439	0	1	0	1	9	0.38453	0.2775		bOTU_1223	0	1	1	0	8	0.163737	0.8938		fOTU_371	0	0	0	1
bOTU_1221	0	0	0	1	4	0.369985	0.3078		fOTU_301	0	1	0	0	2	0.469879	0.0697		bOTU_1220	0	0	0	1	4	0.483426	0.0752		fOTU_224	0	0	0	1	4	0.411246	0.1615		bOTU_1224	0	1	0	0	2	0.547109	0.0335		fOTU_267	0	1	0	0
bOTU_1222	1	0	0	0	1	0.218061	0.7803		fOTU_276	1	1	0	0	5	0.364198	0.5734		bOTU_1221	0	0	1	1	10	0.503945	0.0703		fOTU_331	1	0	0	1	7	0.432086	0.1437		bOTU_1225	0	0	1	1	10	0.467886	0.1197		fOTU_366	0	1	1	0
bOTU_1223	0	1	0	0	2	0.401854	0.1997		fOTU_231	0	0	1	1	10	0.501995	0.0724		bOTU_1222	0	0	1	1	10	0.31573	0.4856		fOTU_249	0	0	1	1	10	0.36145	0.3025		bOTU_1226	1	0	0	0	1	0.42779	0.1777		fOTU_355	0	0	1	0
bOTU_1224	1	1	0	0	5	0.844941	0.0001		fOTU_1143	0	0	0	1	4	0.458899	0.1001		bOTU_1223	1	1	0	0	5	0.551862	0.0312		fOTU_288	1	1	0	0	5	0.41331	0.2102		bOTU_1227	0	0	1	0	3	0.516451	0.0559		fOTU_259	1	1	0	0
bOTU_1225	0	0	1	1	10	0.476253	0.0787		fOTU_447	1	0	0	0	1	0.365219	0.3255		bOTU_1224	1	1	0	0	5	0.715148	0.0013		fOTU_256	0	0	0	1	4	0.298638	0.4234		bOTU_1228	1	1	0	0	5	0.573617	0.0228		fOTU_278	0	0	1	0
bOTU_1226	0	0	1	1	10	0.277542	0.6118		fOTU_439	0	1	1	0	8	0.289274	0.5556		bOTU_1225	0	0	1	1	10	0.230954	0.7507		fOTU_241	0	0	0	1	4	0.31745	0.5628		bOTU_1229	0	1	1	1	14	0.224188	0.7435		fOTU_422	1	1	0	0
bOTU_1227	0	0	1	0	3	0.587936	0.0153		fOTU_224	0	1	0	0	2	0.387613	0.2252		bOTU_1226	1	0	0	0	1	0.502845	0.069		fOTU_434	0	0	1	0	3	0.338387	0.748		bOTU_123	0	0	0	1	4	0.419421	0.1368		fOTU_361	0	0	1	0
bOTU_1228	1	0	0	1	7	0.139583	0.9235		fOTU_237	1	0	1	0	6	0.420752	0.1816		bOTU_1227	0	0	1	1	10	0.499579	0.0696		fOTU_264	1	0	0	0	1	0.408303	0.2089		bOTU_1230	0	1	0	1	9	0.473205	0.1011		fOTU_307	1	1	0	0
bOTU_1229	0	1	0	0	2	0.3518	0.3631		fOTU_331	0	0	1	1	10	0.580177	0.0303		bOTU_1228	0	0	1	1	10	0.217941	0.7573		fOTU_254	0	1	0	0	2	0.386127	0.2591		bOTU_1231	0	0	1	0	3	0.43209	0.1584		fOTU_274	1	0	0	0
bOTU_123	0	0	1	1	10	0.663854	0.0041		fOTU_288	1	1	0	0	5	0.272585	0.6072		bOTU_1229	1	1	0	1	12	0.197453	0.8086		fOTU_393	1	0	1	0	6	0.395051	0.2585		bOTU_1232	0	1	0	0	2	0.786951	0.0004		fOTU_298	1	0	1	1
bOTU_1230	1	0	1	0	6	0.288692	0.5489		fOTU_251	0	0	1	1	10	0.195722	0.9438		bOTU_123	0	0	0	1	4	0.512074	0.0619		fOTU_236	1	0	0	0	1	0.327999	0.6587		bOTU_1233	1	0	1	0	6	0.716416	0.0017		fOTU_294	1	1	0	0
bOTU_1231	1	0	1	0	6	0.488221	0.0839		fOTU_256	0	0	1	0	3	0.173844	1		bOTU_1230	1	0	0	0	1	0.157984	0.896		fOTU_289	0	0	1	0	3	0.236416	0.8207		bOTU_1234	0	1	0	1	9	0.363116	0.3249		fOTU_311	1	1	0	0
bOTU_1232	1	1	0	0	5	0.63323	0.009		fOTU_335	0	1	0	0	2	0.381216	0.2521		bOTU_1231	1	1	1	0	11	0.305984	0.509		fOTU_388	0	1	1	0	8	0.386036	0.2403		bOTU_1235	0	1	0	1	9	0.468477	0.1071		fOTU_412	1	0	0	1
bOTU_1233	0	0	1	0	3	0.709272	0.003		fOTU_549	0	0	1	0	3	0.627776	0.0069		bOTU_1232	0	1	0	0	2	0.625251	0.0069		fOTU_260	0	0	1	0	3	0.26821	0.6219		bOTU_1236	0	0	1	0	3	0.689951	0.0032		fOTU_379	0	0	1	0
bOTU_1234	0	1	1	1	14	0.24212	0.6984		fOTU_241	1	0	0	0	1	0.401807	0.2123		bOTU_1233	1	0	1	1	13	0.530794	0.0449		fOTU_250	1	1	0	0	5	0.337929	0.4497		bOTU_1237	0	0	1	1	10	0.18521	0.8363		fOTU_773	0	1	0	0
bOTU_1235	0	0	1	1	10	0.564372	0.013		fOTU_434	1	0	1	0	6	0.455517	0.0814		bOTU_1234	0	0	0	1	4	0.311116	0.4907		fOTU_258	0	0	0	1	4	0.262612	0.6762		bOTU_1239	1	1	0	1	12	0.319853	0.4636		fOTU_302	0	0	0	1
bOTU_1237	0	0	0	1	4	0.495595	0.0731		fOTU_264	1	1	0	0	5	0.454982	0.1218		bOTU_1235	0	1	1	1	14	0.481901	0.0905		fOTU_344	0	0	1	0	3	0.287643	0.511		bOTU_124	1	0	0	0	1	0.552915	0.0307		fOTU_297	1	0	0	0
bOTU_1238	1	0	1	0	6	0.286215	0.623		fOTU_254	0	1	0	0	2	0.784467	0.0004		bOTU_1236	1	0	0	0	1	0.389689	0.2446		fOTU_281	0	0	1	0	3	0.329283	0.4408		bOTU_1241	0	0	1	0	3	0.601044	0.015		fOTU_1767	1	1	0	0
bOTU_1239	0	1	0	0	2	0.282349	0.579		fOTU_393	0	1	1	0	8	0.297709	0.5654		bOTU_1237	0	1	1	1	14	0.151924	0.8989		fOTU_287	0	0	1	1	10	0.468367	0.0932		bOTU_1242	0	1	0	0	2	0.475699	0.1009		fOTU_308	0	1	0	0
bOTU_124	0	0	1	0	3	0.21472	0.7651		fOTU_289	0	1	0	1	9	0.481135	0.0831		bOTU_1239	0	0	0	1	4	0.37396	0.3027		fOTU_371	1	1	0	0	5	0.350828	0.3526		bOTU_1243	1	1	0	0	5	0.528875	0.0471		fOTU_615	0	1	0	0
bOTU_1241	0	0	1	1	10	0.454944	0.0915		fOTU_388	1	0	0	0	1	0.316895	0.618		bOTU_124	1	0	1	0	6	0.340963	0.3911		fOTU_266	0	0	0	1	4	0.327522	1		bOTU_1244	0	1	0	1	9	0.560339	0.0181		fOTU_333	1	0	0	1
bOTU_1242	0	1	1	1	14	0.434248	0.1685		fOTU_260	0	0	0	1	4	0.496817	0.087		bOTU_1241	0	0	1	0	3	0.40277	0.1591		fOTU_267	1	0	0	1	7	0.217509	0.7752		bOTU_1246	0	0	0	1	4	0.275095	0.6232		fOTU_356	1	1	0	1
bOTU_1243	1	1	1	0	11	0.24346	0.7062		fOTU_374	0	0	1	1	10	0.408952	0.1448		bOTU_1242	0	1	0	1	9	0.392643	0.2493		fOTU_366	0	0	0	1	4	0.32253	0.5221		bOTU_1247	0	1	0	0	2	0.467651	0.1135		fOTU_284	1	1	0	1
bOTU_1244	0	0	0	1	4	0.341469	0.3815		fOTU_258	0	0	1	0	3	0.374439	0.3138		bOTU_1243	1	1	0	0	5	0.468555	0.0922		fOTU_272	1	0	0	1	7	0.168137	0.8733		bOTU_1248	1	1	0	1	12	0.296324	0.5322		fOTU_300	0	0	1	1
bOTU_1246	0	0	0	1	4	0.479725	0.091		fOTU_344	0	0	1	1	10	0.568172	0.0377		bOTU_1244	0	1	0	1	9	0.458915	0.092		fOTU_355	0	0	0	1	4	0.121465	0.9513		bOTU_1249	1	0	0	0	1	0.616495	0.0093		fOTU_329	0	1	0	0
bOTU_1247	0	0	1	1	10	0.188016	0.8261		fOTU_281	0	1	0	1	9	0.271667	0.6546		bOTU_1246	0	0	1	0	3	0.256351	0.628		fOTU_259	1	0	0	0	1	0.438509	0.1127		bOTU_125	1	1	0	0	5	0.570873	0.0235		fOTU_463	0	0	1	1
bOTU_1248	0	0	0	1	4	0.550781	0.013		fOTU_287	0	0	0	1	4	0.467116	0.0848		bOTU_1247	1	0	0	0	1	0.408892	0.2224		fOTU_283	0	1	0	1	9	0.410956	0.2235		bOTU_1251	1	0	1	0	6	0.434868	0.1693		fOTU_405	1	1	0	0
bOTU_1249	0	0	1	1	10	0.493394	0.0708		fOTU_371	0	0	1	1	10	0.588446	0.0262		bOTU_1248	0	0	0	1	4	0.452509	0.104		fOTU_422	0	0	1	0	3	0.43249	0.1422		bOTU_1254	1	0	1	1	13	0.367825	0.3269		fOTU_306	0	0	1	1
bOTU_125	1	1	1	0	11	0.398623	0.238		fOTU_373	0	1	0	0	2	0.404995	0.227		bOTU_1249	0	0	1	1	10	0.346947	0.3731		fOTU_361	1	0	1	1	13	0.279131	0.5846		bOTU_1255	1	1	0	1	12	0.193313	0.8227		fOTU_304	1	0	1	0
bOTU_1251	1	0	0	0	1	0.485005	0.0744		fOTU_267	0	1	0	0	2	0.137265	0.9254		bOTU_125	1	1	0	0	5	0.27402	0.6116		fOTU_307	1	1	0	0	5	0.246584	0.7376		bOTU_1256	1	1	0	0	5	0.554846	0.0279		fOTU_313	0	0	0	1
bOTU_1253	1	0	0	1	7	0.276442	0.5963		fOTU_366	0	0	0	1	4	0.474521	0.0932		bOTU_1251	1	1	1	0	11	0.267961	0.6634		fOTU_400	0	1	0	0	2	0.429442	0.0201		bOTU_1257	1	1	0	0	5	0.494496	0.0765		fOTU_309	1	1	0	1
bOTU_1254	0	0	1	0	3	0.564055	0.0288		fOTU_355	0	0	0	1	4	0.544917	0.0385		bOTU_1253	1	1	0	1	12	0.390238	0.2694		fOTU_298	1	1	0	0	5	0.396354	0.2802		bOTU_1258	0	0	0	1	4	0.326543	0.4825		fOTU_323	0	0	1	1
bOTU_1255	1	0	0	1	7	0.371485	0.3061		fOTU_253	1	1	0	1	12	0.213381	0.842		bOTU_1254	1	0	1	0	6	0.392936	0.2564		fOTU_294	1	0	0	1	7	0.250016	0.7817		bOTU_1259	0	1	1	0	8	0.20668	0.7804		fOTU_352	0	0	1	0
bOTU_1256	0	1	0	0	2	0.674921	0.0012		fOTU_259	0	1	0	0	2	0.675788	0.0097		bOTU_1255	1	0	0	0	1	0.236007	0.7062		fOTU_311	1	1	0	0	5	0.392015	0.2453		bOTU_126	0	1	0	0	2	0.544951	0.0321		fOTU_314	1	0	0	0
bOTU_1257	0	1	0	0	2	0.711065	0.0005		fOTU_358	0	0	1	1	10	0.614167	0.02		bOTU_1256	0	1	0	1	9	0.273964	0.6057		fOTU_305	0	0	1	1	10	0.363418	0.3616		bOTU_1260	0	0	1	1	10	0.241209	0.7052		fOTU_327	1	1	0	0
bOTU_1258	0	0	1	1	10	0.363294	0.3453		fOTU_283	1	1	0	0	5	0.428669	0.1347		bOTU_1257	0	1	0	0	2	0.542622	0.0401		fOTU_403	1	0	1	0	6	0.230455	0.7794		bOTU_1261	0	1	1	0	8	0.314973	0.4909		fOTU_430	0	1	0	0
bOTU_1259	0	1	0	0	2	0.514454	0.0522		fOTU_422	0	0	1	0	3	0.247403	0.7288		bOTU_1258	0	0	1	1	10	0.242433	0.6971		fOTU_412	0	1	0	1	9	0.318199	0.4545		bOTU_1262	0	0	1	0	3	0.534382	0.0352		fOTU_334	0	0	1	1
bOTU_126	0	1	0	0	2	0.522151	0.0505		fOTU_361	1	0	0	0	1	0.440306	0.0713		bOTU_1259	0	1	0	0	2	0.329353	0.4427		fOTU_379	0	0	1	0	3	0.422783	0.172		bOTU_1263	0	0	1	0	3	0.575675	0.0221		fOTU_522	0	0	1	1
bOTU_1260	1	0	0	0	1	0.462201	0.1189		fOTU_274	1	0	0	1	7	0.257694	0.7258		bOTU_126	1	1	0	0	5	0.501678	0.0487		fOTU_302	0	0	1	0	3	0.237405	0.9711		bOTU_1265	0	1	1	1	14	0.542373	0.0415		fOTU_425	0	0	1	1
bOTU_1261	0	0	0	1	4	0.124394	0.9486		fOTU_400	1	0	0	0	1	0.406231	0.2824		bOTU_1260	1	1	0	0	5	0.370229	0.3111		fOTU_318	1	0	0	0	1	0.385623	0.2442		bOTU_1267	1	0	1	0	6	0.537115	0.0428		fOTU_391	0	0	0	1
bOTU_1262	0	0	1	0	3	0.752758	0.0002		fOTU_298	1	0	1	1	13	0.245275	0.6961		bOTU_1261	0	0	1	1	10	0.342355	0.4242		fOTU_297	0	1	0	0	2	0.490849	0.0711		bOTU_1268	0	0	1	1	10	0.181198	0.8495		fOTU_343	0	0	1	0
bOTU_1263	1	0	0	0	1	0.372885	0.303		fOTU_270	0	0	0	1	4	0.369107	0.3035		bOTU_1262	1	0	1	0	6	0.646771	0.0055		fOTU_1767	1	1	0	0	5	0.878796	0.0001		bOTU_1269	0	0	1	1	10	0.506274	0.0645		fOTU_325	1	1	0	0
bOTU_1265	0	0	1	1	10	0.386296	0.2671		fOTU_294	1	1	0	1	12	0.407547	0.2127		bOTU_1263	1	0	1	0	6	0.431105	0.1426		fOTU_615	1	1	1	0	11	0.287799	0.5687		bOTU_127	0	0	1	0	3	0.50752	0.0647		fOTU_683	0	0	1	0
bOTU_1267	1	0	1	1	13	0.496426	0.0766		fOTU_311	1	1	1	0	11	0.373411	0.304		bOTU_1265	1	0	1	0	6	0.139754	0.9256		fOTU_333	1	1	0	0	5	0.50551	0.0753		bOTU_1270	0	1	0	0	2	0.605044	0.0113		fOTU_330	1	1	0	0
bOTU_1268	0	0	1	1	10	0.534023	0.0425		fOTU_411	0	0	1	1	10	0.597296	0.0155		bOTU_1267	1	0	1	0	6	0.631519	0.0056		fOTU_284	0	0	1	1	10	0.374372	0.3115		bOTU_1271	0	0	1	1	10	0.502865	0.0761		fOTU_506	0	0	0	1
bOTU_1269	0	0	1	1	10	0.393887	0.235		fOTU_305	0	1	0	0	2	0.177673	0.884		bOTU_1268	0	0	0	1	4	0.376414	0.303		fOTU_340	0	0	0	1	4	0.58031	0.0001		bOTU_1272	0	0	1	1	10	0.600978	0.0108		fOTU_363	0	0	0	1
bOTU_127	1	0	1	1	13	0.634843	0.0076		fOTU_403	0	0	1	1	10	0.588311	0.0261		bOTU_1269	0	0	0	1	4	0.317629	0.7252		fOTU_300	1	1	0	0	5	0.238759	0.7319		bOTU_1273	0	0	0	1	4	0.392069	0.2433		fOTU_454	1	1	0	1
bOTU_1270	0	0	1	1	10	0.237756	0.7602		fOTU_412	1	0	0	0	1	0.425628	0.1373		bOTU_127	1	0	1	1	13	0.27086	0.6107		fOTU_381	0	0	1	1	10	0.403187	0.2202		bOTU_1278	0	0	1	0	3	0.4193	0.1829		fOTU_465	0	0	1	0
bOTU_1271	1	1	1	0	11	0.442684	0.1523		fOTU_262	1	0	0	0	1	0.347167	0.5332		bOTU_1270	0	0	1	0	3	0.582414	0.0141		fOTU_329	1	0	0	0	1	0.539104	0.0389		bOTU_1279	0	0	0	1	4	0.309275	0.5151		fOTU_348	0	0	1	1
bOTU_1272	0	0	1	0	3	0.111707	0.9648		fOTU_379	0	0	1	1	10	0.497811	0.0444		bOTU_1271	0	0	1	0	3	0.610482	0.0114		fOTU_463	0	0	1	0	3	0.470636	0.0906		bOTU_128	0	0	1	1	10	0.412684	0.2129		fOTU_360	1	0	1	1
bOTU_1273	0	0	1	1	10	0.409826	0.2076		fOTU_773	1	0	0	0	1	0.450962	0.1265		bOTU_1272	1	0	1	1	13	0.36794	0.3083		fOTU_405	0	0	0	1	4	0.405267	0.1952		bOTU_1280	1	1	0	0	5	0.714011	0.0007		fOTU_370	0	0	0	1
bOTU_1274	0	0	1	1	10	0.228224	0.7276		fOTU_302	0	1	0	1	9	0.161255	0.9337		bOTU_1273	0	0	1	1	10	0.286862	0.5511		fOTU_306	0	0	1	1	10	0.313255	0.485		bOTU_1281	0	0	1	1	10	0.647247	0.0052		fOTU_367	1	0	1	0
bOTU_1278	1	0	1	0	6	0.402547	0.2448		fOTU_450	0	0	1	1	10	0.549636	0.0406		bOTU_1278	1	1	0	0	5	0.513358	0.0624		fOTU_292	0	1	0	0	2	0.448203	0.2174		bOTU_1283	0	1	0	1	9	0.483175	0.0834		fOTU_375	1	1	0	1
bOTU_1279	1	0	1	1	13	0.12541	0.9443		fOTU_318	1	0	0	0	1	0.291303	0.9437		bOTU_1279	0	0	1	1	10	0.216508	0.7669		fOTU_304	1	0	1	0	6	0.397621	0.2376		bOTU_1284	0	0	1	1	10	0.593187	0.0131		fOTU_812	1	1	0	0
bOTU_128	0	1	0	1	9	0.467491	0.1084		fOTU_297	0	0	1	1	10	0.392144	0.2516		bOTU_128	0	0	1	1	10	0.33259	0.4171		fOTU_296	0	1	0	0	2	0.564097	0.0161		bOTU_1285	0	1	0	0	2	0.526312	0.0399		fOTU_378	1	1	0	0
bOTU_1280	0	1	0	0	2	0.656004	0.0055		fOTU_1767	1	1	0	0	5	0.493678	0.0463		bOTU_1280	0	1	0	0	2	0.719596	0.0009		fOTU_315	1	1	0	1	12	0.32608	0.4546		bOTU_1286	0	0	1	1	10	0.291263	0.5445		fOTU_480	0	1	0	1
bOTU_1281	0	0	1	1	10	0.572469	0.0227		fOTU_615	0	1	0	0	2	0.570816	0.0223		bOTU_1281	1	0	1	1	13	0.48417	0.0886		fOTU_313	0	0	1	0	3	0.328073	0.4241		bOTU_1287	1	1	0	0	5	0.324186	0.4451		fOTU_341	1	1	0	0
bOTU_1283	0	0	1	1	10	0.497407	0.0769		fOTU_333	0	1	0	0	2	0.265326	0.7094		bOTU_1283	0	1	0	0	2	0.331779	0.4225		fOTU_309	0	0	0	1	4	0.465496	0.1104		bOTU_1288	1	1	1	0	11	0.216154	0.7593		fOTU_461	1	0	0	0
bOTU_1284	0	0	1	1	10	0.563102	0.0284		fOTU_356	1	1	0	0	5	0.441853	0.1586		bOTU_1284	0	0	1	1	10	0.53093	0.0421		fOTU_323	0	0	0	1	4	0.321762	0.4404		bOTU_1289	1	1	0	1	12	0.513632	0.0627		fOTU_423	0	0	0	1
bOTU_1285	0	1	0	0	2	0.402365	0.2054		fOTU_319	1	0	1	0	6	0.200252	0.8226		bOTU_1285	1	1	0	0	5	0.535976	0.0424		fOTU_324	0	1	0	0	2	0.352438	0.4193		bOTU_129	0	0	0	1	4	0.446158	0.1325		fOTU_644	1	1	0	1
bOTU_1286	0	1	0	0	2	0.186345	0.8331		fOTU_350	1	1	0	0	5	0.382487	0.367		bOTU_1286	0	0	1	1	10	0.359688	0.3331		fOTU_352	1	1	0	1	12	0.173913	0.8681		bOTU_1290	0	0	1	1	10	0.516816	0.0539		fOTU_511	0	0	1	1
bOTU_1287	1	1	0	0	5	0.296933	0.5388		fOTU_666	1	0	1	1	13	0.109467	0.9745		bOTU_1287	1	1	0	0	5	0.381557	0.268		fOTU_314	0	0	1	0	3	0.300776	1		bOTU_1291	0	1	0	0	2	0.706528	0.0017		fOTU_495	0	1	1	0
bOTU_1288	0	0	1	0	3	0.387498	0.2608		fOTU_300	0	1	1	0	8	0.174858	0.8555		bOTU_1288	1	0	1	0	6	0.442548	0.1413		fOTU_327	0	1	0	0	2	0.297716	0.5496		bOTU_1292	0	0	0	1	4	0.352664	0.3415		fOTU_489	1	1	0	1
bOTU_1289	1	0	1	1	13	0.327357	0.4326		fOTU_381	0	0	1	0	3	0.222264	0.8486		bOTU_1289	1	1	1	0	11	0.189559	0.8241		fOTU_312	0	0	0	1	4	0.376544	0.3953		bOTU_1293	1	1	0	0	5	0.355253	0.352		fOTU_443	0	1	0	1
bOTU_129	0	0	1	1	10	0.204658	0.7983		fOTU_463	0	0	1	1	10	0.534502	0.0391		bOTU_129	0	1	1	1	14	0.198136	0.8133		fOTU_430	1	0	1	0	6	0.245878	0.7163		bOTU_1294	0	0	1	1	10	0.484628	0.091		fOTU_1106	0	0	1	1
bOTU_1290	1	1	1	0	11	0.565755	0.0263		fOTU_405	0	0	1	0	3	0.55004	0.0364		bOTU_1290	1	1	1	0	11	0.31688	0.466		fOTU_334	1	0	1	1	13	0.301961	0.5428		bOTU_1295	0	1	0	1	9	0.336152	0.4458		fOTU_548	0	0	0	1
bOTU_1291	0	1	0	0	2	0.79925	0.0001		fOTU_306	0	1	1	1	14	0.196319	1		bOTU_1291	0	1	0	0	2	0.631318	0.0077		fOTU_449	0	0	0	1	4	0.624937	0.0402		bOTU_1296	0	1	0	0	2	0.55362	0.0069		fOTU_574	1	0	1	1
bOTU_1292	0	0	1	1	10	0.463001	0.1149		fOTU_304	0	0	1	0	3	0.414686	0.2088		bOTU_1292	0	0	0	1	4	0.517278	0.0564		fOTU_522	0	0	1	0	3	0.707595	0.0014		bOTU_1297	0	1	0	0	2	0.575137	0.0169		fOTU_409	1	0	0	0
bOTU_1294	0	0	0	1	4	0.397835	0.221		fOTU_296	0	1	0	0	2	0.506301	0.0775		bOTU_1293	1	1	0	0	5	0.374411	0.2957		fOTU_425	1	0	0	1	7	0.199722	0.836		bOTU_1298	0	1	0	0	2	0.476046	0.1034		fOTU_453	1	1	0	0
bOTU_1295	0	1	0	0	2	0.536651	0.0309		fOTU_315	0	1	0	1	9	0.523494	0.0486		bOTU_1294	0	1	0	1	9	0.406202	0.2225		fOTU_391	0	0	1	0	3	0.607235	0.0112		bOTU_1299	0	1	0	1	9	0.429416	0.1684		fOTU_389	1	1	0	0
bOTU_1296	1	1	0	0	5	0.375038	0.3014		fOTU_313	0	0	0	1	4	0.306397	0.5404		bOTU_1295	1	1	0	1	12	0.543884	0.038		fOTU_343	1	0	0	1	7	0.26596	0.7768		bOTU_13	1	1	0	1	12	0.3998	0.2317		fOTU_444	1	0	0	0
bOTU_1297	0	1	0	0	2	0.646503	0.0042		fOTU_477	1	0	0	1	7	0.288464	0.5517		bOTU_1296	1	1	0	0	5	0.500671	0.0669		fOTU_325	1	1	0	0	5	0.504126	0.0732		bOTU_130	0	0	1	1	10	0.439211	0.1616		fOTU_559	0	0	0	1
bOTU_1298	0	0	1	0	3	0.202184	0.7971		fOTU_309	0	0	1	0	3	0.261599	1		bOTU_1297	1	1	0	0	5	0.663484	0.0035		fOTU_683	1	0	0	0	1	0.0838662	0.9829		bOTU_1300	1	0	1	1	13	0.244901	0.6882		fOTU_579	0	1	0	0
bOTU_1299	1	1	0	0	5	0.401405	0.2337		fOTU_323	0	1	0	1	9	0.156333	0.9033		bOTU_1298	1	1	0	0	5	0.369959	0.3045		fOTU_457	0	0	1	1	10	0.439709	0.1247		bOTU_1301	0	1	1	1	14	0.404505	0.2331		fOTU_697	0	0	0	1
bOTU_13	0	1	1	1	14	0.436951	0.1692		fOTU_421	0	0	0	1	4	0.662307	0.0006		bOTU_1299	1	1	1	0	11	0.269795	0.607		fOTU_506	0	0	1	0	3	0.325565	0.4411		bOTU_1302	0	0	1	1	10	0.712707	0.0018		fOTU_643	1	1	0	0
bOTU_130	1	0	1	0	6	0.312564	0.4848		fOTU_324	1	1	0	0	5	0.421942	0.1605		bOTU_13	0	1	1	1	14	0.313939	0.4631		fOTU_363	0	0	1	0	3	0.329106	1		bOTU_1303	1	1	0	1	12	0.349059	0.3722		fOTU_394	1	0	0	0
bOTU_1300	1	0	1	1	13	0.510715	0.0677		fOTU_352	0	0	0	1	4	0.319707	0.5465		bOTU_130	0	0	1	1	10	0.507537	0.0648		fOTU_454	1	0	0	1	7	0.126997	0.925		bOTU_1304	1	0	0	1	7	0.205916	0.8382		fOTU_414	0	0	1	0
bOTU_1301	0	0	1	0	3	0.415674	0.1893		fOTU_337	0	1	0	0	2	0.289878	0.538		bOTU_1300	0	0	1	0	3	0.311762	0.4834		fOTU_395	0	1	0	0	2	0.733672	0.0013		bOTU_1305	0	0	0	1	4	0.425567	0.089		fOTU_384	1	1	0	0
bOTU_1302	0	0	1	1	10	0.546822	0.0347		fOTU_312	1	0	0	0	1	0.307093	0.483		bOTU_1301	1	1	0	0	5	0.580166	0.0164		fOTU_465	0	0	1	0	3	0.175541	0.9524		bOTU_1306	0	0	1	0	3	0.633265	0.0072		fOTU_535	1	1	0	0
bOTU_1303	1	1	0	0	5	0.507115	0.0604		fOTU_430	0	0	1	1	10	0.566459	0.0242		bOTU_1302	0	0	1	0	3	0.501475	0.0645		fOTU_348	0	0	1	1	10	0.0830583	0.9808		bOTU_1307	1	1	0	1	12	0.48105	0.0819		fOTU_488	0	0	1	0
bOTU_1304	1	1	0	0	5	0.434662	0.1643		fOTU_334	0	0	1	1	10	0.466693	0.0866		bOTU_1303	1	1	0	0	5	0.356465	0.3533		fOTU_360	0	0	1	0	3	0.244599	0.7448		bOTU_1309	1	1	1	0	11	0.232401	0.7103		fOTU_541	0	0	0	1
bOTU_1305	0	0	1	1	10	0.39029	0.2523		fOTU_449	0	0	1	0	3	0.675748	0.0075		bOTU_1304	1	1	0	0	5	0.641307	0.0081		fOTU_597	0	0	1	1	10	0.386775	0.2772		bOTU_131	0	1	0	1	9	0.405601	0.2161		fOTU_418	0	0	0	1
bOTU_1306	0	0	1	1	10	0.570207	0.0222		fOTU_522	0	0	1	1	10	0.510806	0.0546		bOTU_1305	0	0	0	1	4	0.431051	0.1411		fOTU_370	0	0	1	0	3	0.429543	0.1738		bOTU_1310	0	0	1	0	3	0.765827	0.0005		fOTU_469	0	0	1	1
bOTU_1307	1	1	0	0	5	0.432971	0.1673		fOTU_425	0	0	1	1	10	0.4996	0.0771		bOTU_1306	0	0	1	0	3	0.456854	0.1257		fOTU_367	1	0	0	0	1	0.359633	0.3313		bOTU_1311	0	0	1	1	10	0.3845	0.2728		fOTU_390	1	1	0	0
bOTU_1308	1	1	0	0	5	0.737218	0.0015		fOTU_391	0	0	0	1	4	0.406057	0.2188		bOTU_1307	0	1	1	0	8	0.431116	0.1805		fOTU_351	0	0	1	1	10	0.229762	0.725		bOTU_1312	0	0	1	0	3	0.462417	0.0995		fOTU_988	0	0	0	1
bOTU_1309	1	0	0	0	1	0.342979	0.3809		fOTU_325	0	1	1	0	8	0.299196	0.5719		bOTU_1308	0	1	0	0	2	0.581727	0.0112		fOTU_349	0	1	1	0	8	0.26862	0.611		bOTU_1313	1	0	0	0	1	0.104331	0.9664		fOTU_525	1	0	1	0
bOTU_131	0	0	0	1	4	0.516746	0.064		fOTU_683	0	0	1	1	10	0.505954	0.0801		bOTU_1309	1	1	0	0	5	0.371898	0.3132		fOTU_375	1	1	1	0	11	0.364327	0.3228		bOTU_1314	0	1	0	0	2	0.17497	0.8545		fOTU_637	0	0	1	0
bOTU_1310	1	0	1	1	13	0.467849	0.1124		fOTU_457	0	0	1	1	10	0.234246	0.8022		bOTU_131	0	0	0	1	4	0.336485	0.4842		fOTU_362	0	0	0	1	4	0.453	0.1411		bOTU_1315	0	1	1	1	14	0.348182	0.3643		fOTU_631	1	0	0	0
bOTU_1311	0	0	1	1	10	0.448272	0.1314		fOTU_506	0	0	1	1	10	0.513225	0.0569		bOTU_1310	1	0	1	1	13	0.298253	0.5704		fOTU_812	1	0	0	0	1	0.423834	0.1792		bOTU_1316	0	0	1	1	10	0.395622	0.2427		fOTU_420	1	1	0	0
bOTU_1313	0	1	1	1	14	0.335506	0.412		fOTU_586	0	0	1	0	3	0.57818	0.0224		bOTU_1311	0	0	1	1	10	0.332889	0.4109		fOTU_378	1	0	1	0	6	0.248844	0.7185		bOTU_1317	0	0	1	1	10	0.760846	0.0003		fOTU_484	0	1	0	1
bOTU_1314	1	1	0	0	5	0.537415	0.0411		fOTU_454	0	1	0	0	2	0.43287	0.1255		bOTU_1312	1	0	1	1	13	0.42073	0.1931		fOTU_480	0	0	1	0	3	0.558796	0.0311		bOTU_1318	0	0	1	1	10	0.529622	0.0359		fOTU_633	0	0	0	1
bOTU_1315	0	0	0	1	4	0.416204	0.1979		fOTU_395	1	1	0	0	5	0.416383	0.1822		bOTU_1313	1	1	1	0	11	0.493719	0.0785		fOTU_461	1	0	1	0	6	0.181645	0.8495		bOTU_1319	1	0	0	0	1	0.653306	0.0056		fOTU_432	0	0	1	0
bOTU_1316	0	0	0	1	4	0.108787	0.9706		fOTU_465	1	0	1	0	6	0.332874	0.4104		bOTU_1314	1	1	0	0	5	0.438303	0.1581		fOTU_423	0	0	0	1	4	0.281119	0.6871		bOTU_132	0	0	1	0	3	0.39557	0.2495		fOTU_684	1	1	1	0
bOTU_1317	0	0	1	1	10	0.649486	0.0057		fOTU_348	0	0	1	1	10	0.196143	1		bOTU_1315	0	0	0	1	4	0.201797	0.8041		fOTU_644	0	1	0	0	2	0.546318	0.0276		bOTU_1320	1	0	0	1	7	0.236175	0.7951		fOTU_442	0	0	0	1
bOTU_1318	0	0	1	1	10	0.681048	0.0018		fOTU_360	0	0	1	1	10	0.441579	0.1407		bOTU_1316	1	1	0	1	12	0.193023	0.8704		fOTU_511	0	0	1	1	10	0.344306	0.3894		bOTU_1321	0	0	0	1	4	0.537708	0.0361		fOTU_441	0	0	0	1
bOTU_1319	0	1	0	0	2	0.646206	0.0037		fOTU_597	0	0	1	0	3	0.302569	0.5424		bOTU_1317	0	0	1	1	10	0.575962	0.024		fOTU_554	1	0	0	1	7	0.299908	0.5119		bOTU_1322	1	1	1	0	11	0.198948	0.8419		fOTU_589	0	0	0	1
bOTU_132	1	1	0	0	5	0.52557	0.0507		fOTU_353	0	1	0	0	2	0.407685	0.2013		bOTU_1318	1	0	1	1	13	0.269386	0.7875		fOTU_495	1	1	1	0	11	0.279241	0.625		bOTU_1323	0	0	1	1	10	0.557632	0.0312		fOTU_1406	1	1	0	1
bOTU_1321	0	0	1	1	10	0.501819	0.0698		fOTU_370	0	0	1	1	10	0.415468	0.1938		bOTU_1319	0	1	0	0	2	0.515889	0.0583		fOTU_489	1	0	0	1	7	0.407652	0.2625		bOTU_1324	0	0	1	0	3	0.472738	0.0768		fOTU_647	0	1	0	1
bOTU_1322	1	1	0	0	5	0.633851	0.0071		fOTU_367	1	0	0	0	1	0.213422	1		bOTU_132	1	1	0	0	5	0.232347	0.7196		fOTU_443	1	0	0	1	7	0.292673	0.5431		bOTU_1325	0	1	0	1	9	0.678825	0.0025		fOTU_538	1	1	0	1
bOTU_1323	0	0	1	1	10	0.572916	0.0182		fOTU_351	0	1	1	1	14	0.245887	0.8139		bOTU_1320	0	0	1	1	10	0.571424	0.0263		fOTU_416	1	0	1	1	13	0.235313	0.8743		bOTU_1327	0	0	1	1	10	0.563668	0.0274		fOTU_436	0	1	1	1
bOTU_1324	0	0	1	1	10	0.516702	0.0482		fOTU_349	0	1	0	0	2	0.0904581	0.9897		bOTU_1321	0	0	1	1	10	0.356398	0.3569		fOTU_383	1	0	0	0	1	0.473884	0.1385		bOTU_1329	1	1	0	0	5	0.532343	0.0448		fOTU_456	1	1	0	0
bOTU_1325	1	1	0	0	5	0.394485	0.2424		fOTU_415	1	0	0	0	1	0.522493	0.0521		bOTU_1322	1	1	1	0	11	0.644717	0.0039		fOTU_574	0	0	1	1	10	0.463014	0.126		bOTU_133	1	1	1	0	11	0.382646	0.2822		fOTU_1054	0	0	1	0
bOTU_1326	1	0	1	0	6	0.467131	0.1208		fOTU_812	0	1	0	0	2	0.565136	0.0269		bOTU_1323	0	0	1	1	10	0.545244	0.0339		fOTU_409	0	0	1	1	10	0.398612	0.2015		bOTU_1330	1	0	0	0	1	0.64504	0.0067		fOTU_815	0	0	1	1
bOTU_1327	0	0	1	1	10	0.526297	0.0409		fOTU_452	0	1	0	0	2	0.435253	0.1007		bOTU_1324	0	0	1	0	3	0.616678	0.0081		fOTU_453	1	1	0	0	5	0.461706	0.1143		bOTU_1331	0	0	0	1	4	0.505538	0.0649		fOTU_474	0	0	1	1
bOTU_1329	0	1	1	0	8	0.125225	0.9435		fOTU_480	1	0	1	0	6	0.273476	0.5994		bOTU_1325	1	1	0	1	12	0.359962	0.3384		fOTU_444	1	0	0	0	1	0.244386	0.781		bOTU_1332	0	0	1	0	3	0.364944	0.3245		fOTU_486	0	1	1	1
bOTU_133	1	1	0	0	5	0.653086	0.0043		fOTU_461	0	0	1	0	3	0.511371	0.0439		bOTU_1326	1	0	0	0	1	0.433999	0.1433		fOTU_559	0	1	0	0	2	0.588489	0.0139		bOTU_1333	0	1	0	0	2	0.309862	0.5265		fOTU_781	0	0	1	0
bOTU_1330	0	0	1	1	10	0.453771	0.1266		fOTU_397	0	0	1	1	10	0.204794	0.8143		bOTU_1327	0	0	0	1	4	0.38777	0.2129		fOTU_579	1	1	0	0	5	0.31766	0.4739		bOTU_1334	0	1	0	0	2	0.45661	0.1317		fOTU_724	1	0	0	0
bOTU_1331	1	1	0	1	12	0.366559	0.3154		fOTU_501	1	0	0	1	7	0.224865	1		bOTU_1329	0	1	1	1	14	0.182667	0.8715		fOTU_697	1	1	0	0	5	0.285996	0.5825		bOTU_1335	0	0	1	1	10	0.290037	0.5407		fOTU_996	0	1	0	0
bOTU_1332	1	1	0	0	5	0.168541	0.869		fOTU_1518	1	0	1	0	6	0.568609	0.0245		bOTU_133	1	1	0	0	5	0.273643	0.5942		fOTU_643	0	1	0	0	2	0.476128	0.0727		bOTU_1336	0	1	1	0	8	0.14004	0.9253		fOTU_962	1	1	0	0
bOTU_1333	1	0	0	0	1	0.20687	0.7841		fOTU_423	0	0	0	1	4	0.317292	1		bOTU_1330	0	0	0	1	4	0.222558	0.798		fOTU_394	0	1	0	0	2	0.437177	0.0835		bOTU_1337	0	1	0	1	9	0.2246	0.7896		fOTU_543	1	1	0	0
bOTU_1334	0	1	0	0	2	0.491271	0.0694		fOTU_365	0	0	1	1	10	0.416727	0.2732		bOTU_1331	1	1	0	1	12	0.219387	0.7582		fOTU_414	0	1	1	1	14	0.309176	0.5086		bOTU_1338	0	0	1	1	10	0.379295	0.2725		fOTU_576	0	1	1	1
bOTU_1335	0	0	1	1	10	0.498267	0.0719		fOTU_644	1	1	0	0	5	0.512151	0.0658		bOTU_1332	1	1	0	0	5	0.644303	0.0037		fOTU_384	0	1	0	0	2	0.6906	0.0071		bOTU_1339	0	1	0	0	2	0.455952	0.1211		fOTU_575	0	0	0	1
bOTU_1336	0	1	1	0	8	0.521211	0.0487		fOTU_511	0	1	1	1	14	0.2953	0.573		bOTU_1333	0	1	1	1	14	0.361301	0.3297		fOTU_488	0	0	1	1	10	0.415985	0.1918		bOTU_134	0	1	0	1	9	0.343507	0.3916		fOTU_514	0	0	0	1
bOTU_1337	0	0	0	1	4	0.596062	0.0168		fOTU_554	0	0	1	1	10	0.582915	0.0184		bOTU_1334	0	1	0	0	2	0.343134	0.388		fOTU_541	0	0	1	0	3	0.245284	0.8013		bOTU_1340	1	0	1	0	6	0.265333	0.6304		fOTU_502	0	1	0	1
bOTU_1338	1	0	0	0	1	0.131498	0.9354		fOTU_495	1	1	0	1	12	0.22324	0.7508		bOTU_1335	0	1	0	1	9	0.161222	0.9096		fOTU_418	1	0	0	1	7	0.2992	0.575		bOTU_1342	0	1	0	0	2	0.640629	0.0089		fOTU_509	1	1	0	1
bOTU_1339	1	1	0	1	12	0.604131	0.0117		fOTU_489	1	1	0	1	12	0.497603	0.08		bOTU_1336	0	1	0	0	2	0.532234	0.0416		fOTU_469	1	1	0	0	5	0.416893	0.1476		bOTU_1343	0	1	1	1	14	0.285536	0.5848		fOTU_601	1	1	0	0
bOTU_134	1	1	0	0	5	0.485178	0.081		fOTU_387	0	1	0	1	9	0.46793	0.1113		bOTU_1337	0	1	0	1	9	0.501266	0.0675		fOTU_637	1	1	1	0	11	0.351666	0.3665		bOTU_1344	0	1	0	1	9	0.158861	0.8687		fOTU_677	1	0	0	0
bOTU_1340	0	0	1	1	10	0.44721	0.1396		fOTU_443	1	0	0	0	1	0.340814	0.3906		bOTU_1338	1	0	1	1	13	0.293577	0.5274		fOTU_631	0	1	0	0	2	0.544545	0.0319		bOTU_1345	0	1	0	1	9	0.412878	0.2149		fOTU_658	0	0	1	1
bOTU_1342	1	1	0	0	5	0.707533	0.003		fOTU_416	0	0	0	1	4	0.310306	0.453		bOTU_1339	1	1	0	0	5	0.579838	0.0195		fOTU_420	0	0	1	0	3	0.484519	0.0386		bOTU_1346	0	1	0	0	2	0.677005	0.0036		fOTU_460	1	1	0	0
bOTU_1343	1	1	0	0	5	0.261365	0.6384		fOTU_544	0	0	1	1	10	0.58171	0.0314		bOTU_134	0	1	0	0	2	0.576308	0.0205		fOTU_520	1	0	1	0	6	0.366708	0.3676		bOTU_1347	1	1	0	0	5	0.270408	0.6972		fOTU_490	0	0	0	1
bOTU_1344	0	0	1	0	3	0.173036	0.8716		fOTU_383	0	0	0	1	4	0.176465	0.8643		bOTU_1340	0	1	1	0	8	0.374865	0.3004		fOTU_592	0	1	0	0	2	0.479536	0.0808		bOTU_1348	1	1	0	1	12	0.175437	0.8568		fOTU_640	0	0	0	1
bOTU_1345	0	0	0	1	4	0.169995	0.876		fOTU_548	0	0	1	1	10	0.52098	0.06		bOTU_1342	1	1	0	1	12	0.427242	0.1703		fOTU_484	0	0	1	1	10	0.192298	0.9153		bOTU_1349	1	1	0	0	5	0.425	0.1798		fOTU_473	0	1	0	0
bOTU_1346	1	1	0	0	5	0.350621	0.3568		fOTU_574	0	0	1	1	10	0.643572	0.0085		bOTU_1343	0	1	1	0	8	0.137181	0.9357		fOTU_599	0	1	0	1	9	0.28526	0.6591		bOTU_135	0	0	1	0	3	0.372068	0.3057		fOTU_493	1	0	1	1
bOTU_1347	0	0	1	1	10	0.550939	0.0403		fOTU_377	1	0	0	0	1	0.104154	0.9888		bOTU_1345	0	1	1	0	8	0.391428	0.2534		fOTU_633	1	0	0	1	7	0.272209	0.6448		bOTU_1351	0	0	1	1	10	0.448815	0.1124		fOTU_510	1	1	0	1
bOTU_1348	1	1	0	0	5	0.49657	0.0698		fOTU_409	0	1	0	1	9	0.42763	0.1433		bOTU_1346	0	0	1	1	10	0.399514	0.2188		fOTU_961	1	1	0	0	5	0.444301	0.1514		bOTU_1352	0	1	1	0	8	0.136363	0.931		fOTU_627	1	1	0	0
bOTU_1349	0	1	0	0	2	0.531762	0.0404		fOTU_453	0	1	1	0	8	0.343619	0.402		bOTU_1347	0	0	1	1	10	0.405196	0.2219		fOTU_432	0	0	0	1	4	0.374251	0.3124		bOTU_1353	1	0	0	0	1	0.135467	0.9303		fOTU_551	0	0	1	1
bOTU_135	1	1	0	0	5	0.240447	0.7053		fOTU_503	0	1	0	1	9	0.258443	0.6473		bOTU_1348	1	1	0	0	5	0.201497	0.7942		fOTU_442	1	0	0	1	7	0.287337	0.6015		bOTU_1354	1	0	1	0	6	0.283751	0.564		fOTU_722	1	0	0	1
bOTU_1350	1	1	1	0	11	0.504743	0.0725		fOTU_444	0	1	0	0	2	0.507121	0.0703		bOTU_1349	0	1	0	1	9	0.240646	0.7277		fOTU_441	0	1	0	1	9	0.362152	0.2838		bOTU_1355	1	1	0	0	5	0.52296	0.0516		fOTU_505	1	0	0	0
bOTU_1351	0	0	1	1	10	0.670583	0.0033		fOTU_579	1	1	0	0	5	0.404731	0.2476		bOTU_135	1	1	1	0	11	0.167596	0.877		fOTU_1406	1	1	0	0	5	0.346887	0.3754		bOTU_1356	0	0	1	1	10	0.344296	0.356		fOTU_523	0	0	1	0
bOTU_1352	0	0	1	0	3	0.56552	0.0297		fOTU_697	0	0	0	1	4	0.311224	0.4817		bOTU_1350	0	1	0	1	9	0.110881	0.957		fOTU_647	1	0	0	0	1	0.429496	0.1754		bOTU_1358	0	0	1	0	3	0.688833	0.002		fOTU_606	0	1	1	0
bOTU_1353	0	0	1	1	10	0.447983	0.1429		fOTU_643	1	1	0	1	12	0.283988	0.6467		bOTU_1351	0	0	1	0	3	0.501671	0.066		fOTU_455	0	0	1	0	3	0.604857	0.0054		bOTU_1359	0	0	1	1	10	0.573631	0.0228		fOTU_560	0	0	1	1
bOTU_1354	1	0	1	0	6	0.551276	0.0325		fOTU_394	0	1	0	0	2	0.517762	0.0721		bOTU_1352	0	0	1	0	3	0.506332	0.0656		fOTU_538	0	0	1	1	10	0.475255	0.147		bOTU_136	1	1	0	0	5	0.491794	0.0801		fOTU_557	0	0	1	0
bOTU_1355	0	1	0	0	2	0.56454	0.025		fOTU_929	0	0	1	1	10	0.252164	0.722		bOTU_1353	1	0	1	0	6	0.265206	0.6123		fOTU_436	0	1	1	0	8	0.0832151	1		bOTU_1361	0	0	1	1	10	0.518827	0.0427		fOTU_872	1	0	0	0
bOTU_1356	1	0	1	1	13	0.356684	0.336		fOTU_414	0	0	0	1	4	0.426101	0.1784		bOTU_1354	1	0	1	0	6	0.111336	0.9608		fOTU_456	0	0	1	1	10	0.437205	0.1603		bOTU_1362	0	0	0	1	4	0.216825	0.8114		fOTU_810	0	1	1	1
bOTU_1358	0	0	1	0	3	0.554174	0.0258		fOTU_384	1	1	0	0	5	0.283252	0.621		bOTU_1355	1	1	0	0	5	0.453902	0.138		fOTU_529	0	0	1	1	10	0.401459	0.2351		bOTU_1363	1	0	0	1	7	0.239478	0.7234		fOTU_948	1	0	0	0
bOTU_1359	1	0	1	1	13	0.315059	0.4799		fOTU_535	0	1	0	0	2	0.388799	0.2662		bOTU_1356	0	0	1	0	3	0.518915	0.0412		fOTU_585	0	0	1	0	3	0.502353	0.0423		bOTU_1364	0	1	0	1	9	0.320064	0.4561		fOTU_646	1	1	0	0
bOTU_136	1	1	0	0	5	0.8287	0.0001		fOTU_488	0	0	1	0	3	0.380164	0.482		bOTU_1358	0	0	1	1	10	0.41615	0.1885		fOTU_504	0	0	1	1	10	0.239384	0.7462		bOTU_1365	1	0	1	1	13	0.237112	0.6981		fOTU_865	0	0	1	1
bOTU_1361	0	0	1	1	10	0.440203	0.1653		fOTU_541	0	0	1	0	3	0.702541	0.0067		bOTU_1359	1	1	0	0	5	0.153973	0.8957		fOTU_815	1	0	1	0	6	0.387666	0.2573		bOTU_1366	0	1	0	0	2	0.520093	0.0577		fOTU_567	1	0	0	0
bOTU_1362	1	0	0	0	1	0.158048	0.8928		fOTU_418	0	0	1	0	3	0.321738	0.5834		bOTU_136	1	1	0	0	5	0.834901	0.0002		fOTU_474	1	0	1	1	13	0.137009	0.9213		bOTU_1367	1	1	0	0	5	0.539187	0.0463		fOTU_528	1	1	0	0
bOTU_1363	0	1	0	1	9	0.187233	0.84		fOTU_525	0	0	1	0	3	0.494664	0.0708		bOTU_1361	0	0	1	1	10	0.350405	0.3946		fOTU_486	0	0	0	1	4	0.300123	0.562		bOTU_1368	1	1	0	0	5	0.390449	0.2477		fOTU_552	1	1	0	1
bOTU_1364	1	0	0	1	7	0.308534	0.4964		fOTU_655	1	0	1	0	6	0.456063	0.1228		bOTU_1362	1	1	0	1	12	0.350174	0.3673		fOTU_781	1	1	0	0	5	0.374737	0.2809		bOTU_1369	0	0	1	0	3	0.624058	0.0097		fOTU_796	0	1	0	0
bOTU_1365	0	0	1	1	10	0.445211	0.1447		fOTU_637	1	0	0	0	1	0.367681	0.3083		bOTU_1363	0	1	0	0	2	0.17194	0.8709		fOTU_724	1	1	1	0	11	0.364952	0.3357		bOTU_137	0	0	0	1	4	0.483885	0.0296		fOTU_752	1	1	0	0
bOTU_1366	0	1	0	0	2	0.748538	0.0003		fOTU_448	1	1	0	1	12	0.305541	0.5162		bOTU_1364	1	0	0	1	7	0.217085	0.7823		fOTU_470	0	1	0	0	2	0.359216	0.3937		bOTU_1370	1	0	1	0	6	0.507807	0.0694		fOTU_602	0	0	0	1
bOTU_1367	0	0	1	0	3	0.688117	0.0038		fOTU_592	0	1	0	0	2	0.369627	0.2974		bOTU_1365	0	0	1	0	3	0.590505	0.0126		fOTU_996	0	1	0	0	2	0.477512	0.1021		bOTU_1372	0	1	0	0	2	0.66862	0.0034		fOTU_580	0	1	0	0
bOTU_1368	1	1	0	0	5	0.65976	0.0015		fOTU_484	0	0	1	1	10	0.354492	0.3464		bOTU_1366	1	1	0	0	5	0.724394	0.0004		fOTU_962	0	1	0	1	9	0.169709	0.9643		bOTU_1373	0	1	1	1	14	0.286084	0.5706		fOTU_572	1	1	1	0
bOTU_1369	1	0	1	0	6	0.5972	0.0148		fOTU_599	1	1	0	0	5	0.506161	0.0633		bOTU_1367	0	0	1	0	3	0.313924	0.4906		fOTU_543	0	1	0	1	9	0.27554	0.5976		bOTU_1374	0	0	1	1	10	0.546197	0.0383		fOTU_670	0	0	1	1
bOTU_137	0	1	0	1	9	0.432852	0.1627		fOTU_633	0	0	1	1	10	0.405543	0.22		bOTU_1368	0	1	0	0	2	0.519222	0.0575		fOTU_576	1	0	0	0	1	0.326583	0.5173		bOTU_1375	0	1	1	1	14	0.309481	0.5097		fOTU_565	0	1	0	0
bOTU_1370	0	0	1	0	3	0.567467	0.0258		fOTU_500	0	1	1	1	14	0.299213	0.6408		bOTU_1369	1	0	1	0	6	0.528724	0.0468		fOTU_575	0	1	0	1	9	0.241139	0.7536		bOTU_1376	0	1	0	1	9	0.459715	0.1095		fOTU_555	1	1	0	0
bOTU_1371	0	0	1	1	10	0.39599	0.2041		fOTU_961	0	1	0	0	2	0.487378	0.1112		bOTU_137	0	1	0	1	9	0.532482	0.0448		fOTU_514	0	0	1	0	3	0.270646	0.7334		bOTU_1377	1	1	0	0	5	0.276532	0.599		fOTU_800	1	0	0	0
bOTU_1372	0	1	0	0	2	0.32288	0.484		fOTU_432	0	0	1	1	10	0.380084	0.3187		bOTU_1370	0	0	1	1	10	0.429025	0.1662		fOTU_611	0	1	0	0	2	0.40752	0.1113		bOTU_1378	0	0	1	1	10	0.564312	0.0274		fOTU_691	1	0	0	0
bOTU_1373	1	0	1	1	13	0.338495	0.4023		fOTU_614	0	1	0	0	2	0.459953	0.2273		bOTU_1371	0	0	1	0	3	0.500964	0.0442		fOTU_502	1	0	1	0	6	0.25302	0.7173		bOTU_1379	0	0	1	0	3	0.450614	0.1337		fOTU_1080	1	0	1	1
bOTU_1374	1	1	0	0	5	0.613357	0.0095		fOTU_684	1	1	0	0	5	0.494545	0.0577		bOTU_1372	0	0	1	1	10	0.456846	0.105		fOTU_509	1	0	0	0	1	0.257383	0.7135		bOTU_138	0	0	1	1	10	0.55395	0.0277		fOTU_664	1	0	0	0
bOTU_1375	0	0	1	0	3	0.364199	0.3204		fOTU_442	0	0	1	1	10	0.371189	0.2869		bOTU_1373	0	0	0	1	4	0.208658	0.7866		fOTU_601	0	1	0	1	9	0.198336	0.8342		bOTU_1380	1	1	0	1	12	0.656639	0.0037		fOTU_659	1	0	0	0
bOTU_1376	1	1	0	0	5	0.523247	0.0503		fOTU_441	0	0	0	1	4	0.423712	0.2148		bOTU_1374	1	1	0	0	5	0.478365	0.1016		fOTU_677	0	0	1	1	10	0.160662	1		bOTU_1381	1	0	1	1	13	0.451111	0.141		fOTU_760	1	1	0	0
bOTU_1377	0	1	0	0	2	0.279778	0.5918		fOTU_589	0	0	1	1	10	0.424512	0.2011		bOTU_1375	0	0	1	0	3	0.203382	0.814		fOTU_629	1	0	0	0	1	0.325797	0.4863		bOTU_1383	1	0	1	0	6	0.186769	0.9329		fOTU_1694	0	0	1	1
bOTU_1378	0	0	0	1	4	0.447088	0.0877		fOTU_440	0	1	0	0	2	0.446598	0.0059		bOTU_1376	0	1	0	0	2	0.55633	0.0304		fOTU_518	1	0	0	0	1	0.348834	0.5797		bOTU_1384	0	0	1	1	10	0.426123	0.1913		fOTU_654	1	1	0	0
bOTU_1379	1	1	1	0	11	0.380877	0.2852		fOTU_455	0	1	0	0	2	0.426629	0.1066		bOTU_1377	0	1	0	1	9	0.303485	0.5046		fOTU_534	1	0	1	1	13	0.221787	0.7558		bOTU_1385	1	1	0	0	5	0.416621	0.1992		fOTU_785	1	1	0	0
bOTU_138	1	1	1	0	11	0.420535	0.1946		fOTU_458	0	0	0	1	4	0.320451	0.6544		bOTU_1378	0	0	0	1	4	0.406538	0.2135		fOTU_460	1	1	0	0	5	0.398515	0.3191		bOTU_1386	0	1	0	0	2	0.420664	0.1705		fOTU_698	0	0	1	0
bOTU_1380	0	0	1	0	3	0.226306	0.7342		fOTU_436	1	0	0	0	1	0.398658	0.2148		bOTU_1379	0	0	1	0	3	0.276519	0.783		fOTU_490	0	1	0	1	9	0.33432	0.4074		bOTU_1387	1	0	1	1	13	0.225272	0.7409		fOTU_675	1	0	1	1
bOTU_1381	0	0	1	1	10	0.674034	0.003		fOTU_1054	0	0	1	1	10	0.357035	0.3727		bOTU_138	0	0	1	1	10	0.303081	0.5063		fOTU_640	0	0	1	1	10	0.17739	0.861		bOTU_1388	0	0	1	0	3	0.501684	0.0551		fOTU_673	1	0	0	0
bOTU_1382	0	1	1	1	14	0.306923	0.5007		fOTU_1159	0	0	1	0	3	0.549883	0.0297		bOTU_1380	1	0	1	0	6	0.234434	0.7052		fOTU_473	1	1	1	0	11	0.254171	0.7831		bOTU_1389	0	0	1	0	3	0.484455	0.0906		fOTU_991	0	0	0	1
bOTU_1383	1	1	0	0	5	0.233006	0.7308		fOTU_590	0	0	1	0	3	0.166899	0.9116		bOTU_1381	0	0	1	1	10	0.619376	0.0078		fOTU_588	1	1	1	0	11	0.24769	0.724		bOTU_139	1	0	0	1	7	0.244674	0.6832		fOTU_1039	0	1	1	1
bOTU_1384	0	0	1	1	10	0.526558	0.0527		fOTU_529	0	0	1	1	10	0.518546	0.0608		bOTU_1383	1	0	0	0	1	0.131261	0.9386		fOTU_627	0	0	0	1	4	0.329309	0.5063		bOTU_1390	0	1	0	0	2	0.509276	0.0507		fOTU_1446	1	1	0	0
bOTU_1385	1	1	0	0	5	0.833199	0.0001		fOTU_504	0	0	1	0	3	0.386161	0.2758		bOTU_1384	0	0	1	0	3	0.537063	0.0272		fOTU_551	1	0	1	1	13	0.2842	0.6133		bOTU_1391	0	1	0	0	2	0.320713	0.4584		fOTU_846	0	1	0	1
bOTU_1386	0	0	0	1	4	0.398752	0.2368		fOTU_1495	0	0	1	0	3	0.616218	0.0103		bOTU_1385	1	1	0	0	5	0.435831	0.1541		fOTU_722	1	0	0	0	1	0.330821	0.5163		bOTU_1392	0	1	0	0	2	0.544746	0.0349		fOTU_651	0	1	0	0
bOTU_1387	0	0	1	1	10	0.345127	0.412		fOTU_732	0	0	1	1	10	0.553631	0.0382		bOTU_1386	1	1	0	0	5	0.412742	0.2057		fOTU_750	0	1	1	1	14	0.25195	0.8816		bOTU_1394	1	1	0	0	5	0.359358	0.3391		fOTU_1301	0	0	1	0
bOTU_1388	0	0	1	1	10	0.380429	0.2807		fOTU_486	0	1	0	0	2	0.390696	0.2546		bOTU_1387	1	0	1	0	6	0.103768	0.9669		fOTU_505	1	0	0	0	1	0.376044	0.189		bOTU_1395	1	0	1	1	13	0.299921	0.5293		fOTU_945	0	0	1	0
bOTU_1389	1	0	1	1	13	0.315729	0.4709		fOTU_781	1	1	0	0	5	0.254884	0.6604		bOTU_1388	0	1	1	0	8	0.266676	0.6398		fOTU_519	0	0	1	1	10	0.296971	0.6102		bOTU_1396	0	1	0	1	9	0.455161	0.1298		fOTU_849	0	0	0	1
bOTU_139	1	1	0	0	5	0.632495	0.0057		fOTU_724	1	0	0	0	1	0.308455	0.5206		bOTU_1389	0	0	1	0	3	0.195725	0.8135		fOTU_523	1	0	0	0	1	0.334347	0.3703		bOTU_1397	0	1	0	0	2	0.303629	0.51		fOTU_886	1	1	0	0
bOTU_1390	0	1	0	0	2	0.523234	0.0571		fOTU_470	0	0	1	1	10	0.364832	0.3219		bOTU_139	1	1	0	1	12	0.340212	0.3841		fOTU_606	0	1	0	0	2	0.369418	0.3034		bOTU_1398	0	1	0	0	2	0.782913	0.0001		fOTU_679	0	1	0	0
bOTU_1391	0	1	1	1	14	0.197085	0.8066		fOTU_996	1	1	0	0	5	0.357575	0.318		bOTU_1390	1	1	0	0	5	0.505881	0.0669		fOTU_557	1	0	0	0	1	0.436284	0.0428		bOTU_1399	1	1	0	1	12	0.401239	0.2417		fOTU_721	1	1	0	0
bOTU_1392	0	0	0	1	4	0.439421	0.1469		fOTU_668	1	1	0	0	5	0.347666	0.3738		bOTU_1391	0	0	0	1	4	0.387534	0.2696		fOTU_872	1	0	0	1	7	0.277665	0.6689		bOTU_14	1	0	1	0	6	0.4148	0.214		fOTU_770	1	1	0	0
bOTU_1393	1	1	0	0	5	0.544938	0.0486		fOTU_624	0	0	1	0	3	0.65223	0.0077		bOTU_1392	1	1	0	0	5	0.240435	0.694		fOTU_816	1	1	0	0	5	0.367321	0.2972		bOTU_140	0	0	1	1	10	0.346884	0.3878		fOTU_900	0	1	0	0
bOTU_1394	1	1	0	1	12	0.309344	0.5031		fOTU_576	0	0	1	1	10	0.436847	0.1565		bOTU_1393	1	0	0	0	1	0.39327	0.24		fOTU_558	1	1	0	0	5	0.482646	0.0913		bOTU_1400	0	0	1	0	3	0.368834	0.3396		fOTU_912	1	0	0	0
bOTU_1395	1	1	0	0	5	0.704284	0.0012		fOTU_650	0	0	1	0	3	0.498093	0.0767		bOTU_1394	1	1	0	1	12	0.280189	0.6397		fOTU_646	1	1	0	0	5	0.606172	0.0144		bOTU_1401	0	1	1	0	8	0.207803	0.8572		fOTU_692	1	0	0	0
bOTU_1396	0	1	1	1	14	0.266676	0.6249		fOTU_677	0	0	1	1	10	0.282121	0.6529		bOTU_1395	0	1	0	0	2	0.551517	0.0334		fOTU_657	0	0	0	1	4	0.680246	0.0012		bOTU_1402	1	1	0	0	5	0.512409	0.0575		fOTU_973	1	0	1	0
bOTU_1397	0	0	0	1	4	0.257763	0.6404		fOTU_578	1	0	0	0	1	0.548827	0.0311		bOTU_1396	0	0	0	1	4	0.361187	0.3433		fOTU_837	1	0	1	0	6	0.150155	0.9621		bOTU_1403	1	1	0	1	12	0.221023	0.7581		fOTU_1111	1	1	0	1
bOTU_1398	1	1	0	0	5	0.516408	0.0566		fOTU_498	0	1	0	0	2	0.469278	0.2157		bOTU_1397	1	0	0	0	1	0.206394	0.8278		fOTU_532	1	1	0	0	5	0.41684	0.1908		bOTU_1404	1	0	0	1	7	0.372639	0.3088		fOTU_832	0	0	1	0
bOTU_1399	1	0	0	1	7	0.296762	0.529		fOTU_660	0	0	1	1	10	0.573099	0.0313		bOTU_1398	1	1	0	0	5	0.672428	0.0031		fOTU_567	1	0	0	1	7	0.337378	0.535		bOTU_1405	0	0	1	1	10	0.568314	0.017		fOTU_947	0	0	1	0
bOTU_14	1	0	1	0	6	0.317422	0.464		fOTU_1092	0	0	0	1	4	0.326205	0.3594		bOTU_1399	1	1	0	0	5	0.377851	0.3015		fOTU_610	0	0	0	1	4	0.436486	0.144		bOTU_1406	1	0	1	0	6	0.480538	0.096		fOTU_836	0	0	1	0
bOTU_140	0	0	0	1	4	0.392406	0.2476		fOTU_534	0	1	1	1	14	0.318482	0.5256		bOTU_14	1	0	1	0	6	0.341349	0.3836		fOTU_1270	1	1	0	0	5	0.384638	0.3176		bOTU_1407	1	0	1	0	6	0.376493	0.2951		fOTU_910	0	1	1	0
bOTU_1400	1	1	0	1	12	0.111047	0.9648		fOTU_603	0	0	1	0	3	0.535596	0.053		bOTU_140	1	0	1	0	6	0.159212	0.887		fOTU_804	0	0	1	0	3	0.423095	0.2148		bOTU_1408	0	1	0	0	2	0.247166	0.6877		fOTU_972	0	1	0	0
bOTU_1401	0	1	0	1	9	0.491046	0.085		fOTU_757	0	1	1	1	14	0.227972	0.7741		bOTU_1400	1	0	0	0	1	0.473767	0.0631		fOTU_625	0	1	0	0	2	0.356789	0.4686		bOTU_1409	0	0	1	1	10	0.341465	0.3877		fOTU_786	0	1	0	0
bOTU_1402	1	0	0	0	1	0.255556	0.6504		fOTU_490	0	1	0	0	2	0.729119	0.0012		bOTU_1401	0	0	1	1	10	0.285906	0.5951		fOTU_901	0	1	0	0	2	0.568414	0.0098		bOTU_141	0	0	0	1	4	0.308507	0.5016		fOTU_795	0	0	1	0
bOTU_1403	1	1	0	0	5	0.364047	0.3273		fOTU_475	0	0	1	1	10	0.336327	0.3999		bOTU_1402	0	1	1	1	14	0.36765	0.3246		fOTU_663	1	0	1	1	13	0.298194	0.5524		bOTU_1410	1	0	1	0	6	0.38906	0.2579		fOTU_771	0	0	0	1
bOTU_1404	0	0	1	0	3	0.478863	0.0998		fOTU_640	1	0	1	0	6	0.267882	0.7193		bOTU_1403	1	1	0	0	5	0.382826	0.2737		fOTU_955	0	1	0	0	2	0.447832	0.0589		bOTU_1411	1	1	1	0	11	0.358021	0.3474		fOTU_782	1	1	0	0
bOTU_1405	0	0	1	1	10	0.522096	0.0508		fOTU_507	0	0	0	1	4	0.486868	0.1115		bOTU_1404	0	0	1	0	3	0.0678732	0.9915		fOTU_573	0	0	1	0	3	0.47634	0.0408		bOTU_1412	0	1	0	0	2	0.717572	0.0013		fOTU_1053	1	1	0	0
bOTU_1406	1	1	0	0	5	0.422545	0.1859		fOTU_496	0	0	0	1	4	0.410852	0.2051		bOTU_1405	0	0	1	1	10	0.51889	0.0533		fOTU_979	1	0	0	0	1	0.643227	0.0043		bOTU_1413	0	1	1	1	14	0.307611	0.4943		fOTU_1013	0	1	0	0
bOTU_1407	0	1	1	1	14	0.332197	0.4436		fOTU_533	1	0	1	0	6	0.429856	0.1425		bOTU_1406	1	1	0	0	5	0.207045	0.7959		fOTU_602	0	0	0	1	4	0.29257	0.5406		bOTU_1414	0	0	1	0	3	0.4986	0.0704		fOTU_877	1	1	0	0
bOTU_1408	1	1	0	0	5	0.827525	0.0001		fOTU_730	1	0	1	0	6	0.244841	0.7446		bOTU_1407	0	0	1	0	3	0.312043	0.4804		fOTU_670	0	1	0	1	9	0.0769062	0.991		bOTU_1415	0	0	0	1	4	0.326577	0.448		fOTU_922	0	0	0	1
bOTU_1409	1	0	0	1	7	0.338233	0.3955		fOTU_510	0	1	0	0	2	0.721223	0.0001		bOTU_1408	1	1	0	0	5	0.733639	0.0008		fOTU_820	1	1	0	1	12	0.310645	0.5167		bOTU_1416	0	1	0	1	9	0.497286	0.0792		fOTU_834	0	0	0	1
bOTU_141	0	0	1	0	3	0.517654	0.0562		fOTU_588	1	1	0	0	5	0.376178	0.3132		bOTU_1409	1	1	0	0	5	0.210903	0.821		fOTU_555	1	1	0	0	5	0.342803	0.3652		bOTU_1417	1	0	1	0	6	0.264956	0.6446		fOTU_1033	0	1	0	0
bOTU_1410	0	0	1	1	10	0.53479	0.0454		fOTU_627	0	1	1	1	14	0.277965	0.6384		bOTU_141	1	1	0	0	5	0.385061	0.2744		fOTU_618	0	0	0	1	4	0.284046	0.6493		bOTU_1418	0	1	1	0	8	0.468105	0.1067		fOTU_999	1	1	0	0
bOTU_1411	1	0	0	1	7	0.39604	0.2432		fOTU_551	0	0	1	1	10	0.40858	0.2668		bOTU_1410	0	0	1	0	3	0.617427	0.0099		fOTU_1002	1	0	0	1	7	0.321689	0.495		bOTU_1419	0	0	1	1	10	0.492673	0.0646		fOTU_805	0	1	0	0
bOTU_1412	1	0	1	0	6	0.391602	0.2654		fOTU_750	0	0	1	0	3	0.640324	0.0088		bOTU_1411	0	1	1	0	8	0.0606565	0.9934		fOTU_691	0	1	0	0	2	0.268663	0.7373		bOTU_142	1	1	0	1	12	0.136117	0.9319		fOTU_1117	1	1	0	0
bOTU_1413	0	1	0	0	2	0.432736	0.1728		fOTU_767	0	0	1	0	3	0.537405	0.0478		bOTU_1412	1	1	0	0	5	0.401278	0.232		fOTU_719	0	0	1	0	3	0.362089	0.4743		bOTU_1420	0	1	1	0	8	0.432642	0.1679		fOTU_1171	0	0	1	0
bOTU_1414	0	1	0	0	2	0.551215	0.0326		fOTU_523	1	0	0	0	1	0.509296	0.0587		bOTU_1413	0	1	0	1	9	0.32036	0.4798		fOTU_1080	1	0	0	1	7	0.34197	0.4045		bOTU_1421	1	1	1	0	11	0.394993	0.2479		fOTU_873	1	1	0	0
bOTU_1415	0	0	1	1	10	0.473366	0.0753		fOTU_606	0	1	0	0	2	0.521329	0.0482		bOTU_1414	1	1	0	0	5	0.607698	0.009		fOTU_659	0	1	0	0	2	0.474174	0.1105		bOTU_1422	0	0	1	0	3	0.604519	0.0153		fOTU_864	0	0	1	1
bOTU_1416	0	0	1	1	10	0.635821	0.0073		fOTU_557	1	0	0	1	7	0.381537	0.2991		bOTU_1415	0	0	0	1	4	0.438451	0.1523		fOTU_760	1	0	0	0	1	0.539085	0.0299		bOTU_1423	0	1	1	1	14	0.319671	0.458		fOTU_1493	0	1	1	0
bOTU_1417	0	1	1	1	14	0.426436	0.1825		fOTU_810	0	1	0	0	2	0.464141	0.1084		bOTU_1416	1	1	0	0	5	0.0538772	0.9944		fOTU_654	1	1	0	0	5	0.365623	0.3114		bOTU_1424	1	1	0	0	5	0.432786	0.1701		fOTU_871	0	1	0	0
bOTU_1418	0	0	1	0	3	0.387322	0.2615		fOTU_816	1	1	0	0	5	0.382893	0.3712		bOTU_1417	0	1	1	1	14	0.386718	0.2752		fOTU_707	1	0	0	1	7	0.172557	1		bOTU_1425	0	0	1	1	10	0.666019	0.0055		fOTU_1177	1	0	1	1
bOTU_1419	0	0	1	1	10	0.547683	0.0281		fOTU_948	0	1	0	0	2	0.238816	0.8951		bOTU_1418	1	0	1	0	6	0.114937	0.9567		fOTU_739	0	0	1	1	10	0.295448	0.5737		bOTU_1426	0	1	0	1	9	0.213376	0.7641		fOTU_1394	1	1	1	0
bOTU_142	0	1	0	0	2	0.588732	0.0134		fOTU_638	1	1	0	0	5	0.382148	0.3306		bOTU_1419	0	0	1	1	10	0.416438	0.1938		fOTU_785	1	0	0	0	1	0.334261	0.4943		bOTU_1427	0	0	1	1	10	0.373627	0.3074		fOTU_971	0	1	0	0
bOTU_1420	1	1	0	0	5	0.573747	0.0187		fOTU_646	1	1	1	0	11	0.37096	0.3374		bOTU_142	1	1	0	0	5	0.630892	0.0062		fOTU_1386	1	0	0	0	1	0.379804	0.4032		bOTU_1428	0	0	0	1	4	0.357277	0.3726		fOTU_936	0	0	1	1
bOTU_1421	1	1	0	0	5	0.46611	0.1171		fOTU_657	0	0	0	1	4	0.420712	0.2561		bOTU_1420	1	1	0	0	5	0.444985	0.1495		fOTU_742	1	0	0	0	1	0.320526	0.5298		bOTU_1429	1	0	1	1	13	0.588278	0.0134		fOTU_1858	0	0	1	1
bOTU_1422	0	0	0	1	4	0.33275	0.4124		fOTU_542	1	1	1	0	11	0.23442	0.782		bOTU_1421	0	1	0	0	2	0.366178	0.3166		fOTU_675	1	1	0	0	5	0.22279	0.8847		bOTU_143	1	0	1	1	13	0.146947	0.9114		fOTU_1090	0	1	0	1
bOTU_1423	1	1	1	0	11	0.154565	0.8966		fOTU_837	1	1	1	0	11	0.181019	0.9676		bOTU_1422	1	0	0	0	1	0.423018	0.1893		fOTU_671	0	0	1	0	3	0.3804	0.2869		bOTU_1430	0	1	0	1	9	0.266986	0.6981		fOTU_1429	0	0	0	1
bOTU_1424	0	1	0	0	2	0.557828	0.0199		fOTU_532	0	1	1	0	8	0.352741	0.521		bOTU_1423	0	1	0	0	2	0.322451	0.46		fOTU_991	0	1	1	0	8	0.307541	0.5547		bOTU_1431	0	1	0	1	9	0.28007	0.565		fOTU_1038	0	1	0	0
bOTU_1425	0	0	1	0	3	0.348051	0.3749		fOTU_641	0	1	0	1	9	0.292165	0.5753		bOTU_1424	1	1	0	0	5	0.664234	0.0032		fOTU_1039	0	0	1	0	3	0.626776	0.0071		bOTU_1432	1	1	0	0	5	0.454899	0.1186		fOTU_1340	1	0	0	0
bOTU_1426	1	1	0	0	5	0.371263	0.3169		fOTU_567	1	1	0	0	5	0.277914	0.5811		bOTU_1425	1	1	1	0	11	0.268465	0.6019		fOTU_1729	0	1	1	0	8	0.28209	0.6688		bOTU_1433	1	0	1	0	6	0.569129	0.0247		fOTU_1063	1	1	0	0
bOTU_1427	0	0	1	1	10	0.436205	0.1541		fOTU_513	1	0	0	0	1	0.545429	0.0275		bOTU_1426	1	1	0	0	5	0.306334	0.5004		fOTU_690	1	1	0	0	5	0.338237	0.3281		bOTU_1434	1	1	0	0	5	0.422004	0.1865		fOTU_1448	1	1	1	0
bOTU_1428	1	1	0	0	5	0.300542	0.5181		fOTU_1689	0	0	1	0	3	0.550891	0.0354		bOTU_1427	0	0	1	1	10	0.333771	0.413		fOTU_623	1	1	0	0	5	0.24681	0.6574		bOTU_1435	1	0	0	0	1	0.547951	0.0336		fOTU_1337	0	0	1	1
bOTU_1429	0	0	1	0	3	0.478564	0.0861		fOTU_762	0	0	1	1	10	0.480929	0.08		bOTU_1428	1	0	0	1	7	0.206213	0.791		fOTU_844	1	1	1	0	11	0.277643	0.6963		bOTU_1436	1	0	1	1	13	0.41994	0.1938		fOTU_1665	1	0	1	0
bOTU_143	1	1	0	0	5	0.835157	0.0001		fOTU_952	0	0	1	0	3	0.514889	0.0661		bOTU_1429	0	0	1	0	3	0.527826	0.0452		fOTU_667	1	0	0	0	1	0.41728	0.2047		bOTU_1438	0	0	1	1	10	0.410081	0.2046		fOTU_1600	1	1	0	0
bOTU_1430	1	1	0	0	5	0.362165	0.3386		fOTU_528	1	1	0	0	5	0.352835	0.3182		bOTU_143	1	1	0	0	5	0.273219	0.6039		fOTU_672	0	0	0	1	4	0.520889	0.0166		bOTU_1439	0	0	1	0	3	0.567416	0.0259		fOTU_1462	0	1	0	0
bOTU_1431	0	1	0	0	2	0.595575	0.0167		fOTU_610	0	0	1	0	3	0.337339	0.4211		bOTU_1430	0	0	1	0	3	0.403559	0.2113		fOTU_770	0	0	1	0	3	0.188472	0.8505		bOTU_144	0	0	0	1	4	0.292614	0.5564		fOTU_1445	1	0	0	0
bOTU_1432	1	1	0	0	5	0.450913	0.1305		fOTU_569	0	0	1	1	10	0.420749	0.1529		bOTU_1431	1	1	0	0	5	0.363996	0.3308		fOTU_680	1	0	0	0	1	0.48391	0.089		bOTU_1441	1	0	1	1	13	0.105968	0.9647		fOTU_1551	0	0	1	1
bOTU_1433	1	0	1	0	6	0.596596	0.017		fOTU_1270	1	1	0	0	5	0.47446	0.1269		bOTU_1432	0	0	1	0	3	0.386814	0.2629		fOTU_776	1	0	0	0	1	0.304101	0.5221		bOTU_1442	1	1	0	0	5	0.418756	0.2011		fOTU_1575	1	0	0	1
bOTU_1434	1	0	0	0	1	0.720405	0.0012		fOTU_1430	0	0	1	0	3	0.644405	0.0107		bOTU_1433	1	1	1	0	11	0.24693	0.7133		fOTU_716	0	1	1	1	14	0.279858	0.6625		bOTU_1443	0	0	1	1	10	0.473347	0.1001		fOTU_1444	0	0	1	1
bOTU_1435	1	0	1	0	6	0.225692	0.7284		fOTU_709	0	0	1	0	3	0.696461	0.0076		bOTU_1434	1	0	0	0	1	0.42212	0.1832		fOTU_763	1	0	0	0	1	0.480115	0.2251		bOTU_1444	0	0	0	1	4	0.330006	0.4803		fOTU_1633	1	1	0	0
bOTU_1436	1	0	0	1	7	0.326472	0.4429		fOTU_875	1	1	0	1	12	0.218438	0.8799		bOTU_1435	1	0	1	0	6	0.102345	0.9647		fOTU_705	1	0	0	0	1	0.386394	0.2564		bOTU_1445	1	0	1	0	6	0.442831	0.1648		fOTU_1643	1	1	0	0
bOTU_1438	0	0	0	1	4	0.429492	0.1654		fOTU_979	0	1	0	0	2	0.559971	0.031		bOTU_1436	1	0	1	1	13	0.282224	0.5616		fOTU_746	0	0	1	1	10	0.326032	0.4959		bOTU_1446	0	1	1	1	14	0.305164	0.5015
bOTU_1439	0	1	0	0	2	0.345921	0.3445		fOTU_694	0	0	0	1	4	0.369211	0.395		bOTU_1438	0	1	0	0	2	0.276227	0.5932		fOTU_819	1	1	0	0	5	0.372371	0.367		bOTU_1447	0	0	0	1	4	0.37194	0.3082
bOTU_144	0	0	1	1	10	0.736337	0.0007		fOTU_1230	0	0	1	0	3	0.63823	0.0085		bOTU_1439	1	0	0	0	1	0.450569	0.1225		fOTU_973	1	0	1	0	6	0.301	0.5533		bOTU_1449	0	1	0	1	9	0.550756	0.0321
bOTU_1441	0	1	0	0	2	0.296942	0.5682		fOTU_820	0	0	1	0	3	0.428394	0.2016		bOTU_144	0	0	1	1	10	0.597123	0.0134		fOTU_1031	0	1	0	0	2	0.38779	0.2601		bOTU_145	1	0	1	0	6	0.447265	0.1463
bOTU_1442	0	1	1	0	8	0.340383	0.3985		fOTU_800	1	0	0	0	1	0.436133	0.2151		bOTU_1441	0	1	0	1	9	0.426078	0.1854		fOTU_887	1	0	0	0	1	0.335244	1		bOTU_1450	1	0	0	0	1	0.724067	0.0003
bOTU_1443	0	0	1	1	10	0.463827	0.1213		fOTU_618	1	1	0	0	5	0.267431	0.6781		bOTU_1442	1	1	1	0	11	0.477149	0.0971		fOTU_1079	1	0	0	1	7	0.271149	0.7757		bOTU_1451	1	0	1	0	6	0.20623	0.8145
bOTU_1444	0	0	0	1	4	0.356916	0.3406		fOTU_691	0	1	0	1	9	0.28457	0.6954		bOTU_1443	0	1	1	1	14	0.346629	0.3841		fOTU_836	0	0	1	1	10	0.26175	1		bOTU_1452	0	0	1	1	10	0.350979	0.3695
bOTU_1445	1	0	0	0	1	0.804924	0.0001		fOTU_1080	1	1	0	0	5	0.376409	0.3507		bOTU_1444	1	0	0	0	1	0.56121	0.0287		fOTU_910	0	1	1	0	8	0.270404	0.6167		bOTU_1453	1	0	1	1	13	0.518284	0.0543
bOTU_1446	1	0	1	0	6	0.187922	0.8721		fOTU_1148	0	0	1	1	10	0.524728	0.063		bOTU_1445	1	1	0	0	5	0.461786	0.1113		fOTU_1198	1	0	0	0	1	0.427904	0.2165		bOTU_1454	0	0	1	0	3	0.655173	0.0018
bOTU_1447	1	0	1	0	6	0.366155	0.3268		fOTU_664	0	1	0	0	2	0.875117	0.0002		bOTU_1446	1	1	0	1	12	0.415842	0.1983		fOTU_792	0	1	0	0	2	0.389731	0.2546		bOTU_1455	1	1	0	0	5	0.501056	0.0744
bOTU_1448	0	1	0	0	2	0.311281	0.4808		fOTU_604	0	1	0	0	2	0.200245	0.8332		bOTU_1447	0	0	1	1	10	0.457104	0.1212		fOTU_782	0	1	0	0	2	0.512413	0.0819		bOTU_1456	0	0	1	0	3	0.766429	0.0002
bOTU_1449	0	0	0	1	4	0.605448	0.016		fOTU_1086	0	0	1	1	10	0.527648	0.0611		bOTU_1449	1	0	0	1	7	0.330009	0.4574		fOTU_1053	0	1	0	0	2	0.380775	0.3634		bOTU_1457	1	0	0	0	1	0.532758	0.025
bOTU_145	0	1	1	1	14	0.13886	0.934		fOTU_790	1	1	1	0	11	0.166407	0.9094		bOTU_145	0	0	1	1	10	0.53277	0.04		fOTU_1013	1	1	0	0	5	0.222129	0.8531		bOTU_1458	0	0	1	1	10	0.283631	0.5629
bOTU_1450	1	1	0	0	5	0.528792	0.0298		fOTU_845	0	0	1	1	10	0.539923	0.0615		bOTU_1450	0	1	0	0	2	0.44871	0.137		fOTU_834	0	0	1	0	3	0.548689	0.0386		bOTU_146	0	1	0	1	9	0.148587	0.9149
bOTU_1451	0	0	1	0	3	0.172049	0.8675		fOTU_1513	0	0	1	1	10	0.553162	0.0321		bOTU_1451	0	0	1	1	10	0.279386	0.6004		fOTU_1175	1	1	0	1	12	0.248929	0.7181		bOTU_1460	0	0	1	0	3	0.644169	0.0039
bOTU_1452	1	1	0	0	5	0.351017	0.354		fOTU_850	0	0	1	1	10	0.580241	0.0319		bOTU_1452	0	1	1	1	14	0.311185	0.4915		fOTU_937	0	0	1	0	3	0.20273	0.887		bOTU_1461	0	0	1	1	10	0.302178	0.5314
bOTU_1453	0	0	1	0	3	0.406153	0.2094		fOTU_829	1	0	0	0	1	0.212508	1		bOTU_1453	0	1	0	0	2	0.195351	0.8047		fOTU_805	1	0	0	0	1	0.322009	0.4925		bOTU_1462	0	0	1	1	10	0.411427	0.2128
bOTU_1454	0	0	1	1	10	0.417062	0.2019		fOTU_695	0	1	1	1	14	0.139053	0.9356		bOTU_1454	1	0	1	1	13	0.46751	0.1032		fOTU_1493	1	1	0	0	5	0.269073	0.5826		bOTU_1463	0	0	1	0	3	0.299906	0.5219
bOTU_1455	1	1	0	0	5	0.698234	0.0023		fOTU_707	0	0	1	1	10	0.494127	0.0682		bOTU_1455	1	1	0	0	5	0.684296	0.0031		fOTU_1037	0	0	1	0	3	0.331409	0.5576		bOTU_1464	1	1	0	0	5	0.414865	0.2007
bOTU_1456	0	0	1	1	10	0.57546	0.0139		fOTU_1386	0	0	1	0	3	0.357068	0.3537		bOTU_1456	0	0	1	0	3	0.434246	0.166		fOTU_963	1	0	1	0	6	0.221027	0.9018		bOTU_1465	1	0	1	1	13	0.2901	0.5983
bOTU_1457	1	0	1	1	13	0.365104	0.3272		fOTU_970	0	1	1	0	8	0.33164	0.4496		bOTU_1457	1	0	0	0	1	0.424608	0.1508		fOTU_1060	1	1	0	0	5	0.43964	0.231		bOTU_1466	0	1	1	0	8	0.207841	0.8051
bOTU_1458	1	1	0	0	5	0.181465	0.858		fOTU_687	0	0	1	0	3	0.490847	0.073		bOTU_1458	1	1	0	0	5	0.391273	0.2561		fOTU_1250	0	0	0	1	4	0.459848	0.1046		bOTU_1468	0	0	1	1	10	0.500211	0.0783
bOTU_146	0	0	0	1	4	0.255044	0.6757		fOTU_652	0	1	1	1	14	0.176784	0.8636		bOTU_146	1	1	0	1	12	0.285539	0.5556		fOTU_1465	0	0	1	1	10	0.309628	0.5673		bOTU_1469	1	0	0	0	1	0.558651	0.0328
bOTU_1460	0	0	1	1	10	0.572157	0.0181		fOTU_673	1	0	0	1	7	0.264371	0.6465		bOTU_1460	0	0	1	1	10	0.481509	0.0884		fOTU_1062	0	1	1	1	14	0.243921	0.8771		bOTU_147	1	1	0	0	5	0.640189	0.0067
bOTU_1461	0	0	1	1	10	0.313987	0.4783		fOTU_938	0	0	1	1	10	0.503713	0.0901		bOTU_1461	1	0	0	1	7	0.140654	0.9156		fOTU_1038	1	1	0	0	5	0.384405	0.3326		bOTU_1470	1	1	0	1	12	0.353257	0.3585
bOTU_1462	0	0	0	1	4	0.544839	0.0351		fOTU_1172	0	0	1	1	10	0.498754	0.0843		bOTU_1462	1	0	0	0	1	0.224649	0.7387		fOTU_1340	0	0	1	1	10	0.365967	0.472		bOTU_1471	0	0	1	0	3	0.526316	0.0427
bOTU_1463	0	0	1	1	10	0.587555	0.0149		fOTU_991	0	1	0	1	9	0.424953	0.2258		bOTU_1463	0	0	1	0	3	0.311075	0.4894		fOTU_989	0	0	1	0	3	0.343568	0.5387		bOTU_1472	0	1	0	0	2	0.460714	0.1211
bOTU_1464	0	1	0	0	2	0.57371	0.0199		fOTU_1068	0	1	0	0	2	0.601139	0.0187		bOTU_1464	1	1	0	0	5	0.610243	0.01		fOTU_1015	0	0	0	1	4	0.402007	0.2503		bOTU_1473	0	1	0	0	2	0.413704	0.2049
bOTU_1465	1	0	1	1	13	0.330698	0.4204		fOTU_735	0	1	1	0	8	0.290279	0.5251		bOTU_1465	0	0	0	1	4	0.510594	0.0674		fOTU_1101	0	1	0	0	2	0.305818	0.5052		bOTU_1474	0	0	1	1	10	0.317258	0.4893
bOTU_1466	1	1	0	0	5	0.634617	0.0061		fOTU_745	0	0	0	1	4	0.445656	0.2124		bOTU_1466	1	1	0	0	5	0.372689	0.3035		fOTU_1190	0	0	1	1	10	0.230069	0.831		bOTU_1475	0	0	0	1	4	0.421228	0.1691
bOTU_1467	1	0	0	0	1	0.675295	0.0027		fOTU_1533	0	0	1	1	10	0.535575	0.0355		bOTU_1467	0	1	0	0	2	0.502261	0.0652		fOTU_1314	0	1	0	1	9	0.402307	0.2161		bOTU_1476	1	0	0	0	1	0.260346	0.6419
bOTU_1468	0	0	1	1	10	0.733578	0.0006		fOTU_1301	0	0	1	1	10	0.348786	0.4525		bOTU_1468	0	0	1	1	10	0.563116	0.0274		fOTU_1320	0	1	0	0	2	0.281588	0.572		bOTU_1477	0	0	0	1	4	0.116091	0.9526
bOTU_1469	0	0	0	1	4	0.595684	0.0015		fOTU_712	0	1	0	0	2	0.587136	0.0106		bOTU_1469	0	0	1	1	10	0.346615	0.4152		fOTU_1545	1	0	0	0	1	0.387922	0.2476		bOTU_1478	1	0	0	0	1	0.513181	0.048
bOTU_147	0	1	0	0	2	0.551946	0.0354		fOTU_703	0	1	0	0	2	0.614109	0.0092		bOTU_147	1	1	0	1	12	0.226587	0.7912		fOTU_1547	1	1	1	0	11	0.246938	0.7408		bOTU_1479	0	0	1	1	10	0.373557	0.3055
bOTU_1470	1	1	1	0	11	0.217851	0.7493		fOTU_718	0	1	0	0	2	0.512261	0.0496		bOTU_1470	0	1	0	1	9	0.308668	0.5152		fOTU_1665	1	0	1	0	6	0.408255	0.209		bOTU_148	0	1	1	0	8	0.407785	0.218
bOTU_1471	1	0	0	0	1	0.419355	0.1653		fOTU_777	1	1	1	0	11	0.244256	0.7397		bOTU_1471	1	0	0	0	1	0.435761	0.1148		fOTU_1365	0	0	0	1	4	0.485012	0.113		bOTU_1480	1	0	1	0	6	0.556286	0.0291
bOTU_1472	1	1	0	0	5	0.228728	0.744		fOTU_751	0	0	1	1	10	0.307212	0.5175		bOTU_1472	1	1	1	0	11	0.264813	0.6245		fOTU_1784	0	0	0	1	4	0.563264	0.0263		bOTU_1481	0	0	0	1	4	0.24255	0.7403
bOTU_1473	0	1	0	0	2	0.558696	0.0263		fOTU_797	1	1	0	0	5	0.303114	0.574		bOTU_1473	0	1	0	0	2	0.370182	0.3162											bOTU_1482	0	0	1	1	10	0.405821	0.2129
bOTU_1474	0	1	0	0	2	0.299716	0.515		fOTU_665	0	1	0	0	2	0.393844	0.2884		bOTU_1474	1	1	0	1	12	0.421237	0.1847											bOTU_1483	0	1	0	0	2	0.406489	0.2188
bOTU_1475	0	1	0	0	2	0.412285	0.2049		fOTU_994	0	0	1	1	10	0.385927	0.2419		bOTU_1475	0	1	0	1	9	0.39914	0.2085											bOTU_1484	0	0	1	1	10	0.635487	0.0066
bOTU_1477	0	1	0	0	2	0.470013	0.0997		fOTU_1556	0	0	1	0	3	0.562996	0.0108		bOTU_1476	0	0	1	1	10	0.117279	0.9524											bOTU_1486	0	1	0	1	9	0.372821	0.3023
bOTU_1478	0	0	1	0	3	0.276417	0.6013		fOTU_1114	0	0	1	1	10	0.359161	0.3772		bOTU_1477	0	1	0	0	2	0.185347	0.8377											bOTU_1487	1	0	1	0	6	0.519899	0.0534
bOTU_1479	0	0	0	1	4	0.421004	0.1835		fOTU_1262	0	0	1	0	3	0.553122	0.0484		bOTU_1478	1	0	0	0	1	0.182978	0.9307											bOTU_1489	1	0	1	0	6	0.412167	0.2091
bOTU_148	1	0	0	0	1	0.724028	0.0002		fOTU_674	0	1	0	0	2	0.561583	0.0196		bOTU_1479	0	0	0	1	4	0.413546	0.1953											bOTU_149	0	1	0	1	9	0.362715	0.3429
bOTU_1480	1	0	1	1	13	0.423982	0.1841		fOTU_699	0	1	1	1	14	0.221222	0.8069		bOTU_148	0	0	1	1	10	0.150157	0.9452											bOTU_1492	0	1	1	0	8	0.34098	0.388
bOTU_1481	1	0	1	1	13	0.424503	0.1805		fOTU_883	0	0	1	1	10	0.506384	0.0772		bOTU_1480	0	0	1	0	3	0.395911	0.1809											bOTU_1493	0	1	0	0	2	0.169255	0.8736
bOTU_1482	0	0	0	1	4	0.351157	0.3735		fOTU_741	1	0	0	0	1	0.48118	0.0802		bOTU_1481	0	0	1	1	10	0.124939	0.95											bOTU_1494	0	0	1	1	10	0.455904	0.1254
bOTU_1483	1	1	0	1	12	0.463866	0.1123		fOTU_1205	0	1	0	0	2	0.454104	0.0478		bOTU_1482	0	0	0	1	4	0.141873	0.9329											bOTU_1495	0	0	0	1	4	0.222869	0.7414
bOTU_1484	0	0	1	0	3	0.375347	0.2932		fOTU_835	1	1	0	1	12	0.246407	0.6924		bOTU_1483	0	1	0	1	9	0.473904	0.0877											bOTU_1496	0	0	1	0	3	0.326724	0.4117
bOTU_1485	1	1	0	0	5	0.576807	0.0227		fOTU_867	0	0	1	1	10	0.501113	0.0656		bOTU_1484	0	0	1	1	10	0.291524	0.5726											bOTU_1497	1	1	0	0	5	0.248794	0.6683
bOTU_1486	1	1	1	0	11	0.455597	0.115		fOTU_680	1	1	1	0	11	0.344384	0.3997		bOTU_1486	0	1	1	0	8	0.306362	0.5227											bOTU_1498	0	0	1	1	10	0.580695	0.0234
bOTU_1487	0	0	1	0	3	0.447308	0.1407		fOTU_1631	1	1	0	0	5	0.526397	0.0346		bOTU_1487	0	0	1	1	10	0.623802	0.0089											bOTU_1499	1	0	1	0	6	0.608074	0.0153
bOTU_1489	1	1	0	0	5	0.416112	0.1894		fOTU_716	1	0	0	1	7	0.465015	0.1063		bOTU_1489	1	0	0	0	1	0.370729	0.3144											bOTU_15	0	0	0	1	4	0.563078	0.0084
bOTU_149	0	0	1	0	3	0.0800102	0.9833		fOTU_921	0	0	0	1	4	0.373061	0.3077		bOTU_149	1	1	1	0	11	0.242714	0.6895											bOTU_1500	0	1	1	1	14	0.29601	0.5401
bOTU_1490	1	1	0	0	5	0.665009	0.0039		fOTU_916	0	1	0	0	2	0.505068	0.0721		bOTU_1490	0	1	0	0	2	0.608882	0.0149											bOTU_1501	0	1	0	0	2	0.500173	0.0658
bOTU_1492	0	0	0	1	4	0.438219	0.161		fOTU_808	1	1	0	0	5	0.401836	0.1824		bOTU_1492	1	1	1	0	11	0.516029	0.0585											bOTU_1502	0	0	1	0	3	0.412318	0.2036
bOTU_1494	1	0	0	0	1	0.259647	0.6528		fOTU_1055	0	1	0	1	9	0.344418	0.433		bOTU_1493	0	0	0	1	4	0.456442	0.1172											bOTU_1503	0	1	0	1	9	0.387358	0.2734
bOTU_1495	0	0	1	1	10	0.458024	0.1217		fOTU_705	1	1	0	1	12	0.303095	0.6221		bOTU_1494	1	1	1	0	11	0.1056	0.9648											bOTU_1504	0	0	1	1	10	0.450927	0.1354
bOTU_1496	1	1	0	0	5	0.38845	0.2616		fOTU_973	0	0	1	1	10	0.481748	0.0823		bOTU_1495	0	0	0	1	4	0.30111	0.4991											bOTU_1505	0	1	0	0	2	0.482485	0.0932
bOTU_1497	0	0	1	0	3	0.419146	0.1937		fOTU_1031	1	1	0	0	5	0.335241	0.4083		bOTU_1496	0	1	1	0	8	0.247435	0.6648											bOTU_1506	0	0	0	1	4	0.482933	0.062
bOTU_1498	1	1	1	0	11	0.432357	0.1656		fOTU_868	1	0	0	0	1	0.293092	0.5914		bOTU_1497	1	0	0	0	1	0.168424	0.8713											bOTU_1507	0	0	1	1	10	0.627229	0.004
bOTU_1499	1	0	1	0	6	0.389514	0.2479		fOTU_1070	0	1	0	1	9	0.304923	0.5754		bOTU_1498	0	1	0	0	2	0.328631	0.417											bOTU_1508	1	0	1	0	6	0.263179	0.696
bOTU_15	0	0	1	1	10	0.452743	0.1212		fOTU_965	0	1	0	1	9	0.378672	0.3642		bOTU_1499	1	0	0	0	1	0.457066	0.1211											bOTU_1509	0	1	0	0	2	0.318905	0.4631
bOTU_1500	0	1	0	1	9	0.263458	0.647		fOTU_959	0	0	1	1	10	0.298758	0.5706		bOTU_15	0	0	0	1	4	0.636998	0.0047											bOTU_151	1	0	1	1	13	0.528544	0.0434
bOTU_1501	1	1	0	0	5	0.633335	0.007		fOTU_854	0	1	0	0	2	0.529136	0.072		bOTU_1500	0	1	1	1	14	0.378496	0.2893											bOTU_1510	0	1	1	1	14	0.452169	0.1322
bOTU_1503	0	1	0	0	2	0.520419	0.0571		fOTU_888	0	0	1	1	10	0.37192	0.3204		bOTU_1501	0	1	0	0	2	0.305828	0.4948											bOTU_1511	0	0	0	1	4	0.560112	0.014
bOTU_1504	0	0	0	1	4	0.474142	0.1048		fOTU_1202	1	1	0	0	5	0.336973	0.4782		bOTU_1502	1	0	0	0	1	0.623701	0.0062											bOTU_1512	0	1	0	1	9	0.187009	0.8349
bOTU_1505	0	1	0	0	2	0.567091	0.0193		fOTU_1139	0	0	0	1	4	0.261083	0.7569		bOTU_1503	1	1	0	1	12	0.202709	0.7942											bOTU_1514	0	0	0	1	4	0.641085	0.0054
bOTU_1506	0	0	0	1	4	0.622397	0.0093		fOTU_1199	0	0	1	1	10	0.464308	0.0795		bOTU_1504	0	0	1	1	10	0.535158	0.0387											bOTU_1515	0	1	1	1	14	0.471349	0.1041
bOTU_1507	0	0	1	1	10	0.668985	0.0022		fOTU_786	0	1	0	0	2	0.532651	0.0478		bOTU_1505	0	1	0	0	2	0.41323	0.1965											bOTU_1516	0	1	1	1	14	0.312422	0.497
bOTU_151	0	0	1	1	10	0.616815	0.0107		fOTU_798	0	1	0	1	9	0.350709	0.3609		bOTU_1506	0	0	1	1	10	0.536894	0.0284											bOTU_1517	0	0	1	0	3	0.429738	0.1758
bOTU_1510	0	0	0	1	4	0.385241	0.2773		fOTU_924	0	0	1	1	10	0.542192	0.0618		bOTU_1507	0	0	1	1	10	0.611054	0.014											bOTU_1518	1	1	1	0	11	0.222063	0.7952
bOTU_1511	0	0	0	1	4	0.323919	0.4561		fOTU_1085	0	1	0	0	2	0.609121	0.0125		bOTU_1508	1	1	0	0	5	0.423835	0.1754											bOTU_1519	0	1	0	0	2	0.50578	0.0589
bOTU_1512	0	1	0	1	9	0.335405	0.4141		fOTU_1152	0	0	1	0	3	0.464153	0.037		bOTU_1509	0	0	0	1	4	0.287635	0.5675											bOTU_152	0	0	1	1	10	0.425844	0.1566
bOTU_1514	1	0	1	0	6	0.402608	0.2292		fOTU_825	1	1	0	0	5	0.477299	0.148		bOTU_151	0	0	1	1	10	0.447637	0.1484											bOTU_1520	0	0	1	0	3	0.551037	0.0288
bOTU_1515	0	0	0	1	4	0.388362	0.2646		fOTU_1014	1	0	1	0	6	0.383427	0.2609		bOTU_1510	0	0	0	1	4	0.234618	0.7457											bOTU_1521	0	0	1	0	3	0.651912	0.005
bOTU_1516	0	0	0	1	4	0.538218	0.0418		fOTU_1204	0	1	0	0	2	0.469202	0.0844		bOTU_1511	0	1	0	1	9	0.512649	0.0598											bOTU_1522	1	1	0	1	12	0.347768	0.3711
bOTU_1517	1	1	1	0	11	0.125653	0.9357		fOTU_1278	0	0	1	1	10	0.384521	0.3725		bOTU_1512	0	0	0	1	4	0.360764	0.3347											bOTU_1523	0	1	0	0	2	0.125141	0.9453
bOTU_1518	0	0	1	0	3	0.400618	0.2379		fOTU_1228	0	0	1	1	10	0.266492	0.6696		bOTU_1514	0	0	1	0	3	0.462843	0.122											bOTU_1524	0	0	1	1	10	0.471237	0.0673
bOTU_1519	0	1	0	0	2	0.511213	0.0675		fOTU_787	1	1	0	0	5	0.342164	0.298		bOTU_1515	0	1	0	0	2	0.0320333	0.9983											bOTU_1525	0	0	1	0	3	0.399246	0.209
bOTU_152	1	1	0	0	5	0.295323	0.5307		fOTU_1013	0	0	0	1	4	0.36802	0.2983		bOTU_1516	1	1	0	1	12	0.312247	0.4802											bOTU_1526	0	1	0	0	2	0.359758	0.3505
bOTU_1520	1	0	0	0	1	0.248368	0.6715		fOTU_1128	0	0	1	1	10	0.277253	0.6626		bOTU_1517	1	0	1	0	6	0.506408	0.0676											bOTU_1527	0	1	1	1	14	0.316393	0.479
bOTU_1521	1	0	1	1	13	0.307118	0.5092		fOTU_1649	0	0	1	0	3	0.446572	0.2153		bOTU_1518	1	1	0	1	12	0.285631	0.5757											bOTU_1528	1	1	0	1	12	0.271119	0.6056
bOTU_1522	0	0	1	0	3	0.407128	0.2174		fOTU_1027	1	1	0	0	5	0.423741	0.2243		bOTU_1519	0	1	1	0	8	0.283744	0.5576											bOTU_1529	1	0	0	0	1	0.65089	0.0068
bOTU_1523	0	0	1	1	10	0.377226	0.2866		fOTU_1175	0	1	0	0	2	0.535339	0.0436		bOTU_152	1	0	0	1	7	0.222089	0.7364											bOTU_153	0	0	1	0	3	0.23879	0.7082
bOTU_1524	1	0	0	0	1	0.364553	0.3333		fOTU_828	1	1	0	0	5	0.221681	1		bOTU_1520	1	0	1	0	6	0.12565	0.9455											bOTU_1530	0	0	1	0	3	0.392512	0.2515
bOTU_1525	1	1	0	0	5	0.392563	0.2475		fOTU_1326	0	0	0	1	4	0.41055	0.1331		bOTU_1521	1	0	1	1	13	0.290817	0.563											bOTU_1531	1	0	1	1	13	0.290977	0.5415
bOTU_1526	0	1	0	0	2	0.222108	0.7538		fOTU_1057	0	0	1	0	3	0.54124	0.0319		bOTU_1522	1	1	0	0	5	0.497654	0.0717											bOTU_1532	0	1	0	1	9	0.338053	0.4041
bOTU_1527	1	0	0	1	7	0.383361	0.2782		fOTU_858	1	1	0	0	5	0.414515	0.2702		bOTU_1523	0	1	0	1	9	0.399394	0.2337											bOTU_1533	0	0	1	1	10	0.630101	0.0089
bOTU_1528	0	0	1	1	10	0.175505	0.8726		fOTU_937	0	0	0	1	4	0.394693	0.2703		bOTU_1524	0	1	0	0	2	0.310526	0.498											bOTU_1534	1	1	1	0	11	0.380052	0.2909
bOTU_1529	0	1	1	0	8	0.352285	0.3566		fOTU_893	1	0	0	0	1	0.41014	0.246		bOTU_1525	1	0	0	0	1	0.520367	0.0371											bOTU_1535	1	1	0	1	12	0.346526	0.3648
bOTU_153	0	0	1	1	10	0.64162	0.0059		fOTU_1065	0	0	1	0	3	0.489561	0.063		bOTU_1526	0	1	1	1	14	0.421827	0.1991											bOTU_1536	0	1	0	1	9	0.365208	0.3213
bOTU_1530	1	0	1	0	6	0.438437	0.1636		fOTU_1698	0	0	1	0	3	0.559084	0.0425		bOTU_1527	1	1	0	0	5	0.319451	0.4481											bOTU_1537	0	1	1	1	14	0.240175	0.6976
bOTU_1531	0	0	0	1	4	0.479027	0.07		fOTU_1076	1	1	0	0	5	0.41343	0.1493		bOTU_1528	0	1	0	1	9	0.295774	0.5319											bOTU_1538	1	1	0	0	5	0.435612	0.1661
bOTU_1532	0	0	0	1	4	0.288777	0.6029		fOTU_1195	0	0	1	0	3	0.209096	0.7747		bOTU_1529	0	0	1	0	3	0.308102	0.499											bOTU_1539	0	0	1	1	10	0.510051	0.0366
bOTU_1533	0	0	1	1	10	0.544643	0.0429		fOTU_1687	0	0	1	1	10	0.563833	0.0229		bOTU_153	1	0	0	0	1	0.465934	0.1097											bOTU_154	1	0	1	0	6	0.589483	0.0184
bOTU_1534	0	1	1	0	8	0.103662	0.966		fOTU_1030	1	1	0	0	5	0.372676	0.368		bOTU_1530	0	0	1	1	10	0.315099	0.4757											bOTU_1540	0	0	1	0	3	0.488508	0.0868
bOTU_1535	1	1	0	1	12	0.184944	0.8399		fOTU_1385	1	1	0	0	5	0.494048	0.0947		bOTU_1531	0	0	1	0	3	0.391018	0.2448											bOTU_1541	1	1	0	1	12	0.249305	0.6613
bOTU_1536	1	0	0	0	1	0.3673	0.3184		fOTU_1395	0	0	1	0	3	0.476738	0.1039		bOTU_1532	1	0	0	1	7	0.234163	0.7192											bOTU_1546	0	0	0	1	4	0.264743	0.6948
bOTU_1537	1	1	1	0	11	0.206099	0.805		fOTU_1158	0	0	0	1	4	0.455372	0.1071		bOTU_1533	0	0	1	1	10	0.276234	0.5884											bOTU_1547	1	0	0	1	7	0.162728	0.8899
bOTU_1538	1	0	0	0	1	0.502771	0.072		fOTU_871	0	1	0	0	2	0.511193	0.0712		bOTU_1534	1	1	0	0	5	0.236176	0.7089											bOTU_1548	0	1	0	1	9	0.471418	0.0974
bOTU_1539	0	1	0	0	2	0.203953	0.8165		fOTU_902	1	1	0	0	5	0.491419	0.0941		bOTU_1535	1	1	0	1	12	0.247846	0.6815											bOTU_1549	0	0	1	0	3	0.356014	0.3488
bOTU_154	1	0	1	1	13	0.37172	0.3108		fOTU_1688	0	0	1	1	10	0.370384	0.2426		bOTU_1536	0	0	1	0	3	0.42568	0.1829											bOTU_155	0	0	1	1	10	0.62114	0.0099
bOTU_1540	1	1	0	0	5	0.473635	0.1031		fOTU_1346	0	0	1	1	10	0.349772	0.3595		bOTU_1537	0	0	1	1	10	0.584189	0.0219											bOTU_1550	1	0	1	1	13	0.257688	0.6521
bOTU_1541	0	1	1	1	14	0.394538	0.2526		fOTU_1363	0	0	1	0	3	0.679248	0.0067		bOTU_1538	1	0	1	1	13	0.374683	0.2925											bOTU_1551	0	1	1	1	14	0.332555	0.428
bOTU_1545	1	0	0	1	7	0.0960596	0.9776		fOTU_943	0	1	0	0	2	0.487714	0.2157		bOTU_1539	0	1	1	1	14	0.231944	0.7196											bOTU_1553	1	1	0	1	12	0.459693	0.1274
bOTU_1546	0	1	1	1	14	0.17311	0.945		fOTU_1825	0	0	1	1	10	0.488176	0.1224		bOTU_154	1	0	1	0	6	0.54415	0.0346											bOTU_1554	1	0	0	1	7	0.291055	0.5426
bOTU_1547	1	1	1	0	11	0.328219	0.4509		fOTU_1858	0	0	1	0	3	0.371297	0.251		bOTU_1540	1	1	0	1	12	0.264862	0.6139											bOTU_1555	0	1	0	1	9	0.520847	0.0499
bOTU_1548	0	0	1	0	3	0.40034	0.2365		fOTU_1795	0	0	1	1	10	0.45757	0.1007		bOTU_1541	1	1	1	0	11	0.328014	0.4281											bOTU_1556	0	0	1	0	3	0.676325	0.003
bOTU_1549	0	0	1	1	10	0.618876	0.0067		fOTU_1332	1	1	0	0	5	0.438995	0.147		bOTU_1545	1	1	0	0	5	0.445459	0.1392											bOTU_1558	0	1	1	0	8	0.408243	0.2118
bOTU_155	1	0	0	0	1	0.277417	0.5821		fOTU_1023	0	1	0	0	2	0.581196	0.0235		bOTU_1546	0	0	0	1	4	0.421809	0.1679											bOTU_1559	0	0	1	1	10	0.265464	0.6502
bOTU_1550	0	1	0	1	9	0.302506	0.5099		fOTU_1104	1	1	0	0	5	0.360479	0.4653		bOTU_1547	1	1	1	0	11	0.117737	0.9542											bOTU_156	1	1	0	0	5	0.224006	0.7443
bOTU_1551	0	0	0	1	4	0.556679	0.0295		fOTU_1231	0	0	1	0	3	0.265791	0.851		bOTU_1548	1	0	1	0	6	0.419672	0.1983											bOTU_1560	0	1	0	0	2	0.436912	0.1691
bOTU_1552	0	0	1	1	10	0.58246	0.0188		fOTU_1607	0	0	1	1	10	0.242386	0.8036		bOTU_1549	0	0	1	0	3	0.399161	0.2362											bOTU_1561	0	0	1	1	10	0.274431	0.5925
bOTU_1553	0	1	0	0	2	0.471356	0.1093		fOTU_1134	0	1	0	1	9	0.236171	0.8885		bOTU_155	0	1	0	0	2	0.166055	0.8782											bOTU_1562	0	0	1	1	10	0.15549	0.8966
bOTU_1554	0	0	0	1	4	0.34775	0.3886		fOTU_1160	1	0	0	0	1	0.494968	0.0765		bOTU_1550	0	1	1	0	8	0.526857	0.0532											bOTU_1563	0	0	1	0	3	0.569743	0.0222
bOTU_1555	0	1	1	1	14	0.190208	0.8361		fOTU_1793	1	1	0	0	5	0.539425	0.0577		bOTU_1551	1	1	1	0	11	0.366119	0.3261											bOTU_1564	0	0	1	1	10	0.546788	0.0288
bOTU_1556	0	0	1	1	10	0.632422	0.0076		fOTU_1245	1	0	1	1	13	0.121567	0.9668		bOTU_1552	0	0	0	1	4	0.454341	0.1253											bOTU_1565	1	0	0	1	7	0.314728	0.4916
bOTU_1558	0	1	0	1	9	0.323297	0.4641		fOTU_1291	1	1	0	0	5	0.23435	0.8137		bOTU_1553	0	1	0	1	9	0.479298	0.091											bOTU_1566	1	0	1	0	6	0.257254	0.6444
bOTU_1559	0	0	1	1	10	0.535289	0.0488		fOTU_1716	0	0	1	0	3	0.348537	0.5404		bOTU_1554	0	1	0	1	9	0.349578	0.3645											bOTU_1567	1	0	0	0	1	0.489536	0.0759
bOTU_156	0	0	1	0	3	0.421309	0.1918		fOTU_1116	0	1	0	0	2	0.389259	0.2582		bOTU_1555	0	1	0	0	2	0.43197	0.1784											bOTU_1568	1	0	1	1	13	0.35109	0.3843
bOTU_1560	1	1	0	0	5	0.595726	0.0124		fOTU_1273	0	0	0	1	4	0.315666	0.5686		bOTU_1556	0	0	1	0	3	0.533533	0.0177											bOTU_1569	1	0	0	1	7	0.339741	0.3966
bOTU_1561	0	1	0	0	2	0.599431	0.0177		fOTU_1499	1	0	0	0	1	0.273172	0.6738		bOTU_1558	0	1	0	0	2	0.186656	0.8307											bOTU_157	1	0	1	1	13	0.486188	0.0878
bOTU_1562	1	0	1	1	13	0.527545	0.0537		fOTU_1816	0	1	0	1	9	0.398627	0.2716		bOTU_1559	0	0	1	0	3	0.548972	0.0331											bOTU_1571	0	0	1	1	10	0.514487	0.0487
bOTU_1563	0	0	1	0	3	0.36045	0.36		fOTU_1266	1	0	0	1	7	0.295348	0.5659		bOTU_156	0	0	1	0	3	0.204587	0.791											bOTU_1572	0	1	0	0	2	0.53452	0.0491
bOTU_1564	0	0	1	1	10	0.450373	0.1403		fOTU_1736	0	0	1	1	10	0.359652	0.2976		bOTU_1560	0	1	0	0	2	0.298351	0.5466											bOTU_1573	0	0	0	1	4	0.307077	0.4877
bOTU_1565	0	0	0	1	4	0.441228	0.1326		fOTU_1561	0	0	1	1	10	0.447741	0.1566		bOTU_1561	0	0	1	0	3	0.297542	0.5351											bOTU_1574	0	0	1	1	10	0.701407	0.0023
bOTU_1566	0	1	0	0	2	0.487169	0.0711		fOTU_1543	0	0	1	1	10	0.374402	0.2843		bOTU_1562	1	0	1	0	6	0.438838	0.1626											bOTU_1575	0	0	1	1	10	0.465592	0.0726
bOTU_1567	0	0	1	0	3	0.534736	0.0482		fOTU_1737	0	0	1	0	3	0.53903	0.0787		bOTU_1563	1	0	1	0	6	0.197815	0.8317											bOTU_1576	0	1	0	0	2	0.330632	0.4317
bOTU_1568	1	0	1	0	6	0.485553	0.087		fOTU_1721	1	0	0	0	1	0.267974	1		bOTU_1564	0	0	1	1	10	0.31185	0.4825											bOTU_1579	1	1	0	0	5	0.70091	0.0019
bOTU_1569	0	1	0	1	9	0.206724	0.7943		fOTU_1586	0	0	0	1	4	0.38722	0.3709		bOTU_1565	0	0	1	0	3	0.398415	0.2136											bOTU_158	1	0	1	1	13	0.123706	0.9449
bOTU_157	0	0	1	0	3	0.402325	0.2188		fOTU_1656	0	1	0	0	2	0.416049	0.2636		bOTU_1566	1	1	1	0	11	0.297379	0.5222											bOTU_1580	0	1	0	1	9	0.0836879	0.9842
bOTU_1571	0	0	1	1	10	0.440899	0.1326											bOTU_1567	0	0	1	1	10	0.467019	0.1099											bOTU_1583	1	0	0	0	1	0.509357	0.0564
bOTU_1572	0	0	0	1	4	0.303889	0.591											bOTU_1568	1	1	0	0	5	0.481014	0.0906											bOTU_1584	1	1	1	0	11	0.258613	0.6578
bOTU_1573	1	1	0	0	5	0.462695	0.1122											bOTU_1569	1	1	0	1	12	0.327475	0.427											bOTU_1585	0	1	0	0	2	0.592682	0.0131
bOTU_1574	0	0	1	1	10	0.439388	0.1536											bOTU_157	1	0	1	0	6	0.361314	0.3319											bOTU_1586	1	1	0	0	5	0.644908	0.0037
bOTU_1575	1	1	0	1	12	0.11871	0.951											bOTU_1571	0	1	1	0	8	0.251739	0.6831											bOTU_1588	0	0	0	1	4	0.419654	0.1882
bOTU_1576	1	1	0	0	5	0.556295	0.0303											bOTU_1572	0	1	0	1	9	0.244012	0.7501											bOTU_159	0	1	1	1	14	0.205829	0.9016
bOTU_1578	1	0	0	0	1	0.35615	0.3513											bOTU_1573	1	1	0	0	5	0.446286	0.1352											bOTU_1590	0	0	1	0	3	0.54456	0.0384
bOTU_1579	0	1	0	0	2	0.552359	0.0306											bOTU_1574	0	0	1	1	10	0.333936	0.4179											bOTU_1591	1	1	0	0	5	0.584981	0.0205
bOTU_158	0	1	1	1	14	0.101656	0.9708											bOTU_1575	0	1	0	1	9	0.287123	0.5671											bOTU_1592	1	0	1	1	13	0.217054	0.7641
bOTU_1580	1	0	0	0	1	0.351013	0.368											bOTU_1576	1	1	0	0	5	0.589878	0.0188											bOTU_1593	0	1	0	0	2	0.557696	0.0287
bOTU_1582	1	0	1	1	13	0.135105	0.9302											bOTU_1578	1	1	0	0	5	0.524763	0.0503											bOTU_1594	1	1	0	0	5	0.49792	0.0726
bOTU_1583	0	0	1	1	10	0.64062	0.0055											bOTU_1579	1	1	0	1	12	0.453067	0.1304											bOTU_1595	0	1	0	1	9	0.262513	0.6294
bOTU_1584	0	0	1	0	3	0.382306	0.266											bOTU_158	1	1	0	0	5	0.343329	0.3883											bOTU_1596	0	1	0	0	2	0.331072	0.4321
bOTU_1585	0	1	0	0	2	0.507784	0.0706											bOTU_1580	1	0	0	0	1	0.58177	0.0231											bOTU_1597	0	1	0	0	2	0.460057	0.1152
bOTU_1586	0	1	1	1	14	0.375404	0.2843											bOTU_1582	1	1	0	1	12	0.367957	0.309											bOTU_1598	0	0	1	1	10	0.0948551	0.9791
bOTU_1588	1	1	0	1	12	0.214024	0.784											bOTU_1583	1	0	1	0	6	0.276206	0.6032											bOTU_1599	0	0	1	1	10	0.307063	0.5045
bOTU_159	0	0	0	1	4	0.284351	0.5583											bOTU_1584	1	1	0	0	5	0.313579	0.5094											bOTU_16	1	0	0	0	1	0.433792	0.1668
bOTU_1590	0	0	1	1	10	0.594817	0.015											bOTU_1585	1	1	0	0	5	0.526692	0.0415											bOTU_160	0	0	1	0	3	0.594863	0.0192
bOTU_1591	0	1	1	0	8	0.353535	0.3451											bOTU_1586	0	0	0	1	4	0.319408	0.4735											bOTU_1600	0	1	0	1	9	0.52361	0.0481
bOTU_1592	1	1	0	0	5	0.680577	0.0021											bOTU_1588	1	0	1	1	13	0.24733	0.6877											bOTU_1601	0	0	1	0	3	0.396255	0.2456
bOTU_1593	0	1	0	0	2	0.524679	0.0482											bOTU_159	0	1	0	1	9	0.340626	0.3977											bOTU_1602	1	0	1	0	6	0.639431	0.0037
bOTU_1594	0	0	0	1	4	0.457371	0.1167											bOTU_1590	0	0	1	1	10	0.351911	0.3668											bOTU_1603	1	1	0	0	5	0.372283	0.3102
bOTU_1595	0	0	1	1	10	0.402398	0.2137											bOTU_1591	0	0	1	1	10	0.479176	0.097											bOTU_1604	0	1	0	1	9	0.676657	0.0027
bOTU_1596	1	0	0	0	1	0.269206	0.6141											bOTU_1592	1	1	1	0	11	0.475715	0.0978											bOTU_1605	0	0	1	0	3	0.565541	0.0235
bOTU_1597	0	1	0	1	9	0.293227	0.6038											bOTU_1593	1	1	1	0	11	0.283359	0.5823											bOTU_1606	1	0	0	0	1	0.227343	0.7309
bOTU_1598	0	0	1	1	10	0.421051	0.184											bOTU_1594	0	1	1	1	14	0.324853	0.4425											bOTU_1607	0	0	1	1	10	0.555784	0.0264
bOTU_1599	0	0	0	1	4	0.261926	0.6443											bOTU_1595	0	0	1	1	10	0.393928	0.2543											bOTU_1608	1	0	0	1	7	0.39542	0.241
bOTU_16	0	0	1	1	10	0.388349	0.2736											bOTU_1596	1	0	1	1	13	0.3025	0.5401											bOTU_1609	0	1	0	0	2	0.596273	0.015
bOTU_160	1	0	1	1	13	0.311669	0.4863											bOTU_1597	0	1	1	1	14	0.233059	0.7287											bOTU_161	1	0	0	0	1	0.351515	0.3606
bOTU_1600	0	0	1	1	10	0.315341	0.4781											bOTU_1598	1	0	1	0	6	0.443001	0.1502											bOTU_1610	0	0	1	0	3	0.550717	0.043
bOTU_1601	1	0	0	1	7	0.256476	0.6466											bOTU_1599	0	0	1	1	10	0.22933	0.7458											bOTU_1611	0	1	1	1	14	0.101133	0.9723
bOTU_1602	0	0	1	1	10	0.308612	0.4828											bOTU_16	0	0	1	1	10	0.373434	0.2943											bOTU_1612	0	1	1	1	14	0.343707	0.3834
bOTU_1604	0	0	0	1	4	0.42031	0.186											bOTU_160	0	0	1	1	10	0.415237	0.2025											bOTU_1613	0	0	1	0	3	0.261275	0.6407
bOTU_1605	1	1	0	0	5	0.679182	0.0031											bOTU_1600	0	0	0	1	4	0.26884	0.6062											bOTU_1614	0	1	0	0	2	0.287949	0.61
bOTU_1606	1	0	1	1	13	0.424116	0.1703											bOTU_1601	1	1	0	0	5	0.258836	0.6483											bOTU_1615	0	1	1	0	8	0.288174	0.5471
bOTU_1608	0	1	1	1	14	0.165181	0.8875											bOTU_1602	1	1	1	0	11	0.129847	0.9344											bOTU_1616	1	0	0	0	1	0.277874	0.5951
bOTU_1609	0	1	0	0	2	0.710645	0.0007											bOTU_1603	0	1	1	0	8	0.211652	0.7815											bOTU_1617	1	0	0	0	1	0.529822	0.0436
bOTU_161	0	1	1	0	8	0.260546	0.6334											bOTU_1604	0	0	0	1	4	0.429438	0.1561											bOTU_162	0	0	1	0	3	0.290916	0.5502
bOTU_1610	0	0	1	1	10	0.535602	0.0379											bOTU_1605	1	0	0	0	1	0.564459	0.029											bOTU_1620	0	0	1	0	3	0.643181	0.0082
bOTU_1611	0	0	0	1	4	0.460023	0.1024											bOTU_1606	0	0	1	0	3	0.513437	0.0553											bOTU_1621	0	1	1	1	14	0.28461	0.5976
bOTU_1612	1	0	1	1	13	0.275635	0.6139											bOTU_1607	0	0	1	1	10	0.324586	0.4448											bOTU_1622	1	0	1	1	13	0.21108	0.8133
bOTU_1613	0	1	0	0	2	0.358553	0.3501											bOTU_1608	0	1	0	0	2	0.229296	0.7362											bOTU_1623	0	1	0	0	2	0.360195	0.3369
bOTU_1614	0	0	0	1	4	0.48767	0.1039											bOTU_1609	0	1	0	0	2	0.52824	0.0469											bOTU_1624	0	0	0	1	4	0.348974	0.4359
bOTU_1616	1	0	1	0	6	0.454259	0.1316											bOTU_161	1	1	1	0	11	0.435876	0.1628											bOTU_1625	0	1	0	1	9	0.474196	0.0982
bOTU_1617	0	1	0	0	2	0.47009	0.1145											bOTU_1610	0	0	1	0	3	0.48922	0.0568											bOTU_1626	1	1	0	1	12	0.152994	0.9006
bOTU_1618	0	0	1	1	10	0.476353	0.1059											bOTU_1611	0	1	0	0	2	0.136853	0.9294											bOTU_1627	1	0	0	0	1	0.328391	0.4291
bOTU_162	0	0	1	1	10	0.582186	0.0129											bOTU_1612	1	0	1	1	13	0.412152	0.2137											bOTU_1628	0	0	1	1	10	0.492634	0.0691
bOTU_1620	1	0	1	0	6	0.45605	0.133											bOTU_1613	0	1	0	1	9	0.406393	0.2254											bOTU_1630	0	1	1	1	14	0.378781	0.2917
bOTU_1621	1	1	0	0	5	0.634625	0.0071											bOTU_1614	0	1	0	1	9	0.396738	0.2378											bOTU_1632	1	0	0	0	1	0.291678	0.5482
bOTU_1622	0	0	1	1	10	0.478833	0.0943											bOTU_1615	1	1	0	0	5	0.570479	0.0234											bOTU_1634	0	0	1	1	10	0.451593	0.142
bOTU_1623	0	0	1	1	10	0.290601	0.5497											bOTU_1616	1	1	1	0	11	0.288505	0.5714											bOTU_1635	0	0	1	1	10	0.409218	0.2075
bOTU_1624	0	0	0	1	4	0.595555	0.0152											bOTU_1617	1	1	1	0	11	0.385603	0.2755											bOTU_1636	0	0	1	1	10	0.459854	0.1241
bOTU_1625	0	1	0	0	2	0.410917	0.187											bOTU_1618	0	0	1	1	10	0.400609	0.246											bOTU_1637	0	0	1	1	10	0.465953	0.0829
bOTU_1626	0	0	0	1	4	0.535968	0.0414											bOTU_162	1	0	1	1	13	0.425641	0.1859											bOTU_1638	0	1	0	0	2	0.41358	0.2107
bOTU_1627	1	1	0	0	5	0.560826	0.0283											bOTU_1620	0	0	1	1	10	0.33859	0.4263											bOTU_1639	1	1	0	1	12	0.275435	0.5983
bOTU_1628	0	0	1	1	10	0.210618	0.7807											bOTU_1621	0	1	0	0	2	0.470658	0.1029											bOTU_164	1	1	0	1	12	0.107173	0.9714
bOTU_1632	1	0	1	1	13	0.325354	0.434											bOTU_1622	0	0	1	1	10	0.311029	0.5016											bOTU_1640	0	0	1	1	10	0.322296	0.4694
bOTU_1633	1	1	1	0	11	0.135534	0.9343											bOTU_1623	0	0	1	1	10	0.444612	0.1443											bOTU_1642	0	0	1	1	10	0.469026	0.1138
bOTU_1634	0	0	0	1	4	0.538894	0.0455											bOTU_1624	0	0	0	1	4	0.448893	0.0707											bOTU_1643	0	0	1	0	3	0.535636	0.0381
bOTU_1635	0	0	0	1	4	0.487354	0.0716											bOTU_1625	0	1	0	0	2	0.652089	0.0047											bOTU_1644	1	1	0	1	12	0.441036	0.1562
bOTU_1636	0	0	1	1	10	0.677596	0.0028											bOTU_1626	0	0	1	0	3	0.417633	0.1909											bOTU_1645	0	1	1	0	8	0.391791	0.2571
bOTU_1638	0	0	1	1	10	0.388948	0.2556											bOTU_1627	1	1	0	0	5	0.705833	0.0013											bOTU_1646	1	0	1	1	13	0.484111	0.084
bOTU_1639	0	0	1	1	10	0.554674	0.0257											bOTU_1630	0	0	0	1	4	0.231115	0.8272											bOTU_1647	1	0	0	0	1	0.302264	0.5312
bOTU_164	0	1	0	0	2	0.467578	0.1116											bOTU_1632	1	0	1	1	13	0.113618	0.9587											bOTU_1648	1	0	0	0	1	0.370658	0.3173
bOTU_1640	0	0	0	1	4	0.55422	0.0269											bOTU_1633	0	0	1	1	10	0.542116	0.0401											bOTU_165	0	0	1	1	10	0.345698	0.3914
bOTU_1642	0	0	1	1	10	0.500618	0.0734											bOTU_1634	0	0	1	1	10	0.578641	0.0248											bOTU_1650	0	1	0	1	9	0.175589	0.8644
bOTU_1643	0	0	1	1	10	0.610425	0.012											bOTU_1635	0	0	1	1	10	0.420109	0.1893											bOTU_1651	1	0	1	0	6	0.492572	0.0729
bOTU_1644	0	1	0	0	2	0.784734	0.0004											bOTU_1636	1	0	0	0	1	0.245804	0.7433											bOTU_1652	0	0	1	0	3	0.47912	0.0134
bOTU_1645	1	1	0	0	5	0.188838	0.851											bOTU_1637	1	0	1	0	6	0.160062	0.8831											bOTU_1653	0	0	1	1	10	0.484789	0.1027
bOTU_1646	0	0	1	0	3	0.457694	0.114											bOTU_1638	1	0	1	1	13	0.228034	0.7319											bOTU_1654	0	0	1	1	10	0.584471	0.0186
bOTU_1647	1	1	1	0	11	0.314067	0.4792											bOTU_1639	1	0	1	1	13	0.365724	0.312											bOTU_1655	0	1	0	0	2	0.55328	0.0338
bOTU_1648	1	0	1	1	13	0.341013	0.4016											bOTU_164	1	1	0	1	12	0.395708	0.2462											bOTU_1656	1	0	1	0	6	0.156002	0.8972
bOTU_1649	0	0	0	1	4	0.729113	0.0004											bOTU_1640	1	0	1	1	13	0.215687	0.7517											bOTU_1657	0	0	0	1	4	0.590915	0.0165
bOTU_165	1	1	0	0	5	0.263769	0.6278											bOTU_1642	0	1	1	1	14	0.254845	0.6476											bOTU_1658	0	0	1	1	10	0.467776	0.1078
bOTU_1650	1	0	1	0	6	0.0941303	0.9757											bOTU_1643	0	0	1	0	3	0.500621	0.0713											bOTU_1659	0	0	1	0	3	0.119904	0.9456
bOTU_1651	1	0	1	0	6	0.386121	0.2694											bOTU_1644	1	1	0	0	5	0.618638	0.0073											bOTU_166	1	0	0	1	7	0.226109	0.7718
bOTU_1652	0	1	0	0	2	0.576395	0.0165											bOTU_1645	1	1	0	1	12	0.356267	0.3488											bOTU_1660	0	1	1	0	8	0.0889494	0.9811
bOTU_1653	0	0	0	1	4	0.661028	0.0068											bOTU_1646	1	0	1	1	13	0.529347	0.0431											bOTU_1661	1	0	1	0	6	0.401607	0.2316
bOTU_1654	0	0	1	1	10	0.548383	0.0375											bOTU_1647	0	0	1	0	3	0.342072	0.3908											bOTU_1662	1	1	1	0	11	0.708053	0.0005
bOTU_1655	0	1	0	0	2	0.492634	0.0813											bOTU_1648	0	1	1	1	14	0.334541	0.4006											bOTU_1663	1	0	1	0	6	0.568944	0.022
bOTU_1656	1	0	1	1	13	0.377956	0.2901											bOTU_1649	1	1	0	1	12	0.150047	0.9035											bOTU_1664	1	0	1	0	6	0.646748	0.005
bOTU_1657	0	1	1	1	14	0.478083	0.0998											bOTU_165	1	0	1	0	6	0.190553	0.819											bOTU_1665	0	0	1	0	3	0.252362	0.6678
bOTU_1658	0	0	1	1	10	0.489014	0.081											bOTU_1650	1	0	1	0	6	0.148617	0.9119											bOTU_1666	1	1	0	0	5	0.587106	0.0183
bOTU_1659	1	0	0	1	7	0.369127	0.3163											bOTU_1651	0	1	1	0	8	0.27699	0.5801											bOTU_1667	0	1	0	0	2	0.359172	0.3418
bOTU_166	1	1	0	0	5	0.577014	0.0217											bOTU_1652	0	1	0	0	2	0.25563	0.7056											bOTU_1668	0	0	0	1	4	0.453872	0.1371
bOTU_1660	1	1	0	0	5	0.794723	0.0001											bOTU_1653	0	0	1	1	10	0.413965	0.1819											bOTU_1669	1	0	1	0	6	0.508331	0.0693
bOTU_1661	1	0	0	0	1	0.527587	0.0371											bOTU_1654	0	0	1	0	3	0.328212	0.4306											bOTU_167	0	0	1	1	10	0.576225	0.0213
bOTU_1662	0	1	1	0	8	0.512088	0.0626											bOTU_1655	0	1	0	0	2	0.4955	0.0742											bOTU_1670	0	1	0	0	2	0.470905	0.1073
bOTU_1663	1	1	1	0	11	0.408446	0.2178											bOTU_1656	1	0	0	0	1	0.38833	0.2646											bOTU_1671	0	0	1	0	3	0.34054	0.4015
bOTU_1664	0	0	1	0	3	0.519015	0.0523											bOTU_1657	0	1	1	1	14	0.336582	0.407											bOTU_1672	0	0	0	1	4	0.206086	0.9021
bOTU_1665	0	0	1	1	10	0.383646	0.2751											bOTU_1659	0	0	0	1	4	0.283879	0.5626											bOTU_1673	1	1	1	0	11	0.171114	0.8817
bOTU_1666	0	1	1	1	14	0.291897	0.5402											bOTU_166	0	1	0	1	9	0.215112	0.7686											bOTU_1674	1	1	1	0	11	0.403509	0.228
bOTU_1667	0	1	0	0	2	0.357588	0.3449											bOTU_1660	1	1	0	0	5	0.471567	0.1031											bOTU_1675	0	1	1	1	14	0.158057	0.902
bOTU_1668	0	0	1	1	10	0.465188	0.1125											bOTU_1661	1	1	0	0	5	0.447741	0.1326											bOTU_1676	0	0	0	1	4	0.373599	0.3089
bOTU_1669	1	0	0	0	1	0.818003	0.0001											bOTU_1662	0	1	0	0	2	0.358576	0.3381											bOTU_1677	0	1	0	0	2	0.436998	0.1676
bOTU_167	0	0	1	0	3	0.183915	0.8497											bOTU_1663	1	1	1	0	11	0.419184	0.1945											bOTU_1678	1	0	1	0	6	0.238388	0.7343
bOTU_1670	0	1	0	0	2	0.523407	0.0505											bOTU_1664	1	0	0	0	1	0.452239	0.1286											bOTU_1679	0	1	1	1	14	0.341259	0.3974
bOTU_1671	0	1	0	0	2	0.731807	0.0004											bOTU_1665	0	0	1	0	3	0.375131	0.2914											bOTU_168	1	1	0	0	5	0.264277	0.6252
bOTU_1672	0	1	0	0	2	0.577148	0.0142											bOTU_1666	1	0	0	0	1	0.206286	0.7998											bOTU_1680	0	0	1	1	10	0.209523	0.7935
bOTU_1673	1	0	0	0	1	0.430382	0.1726											bOTU_1667	0	0	0	1	4	0.361092	0.3413											bOTU_1681	1	0	1	0	6	0.51195	0.0602
bOTU_1674	1	1	0	1	12	0.0844174	0.9841											bOTU_1668	1	0	0	1	7	0.22671	0.742											bOTU_1682	0	1	1	1	14	0.250783	0.6772
bOTU_1675	1	1	0	0	5	0.513796	0.0602											bOTU_1669	1	1	0	0	5	0.551203	0.0329											bOTU_1683	1	1	0	0	5	0.281497	0.5841
bOTU_1676	1	0	1	1	13	0.300027	0.5054											bOTU_167	0	0	1	1	10	0.337354	0.439											bOTU_1684	0	0	0	1	4	0.228427	0.8004
bOTU_1677	0	0	1	1	10	0.304662	0.5275											bOTU_1670	1	1	0	0	5	0.724991	0.0011											bOTU_1685	1	0	1	0	6	0.248609	0.662
bOTU_1678	1	0	1	1	13	0.249782	0.6792											bOTU_1671	0	1	0	0	2	0.75455	0.0005											bOTU_1686	0	1	0	0	2	0.683548	0.001
bOTU_1679	1	1	0	0	5	0.391846	0.255											bOTU_1672	1	0	0	0	1	0.356217	0.3537											bOTU_1687	0	0	1	1	10	0.663738	0.0029
bOTU_168	0	0	1	0	3	0.587025	0.0174											bOTU_1673	1	1	0	0	5	0.39994	0.2424											bOTU_1688	1	1	0	0	5	0.201486	0.8109
bOTU_1680	1	1	0	0	5	0.338142	0.4161											bOTU_1674	1	0	0	1	7	0.15426	0.9013											bOTU_1689	0	1	1	1	14	0.12351	0.9458
bOTU_1681	0	1	1	1	14	0.201456	0.7931											bOTU_1675	1	1	0	0	5	0.676822	0.0033											bOTU_169	0	1	0	0	2	0.433334	0.1717
bOTU_1682	0	0	0	1	4	0.478704	0.0693											bOTU_1676	1	0	0	1	7	0.188234	0.8591											bOTU_1690	1	0	1	1	13	0.38168	0.2823
bOTU_1683	0	1	1	0	8	0.310026	0.4801											bOTU_1677	0	0	1	1	10	0.208658	0.8583											bOTU_1691	1	0	0	0	1	0.50822	0.0626
bOTU_1684	1	1	0	0	5	0.790681	0.0001											bOTU_1678	1	1	1	0	11	0.417932	0.1769											bOTU_1692	0	1	0	1	9	0.483125	0.0951
bOTU_1685	1	0	0	0	1	0.582226	0.0208											bOTU_1679	1	0	0	0	1	0.385678	0.2597											bOTU_1694	1	0	1	0	6	0.527127	0.0451
bOTU_1686	1	1	0	0	5	0.640324	0.0047											bOTU_168	0	0	1	0	3	0.381832	0.2746											bOTU_1695	0	0	1	1	10	0.399883	0.2371
bOTU_1687	0	0	1	0	3	0.518258	0.035											bOTU_1680	0	1	0	0	2	0.255772	0.6663											bOTU_1697	1	0	0	0	1	0.359734	0.3352
bOTU_1689	0	0	1	0	3	0.441644	0.1384											bOTU_1681	1	0	0	1	7	0.154778	0.9167											bOTU_1698	0	1	0	1	9	0.42108	0.1915
bOTU_169	0	1	0	0	2	0.50399	0.0678											bOTU_1682	0	0	0	1	4	0.258597	0.6396											bOTU_17	1	1	0	0	5	0.105651	0.9685
bOTU_1690	1	0	1	0	6	0.345316	0.3779											bOTU_1683	1	1	0	0	5	0.362798	0.3067											bOTU_170	0	1	0	0	2	0.122459	0.9533
bOTU_1691	0	0	1	0	3	0.580475	0.0217											bOTU_1684	1	0	0	0	1	0.211799	0.7736											bOTU_1700	0	0	1	1	10	0.477878	0.0683
bOTU_1692	0	1	0	1	9	0.587559	0.0156											bOTU_1685	1	1	0	0	5	0.186359	0.8362											bOTU_1701	0	0	1	0	3	0.166776	0.8807
bOTU_1693	0	0	1	1	10	0.419864	0.184											bOTU_1686	1	1	0	0	5	0.613935	0.0108											bOTU_1702	0	0	1	1	10	0.332554	0.4067
bOTU_1694	1	0	1	0	6	0.756268	0.0009											bOTU_1687	0	0	1	0	3	0.578113	0.0051											bOTU_1703	0	1	0	0	2	0.318798	0.461
bOTU_1695	0	1	0	0	2	0.342693	0.3945											bOTU_1688	0	1	0	0	2	0.288795	0.5413											bOTU_1704	0	0	1	0	3	0.544188	0.0445
bOTU_1697	0	1	1	0	8	0.392311	0.2601											bOTU_1689	0	0	1	1	10	0.351575	0.3567											bOTU_1705	0	0	1	1	10	0.386425	0.2511
bOTU_1698	1	1	0	1	12	0.286569	0.5792											bOTU_169	1	1	0	1	12	0.479475	0.0897											bOTU_1707	0	0	0	1	4	0.407712	0.1985
bOTU_17	0	0	0	1	4	0.398836	0.2342											bOTU_1690	1	1	0	0	5	0.41927	0.2035											bOTU_1708	0	1	0	1	9	0.404973	0.2221
bOTU_170	1	1	0	0	5	0.859799	0.0001											bOTU_1691	1	0	1	0	6	0.319757	0.4661											bOTU_1709	1	1	0	0	5	0.151213	0.9011
bOTU_1700	1	1	0	1	12	0.353917	0.3583											bOTU_1692	0	0	1	0	3	0.145706	0.918											bOTU_171	0	1	0	1	9	0.521506	0.0446
bOTU_1701	1	1	0	0	5	0.749777	0.0006											bOTU_1694	1	0	1	0	6	0.473626	0.1008											bOTU_1710	0	0	1	0	3	0.387532	0.2691
bOTU_1702	0	0	1	1	10	0.545636	0.041											bOTU_1695	0	1	0	1	9	0.20422	0.8206											bOTU_1711	0	1	0	1	9	0.563158	0.0245
bOTU_1703	0	0	1	1	10	0.332391	0.436											bOTU_1697	0	0	1	1	10	0.430107	0.17											bOTU_1712	0	0	1	0	3	0.522896	0.0517
bOTU_1704	0	0	1	1	10	0.467537	0.0944											bOTU_1698	0	1	1	1	14	0.227848	0.7288											bOTU_1713	0	1	0	0	2	0.405916	0.2279
bOTU_1705	0	0	1	1	10	0.511569	0.0574											bOTU_17	0	0	0	1	4	0.176118	0.8529											bOTU_1714	1	1	0	0	5	0.503378	0.0693
bOTU_1708	1	0	0	1	7	0.219004	0.8046											bOTU_170	1	1	0	0	5	0.624808	0.0081											bOTU_1715	1	0	1	1	13	0.303414	0.5236
bOTU_1709	1	1	0	0	5	0.541602	0.0304											bOTU_1700	0	0	0	1	4	0.230336	0.7539											bOTU_1716	0	0	1	1	10	0.588612	0.0179
bOTU_171	0	1	0	1	9	0.344315	0.3973											bOTU_1701	1	1	0	0	5	0.585787	0.0061											bOTU_1717	0	0	1	1	10	0.578174	0.013
bOTU_1711	0	0	0	1	4	0.145317	0.935											bOTU_1702	0	0	1	0	3	0.491984	0.0307											bOTU_1718	1	0	0	0	1	0.202975	0.8043
bOTU_1712	1	0	1	1	13	0.211422	0.7952											bOTU_1703	1	0	0	1	7	0.441443	0.1289											bOTU_172	0	1	0	1	9	0.655976	0.0024
bOTU_1713	0	1	0	0	2	0.649521	0.0057											bOTU_1704	0	0	1	0	3	0.459106	0.1093											bOTU_1720	0	0	1	0	3	0.569888	0.0275
bOTU_1714	1	1	0	0	5	0.232662	0.7476											bOTU_1705	1	0	1	1	13	0.331841	0.4198											bOTU_1721	0	1	0	1	9	0.514181	0.0556
bOTU_1715	0	0	1	0	3	0.45976	0.1157											bOTU_1707	1	0	1	0	6	0.152522	0.9071											bOTU_1722	1	0	0	0	1	0.353576	0.3492
bOTU_1716	0	0	1	1	10	0.6684	0.0046											bOTU_1708	0	1	1	0	8	0.139172	0.9272											bOTU_1723	1	1	0	0	5	0.498728	0.0669
bOTU_1717	0	0	1	1	10	0.460111	0.1173											bOTU_1709	1	1	0	1	12	0.225417	0.7376											bOTU_1726	0	0	1	1	10	0.499071	0.0705
bOTU_172	1	1	0	0	5	0.415227	0.1996											bOTU_171	1	1	0	1	12	0.474117	0.1021											bOTU_1727	1	1	1	0	11	0.313574	0.4958
bOTU_1720	1	0	1	1	13	0.511303	0.0635											bOTU_1710	1	0	0	0	1	0.19852	0.8215											bOTU_1728	1	1	0	0	5	0.693672	0.0016
bOTU_1721	0	0	1	0	3	0.249914	0.688											bOTU_1711	0	1	1	0	8	0.368484	0.313											bOTU_1729	0	1	0	1	9	0.304494	0.5141
bOTU_1722	0	1	1	0	8	0.488315	0.0726											bOTU_1712	1	1	1	0	11	0.173409	0.8646											bOTU_173	1	0	1	0	6	0.665434	0.003
bOTU_1723	1	1	0	0	5	0.291445	0.5305											bOTU_1713	0	0	0	1	4	0.224534	0.8715											bOTU_1730	0	0	0	1	4	0.36837	0.323
bOTU_1724	1	1	1	0	11	0.30613	0.511											bOTU_1714	0	1	0	0	2	0.216155	0.7649											bOTU_1731	1	1	1	0	11	0.247819	0.6781
bOTU_1727	0	1	0	0	2	0.244359	0.6611											bOTU_1715	0	0	1	0	3	0.348683	0.3753											bOTU_1732	1	1	1	0	11	0.206685	0.8015
bOTU_1728	0	1	0	0	2	0.461152	0.099											bOTU_1716	0	0	1	1	10	0.492979	0.0763											bOTU_1734	0	1	0	0	2	0.516795	0.0519
bOTU_1729	0	0	1	1	10	0.246927	0.7055											bOTU_1717	1	0	1	1	13	0.356194	0.3538											bOTU_1735	0	1	0	1	9	0.470911	0.1075
bOTU_173	0	0	1	1	10	0.756247	0.0002											bOTU_1718	0	1	0	1	9	0.369238	0.3083											bOTU_1736	0	1	0	0	2	0.483775	0.0849
bOTU_1730	0	0	0	1	4	0.41575	0.1731											bOTU_172	0	1	0	0	2	0.200353	0.8058											bOTU_1737	0	1	0	1	9	0.243477	0.6852
bOTU_1731	0	0	1	1	10	0.383301	0.2772											bOTU_1720	1	0	1	0	6	0.56539	0.0264											bOTU_1738	0	0	1	1	10	0.483076	0.0953
bOTU_1732	1	0	1	1	13	0.272809	0.6163											bOTU_1721	0	0	0	1	4	0.350396	0.3655											bOTU_1739	1	1	0	0	5	0.213167	0.7686
bOTU_1733	1	0	1	0	6	0.263075	0.6188											bOTU_1722	1	1	0	0	5	0.201092	0.8111											bOTU_174	0	0	1	1	10	0.495288	0.0683
bOTU_1734	0	1	0	1	9	0.234266	0.7598											bOTU_1723	0	1	0	1	9	0.269743	0.6864											bOTU_1740	1	0	0	0	1	0.314395	0.4817
bOTU_1735	0	0	1	1	10	0.42569	0.1819											bOTU_1724	1	1	0	0	5	0.2793	0.5568											bOTU_1742	0	1	0	0	2	0.338912	0.407
bOTU_1736	0	1	1	1	14	0.144158	0.9208											bOTU_1727	1	0	0	0	1	0.566781	0.0262											bOTU_1743	1	1	0	0	5	0.452185	0.138
bOTU_1737	1	1	0	0	5	0.519719	0.055											bOTU_1728	0	1	0	0	2	0.633039	0.0057											bOTU_1744	0	1	0	0	2	0.576352	0.0191
bOTU_1738	0	0	0	1	4	0.313903	0.4733											bOTU_1729	0	1	0	0	2	0.310803	0.496											bOTU_1745	0	1	0	0	2	0.38582	0.2764
bOTU_1739	0	1	0	0	2	0.38603	0.2437											bOTU_173	0	0	1	0	3	0.410952	0.1921											bOTU_1746	0	1	1	1	14	0.218968	0.8
bOTU_174	0	0	0	1	4	0.64275	0.0019											bOTU_1730	0	0	1	1	10	0.338861	0.4116											bOTU_1747	1	1	0	0	5	0.45602	0.1276
bOTU_1740	0	1	0	0	2	0.263183	0.6404											bOTU_1731	0	0	1	1	10	0.179562	0.8551											bOTU_1748	1	0	1	0	6	0.608434	0.0133
bOTU_1742	1	1	0	0	5	0.522151	0.0437											bOTU_1732	1	1	0	0	5	0.536034	0.0441											bOTU_1749	1	0	0	0	1	0.0490895	0.9961
bOTU_1743	1	0	1	0	6	0.229257	0.7512											bOTU_1733	1	0	0	1	7	0.506931	0.0668											bOTU_175	1	0	1	1	13	0.338379	0.4091
bOTU_1744	0	1	0	0	2	0.222983	0.7578											bOTU_1734	1	1	0	0	5	0.230949	0.717											bOTU_1751	0	0	1	1	10	0.433291	0.168
bOTU_1745	0	1	1	1	14	0.232207	0.7175											bOTU_1735	1	0	1	0	6	0.374006	0.3041											bOTU_1754	1	1	0	0	5	0.391447	0.2512
bOTU_1746	0	1	0	0	2	0.427659	0.1712											bOTU_1736	1	1	0	0	5	0.285715	0.5576											bOTU_1755	0	1	0	0	2	0.829453	0.0001
bOTU_1747	1	1	0	0	5	0.633353	0.0053											bOTU_1737	0	1	0	0	2	0.517789	0.0587											bOTU_1756	1	1	1	0	11	0.251984	0.6693
bOTU_1748	1	0	1	0	6	0.446217	0.1413											bOTU_1738	0	0	1	1	10	0.247111	0.6942											bOTU_1757	0	0	1	1	10	0.362416	0.3451
bOTU_1749	1	1	0	0	5	0.597508	0.0089											bOTU_174	0	0	0	1	4	0.37152	0.3222											bOTU_1758	0	0	1	1	10	0.3796	0.2797
bOTU_175	1	0	1	1	13	0.402712	0.2358											bOTU_1740	1	1	0	0	5	0.471081	0.1051											bOTU_1759	0	0	1	1	10	0.351061	0.3613
bOTU_1750	1	1	0	0	5	0.306272	0.5064											bOTU_1742	1	1	0	0	5	0.552906	0.0331											bOTU_176	0	0	1	1	10	0.629829	0.0083
bOTU_1751	0	0	0	1	4	0.577656	0.0106											bOTU_1743	1	0	0	1	7	0.260956	0.6296											bOTU_1760	0	0	1	0	3	0.285036	0.5764
bOTU_1752	1	1	0	0	5	0.474078	0.0969											bOTU_1744	1	1	0	0	5	0.318778	0.4662											bOTU_1762	1	0	1	0	6	0.357756	0.3537
bOTU_1754	0	0	1	0	3	0.295303	0.5264											bOTU_1745	0	1	1	1	14	0.420724	0.1898											bOTU_1763	0	0	1	0	3	0.643334	0.0055
bOTU_1755	0	1	0	0	2	0.683159	0.0008											bOTU_1746	0	1	0	0	2	0.271072	0.6138											bOTU_1764	1	0	0	0	1	0.369231	0.2827
bOTU_1756	0	0	0	1	4	0.279559	0.5941											bOTU_1747	1	1	0	0	5	0.706479	0.0027											bOTU_1765	1	0	0	0	1	0.319308	0.4708
bOTU_1757	0	0	0	1	4	0.58435	0.0081											bOTU_1748	1	0	1	0	6	0.529559	0.0385											bOTU_1766	0	0	1	1	10	0.361163	0.3381
bOTU_1758	1	0	0	1	7	0.402507	0.1736											bOTU_1749	1	1	0	0	5	0.351291	0.369											bOTU_1767	0	1	0	0	2	0.289069	0.5484
bOTU_176	0	1	0	1	9	0.378312	0.2868											bOTU_175	0	0	1	0	3	0.564006	0.0247											bOTU_1768	0	0	1	0	3	0.374042	0.3046
bOTU_1760	0	0	1	1	10	0.424647	0.1776											bOTU_1750	0	1	1	1	14	0.251764	0.655											bOTU_177	1	1	0	0	5	0.422593	0.1907
bOTU_1761	0	1	0	0	2	0.338464	0.4046											bOTU_1751	0	0	0	1	4	0.368062	0.3254											bOTU_1770	0	0	0	1	4	0.588309	0.0097
bOTU_1762	1	0	1	0	6	0.28418	0.5666											bOTU_1754	0	0	1	0	3	0.236165	0.7183											bOTU_1771	1	0	1	1	13	0.412743	0.2124
bOTU_1763	1	0	1	1	13	0.384179	0.2694											bOTU_1755	0	1	0	0	2	0.661214	0.0066											bOTU_1772	0	0	1	1	10	0.501128	0.0638
bOTU_1764	0	0	1	1	10	0.52188	0.0605											bOTU_1756	1	1	0	1	12	0.198887	0.8055											bOTU_1773	1	1	0	1	12	0.292779	0.6021
bOTU_1765	0	0	1	1	10	0.304738	0.5367											bOTU_1757	0	0	0	1	4	0.31326	0.5022											bOTU_1774	0	0	1	0	3	0.568483	0.0291
bOTU_1766	0	0	0	1	4	0.385855	0.2745											bOTU_1758	0	0	0	1	4	0.492525	0.0712											bOTU_1775	1	0	1	0	6	0.348619	0.3875
bOTU_1767	1	1	0	0	5	0.287647	0.5451											bOTU_1759	0	0	0	1	4	0.224794	0.7337											bOTU_1776	0	0	1	1	10	0.401261	0.2259
bOTU_1768	0	0	1	1	10	0.465722	0.1173											bOTU_176	0	0	0	1	4	0.309589	0.5209											bOTU_1777	0	1	0	0	2	0.472923	0.0904
bOTU_177	1	1	1	0	11	0.351512	0.3707											bOTU_1760	0	1	1	1	14	0.0988138	0.9767											bOTU_1778	1	1	0	1	12	0.352433	0.3588
bOTU_1770	0	0	0	1	4	0.399844	0.2257											bOTU_1761	0	1	1	1	14	0.281014	0.6071											bOTU_1779	0	0	0	1	4	0.663796	0.0024
bOTU_1771	0	0	1	0	3	0.404645	0.2093											bOTU_1762	1	0	1	0	6	0.470961	0.0953											bOTU_178	0	0	1	1	10	0.618081	0.0071
bOTU_1772	0	0	1	1	10	0.324489	0.4701											bOTU_1763	0	0	1	0	3	0.314509	0.5086											bOTU_1780	0	1	0	0	2	0.521657	0.0519
bOTU_1773	1	1	0	0	5	0.542643	0.0394											bOTU_1764	0	0	1	0	3	0.71098	0.0009											bOTU_1781	1	0	0	1	7	0.285862	0.5567
bOTU_1774	1	0	1	1	13	0.488498	0.0903											bOTU_1765	1	1	1	0	11	0.334953	0.4083											bOTU_1782	1	0	0	0	1	0.487113	0.084
bOTU_1775	1	1	0	0	5	0.485582	0.0859											bOTU_1766	0	0	0	1	4	0.151364	0.9307											bOTU_1783	1	0	0	0	1	0.311398	0.4906
bOTU_1776	0	0	0	1	4	0.267977	0.6664											bOTU_1767	1	1	0	0	5	0.641305	0.0083											bOTU_1784	0	1	0	0	2	0.24783	0.6914
bOTU_1777	0	1	0	0	2	0.0765149	0.985											bOTU_1768	0	0	1	0	3	0.306992	0.4938											bOTU_1785	0	1	1	1	14	0.429437	0.1707
bOTU_1779	0	0	0	1	4	0.436741	0.1553											bOTU_177	1	1	0	0	5	0.494422	0.0762											bOTU_1786	0	1	1	1	14	0.52788	0.0511
bOTU_178	0	0	1	1	10	0.531833	0.0449											bOTU_1770	0	0	1	1	10	0.173389	0.864											bOTU_1787	1	1	0	0	5	0.342887	0.3922
bOTU_1780	1	0	0	0	1	0.464785	0.1163											bOTU_1771	0	0	0	1	4	0.314145	0.5484											bOTU_1788	0	1	0	1	9	0.464814	0.1213
bOTU_1781	0	0	1	1	10	0.633916	0.0068											bOTU_1772	0	0	1	0	3	0.460884	0.1076											bOTU_1789	0	0	0	1	4	0.471674	0.09
bOTU_1782	0	1	0	0	2	0.33684	0.3926											bOTU_1773	1	1	1	0	11	0.344597	0.3756											bOTU_179	1	1	0	0	5	0.609832	0.0105
bOTU_1783	0	1	0	0	2	0.331026	0.4295											bOTU_1774	0	0	0	1	4	0.426229	0.1902											bOTU_1790	0	0	1	1	10	0.339391	0.4049
bOTU_1784	1	0	0	0	1	0.613804	0.0064											bOTU_1775	0	1	0	0	2	0.388548	0.2571											bOTU_1791	0	1	0	1	9	0.535899	0.0424
bOTU_1785	0	1	0	0	2	0.435611	0.1505											bOTU_1776	0	0	1	0	3	0.578861	0.0063											bOTU_1792	0	0	1	1	10	0.423862	0.1954
bOTU_1786	0	1	0	0	2	0.433936	0.1692											bOTU_1777	1	1	0	0	5	0.304494	0.5104											bOTU_1793	0	0	1	0	3	0.241612	0.6821
bOTU_1787	1	1	1	0	11	0.326697	0.4656											bOTU_1778	1	0	1	1	13	0.235643	0.7322											bOTU_1794	1	0	1	0	6	0.569634	0.0282
bOTU_1789	0	1	0	1	9	0.206195	0.8237											bOTU_1779	1	1	0	0	5	0.473856	0.0994											bOTU_1795	0	0	1	0	3	0.350384	0.389
bOTU_179	0	1	0	0	2	0.294332	0.5389											bOTU_178	0	0	1	0	3	0.678544	0.0024											bOTU_1796	0	0	1	0	3	0.451446	0.147
bOTU_1790	0	0	0	1	4	0.359737	0.3394											bOTU_1780	0	1	1	0	8	0.356738	0.3427											bOTU_1797	0	1	0	0	2	0.359127	0.3871
bOTU_1791	0	0	0	1	4	0.503233	0.0649											bOTU_1781	0	0	1	1	10	0.514171	0.0591											bOTU_1798	0	0	0	1	4	0.390707	0.2662
bOTU_1792	0	0	1	1	10	0.611825	0.0115											bOTU_1782	1	0	1	0	6	0.0470824	0.9959											bOTU_1799	0	1	0	0	2	0.598431	0.0131
bOTU_1793	1	1	0	0	5	0.475554	0.0968											bOTU_1783	1	0	1	1	13	0.442598	0.1505											bOTU_18	1	1	0	0	5	0.431806	0.1705
bOTU_1794	1	0	1	0	6	0.335931	0.4035											bOTU_1784	1	0	0	0	1	0.585368	0.0198											bOTU_180	1	1	0	0	5	0.688594	0.0023
bOTU_1795	1	0	0	0	1	0.672479	0.0013											bOTU_1785	0	1	0	0	2	0.644426	0.005											bOTU_1802	0	0	1	1	10	0.224289	0.7465
bOTU_1796	1	1	0	0	5	0.242431	0.6943											bOTU_1786	0	0	0	1	4	0.594326	0.0164											bOTU_1803	0	1	1	1	14	0.402425	0.2466
bOTU_1798	1	0	1	1	13	0.200142	0.8023											bOTU_1787	1	1	0	0	5	0.423283	0.1795											bOTU_1804	0	1	0	0	2	0.495531	0.0767
bOTU_18	1	1	0	0	5	0.461021	0.1225											bOTU_1788	0	0	0	1	4	0.646653	0.0056											bOTU_1806	1	0	1	0	6	0.453461	0.1384
bOTU_180	1	1	0	0	5	0.303724	0.5104											bOTU_1789	1	1	0	1	12	0.200627	0.8803											bOTU_1807	0	1	1	1	14	0.276145	0.6634
bOTU_1800	1	1	0	0	5	0.703332	0.0014											bOTU_179	0	1	0	0	2	0.600784	0.0121											bOTU_1808	0	0	1	0	3	0.372127	0.319
bOTU_1801	0	0	0	1	4	0.367985	0.3226											bOTU_1790	1	1	0	0	5	0.29338	0.5282											bOTU_1809	0	0	0	1	4	0.443275	0.1576
bOTU_1802	1	1	1	0	11	0.402426	0.2315											bOTU_1791	0	1	0	1	9	0.0569793	0.9943											bOTU_181	1	0	1	0	6	0.126918	0.9447
bOTU_1803	1	1	0	0	5	0.667923	0.0025											bOTU_1792	0	0	1	1	10	0.277837	0.5956											bOTU_1810	1	0	0	1	7	0.276943	0.6176
bOTU_1806	0	0	1	0	3	0.340867	0.3904											bOTU_1793	0	1	1	1	14	0.180142	0.8438											bOTU_1811	1	1	0	0	5	0.360557	0.3306
bOTU_1807	0	0	1	1	10	0.500698	0.0664											bOTU_1794	1	0	1	0	6	0.345229	0.3923											bOTU_1812	1	0	0	0	1	0.619618	0.0087
bOTU_1808	1	0	1	1	13	0.597283	0.0153											bOTU_1795	1	1	0	0	5	0.40299	0.2249											bOTU_1813	0	1	1	1	14	0.261759	0.6248
bOTU_1809	0	0	1	1	10	0.234372	0.7222											bOTU_1796	1	1	0	0	5	0.267257	0.641											bOTU_1814	0	0	1	1	10	0.264857	0.6963
bOTU_181	1	0	0	1	7	0.132223	0.9371											bOTU_1798	0	0	0	1	4	0.323549	0.4913											bOTU_1815	0	0	1	0	3	0.414049	0.1929
bOTU_1810	0	0	1	1	10	0.405437	0.2268											bOTU_1799	0	1	0	0	2	0.551838	0.0316											bOTU_1818	1	0	1	0	6	0.339469	0.4053
bOTU_1811	1	0	0	0	1	0.51069	0.0606											bOTU_18	1	1	0	1	12	0.20952	0.776											bOTU_1819	0	1	0	1	9	0.407918	0.2304
bOTU_1812	1	1	0	0	5	0.803906	0.0002											bOTU_180	1	1	0	0	5	0.370768	0.2987											bOTU_182	1	1	0	0	5	0.546621	0.0378
bOTU_1813	0	1	1	0	8	0.352259	0.3596											bOTU_1801	1	0	0	1	7	0.14733	0.9633											bOTU_1820	0	1	1	1	14	0.353429	0.3491
bOTU_1814	1	1	0	0	5	0.364645	0.3322											bOTU_1802	0	0	1	1	10	0.239197	0.7409											bOTU_1821	1	0	1	1	13	0.197541	0.8337
bOTU_1815	0	1	0	0	2	0.513633	0.0559											bOTU_1803	0	1	0	0	2	0.439204	0.1311											bOTU_1822	1	1	0	0	5	0.214793	0.7666
bOTU_1817	1	0	1	1	13	0.531613	0.0505											bOTU_1804	1	0	0	1	7	0.245825	0.7468											bOTU_1823	1	0	0	0	1	0.442246	0.1507
bOTU_1818	1	0	0	0	1	0.222805	0.75											bOTU_1806	0	0	1	0	3	0.299473	0.5109											bOTU_1824	0	0	1	1	10	0.331492	0.4472
bOTU_1819	1	1	0	0	5	0.570086	0.0253											bOTU_1807	0	0	1	1	10	0.516756	0.0575											bOTU_1825	0	0	1	0	3	0.294945	0.5138
bOTU_182	0	0	1	0	3	0.380916	0.2882											bOTU_1808	0	0	1	1	10	0.466518	0.1091											bOTU_1826	1	1	0	0	5	0.408251	0.214
bOTU_1820	0	0	1	1	10	0.338581	0.4061											bOTU_1809	0	0	1	1	10	0.628417	0.0065											bOTU_1827	0	1	0	0	2	0.319718	0.4699
bOTU_1821	1	1	0	0	5	0.217077	0.7568											bOTU_181	1	0	0	1	7	0.239762	0.709											bOTU_1828	0	1	0	1	9	0.158765	0.9148
bOTU_1822	0	0	1	1	10	0.439215	0.1473											bOTU_1810	0	1	0	1	9	0.189138	0.8519											bOTU_183	0	0	1	1	10	0.393575	0.2524
bOTU_1823	0	0	1	1	10	0.528191	0.0484											bOTU_1811	1	0	0	0	1	0.425388	0.1674											bOTU_1830	0	0	1	1	10	0.314333	0.4798
bOTU_1824	1	0	1	1	13	0.213781	0.7708											bOTU_1812	1	1	0	0	5	0.461263	0.119											bOTU_1831	0	0	1	0	3	0.68767	0.003
bOTU_1825	0	0	1	0	3	0.382524	0.2788											bOTU_1813	0	1	0	0	2	0.419495	0.1864											bOTU_1833	0	0	1	1	10	0.182175	0.8432
bOTU_1826	1	1	0	0	5	0.739536	0.0015											bOTU_1814	1	1	0	1	12	0.37827	0.2866											bOTU_1835	0	0	0	1	4	0.425065	0.0452
bOTU_1827	1	0	1	0	6	0.132018	0.9349											bOTU_1815	1	0	0	0	1	0.431188	0.1781											bOTU_1836	1	0	1	1	13	0.27929	0.6036
bOTU_1828	0	1	0	0	2	0.434899	0.1668											bOTU_1818	1	1	0	0	5	0.622845	0.0065											bOTU_1837	0	0	0	1	4	0.318562	0.4562
bOTU_1829	1	1	0	0	5	0.738721	0.0006											bOTU_1819	1	1	0	0	5	0.444396	0.1454											bOTU_1838	0	1	0	1	9	0.751772	0.0009
bOTU_183	0	0	1	1	10	0.450491	0.0781											bOTU_182	0	0	1	1	10	0.20418	0.8044											bOTU_1839	0	0	0	1	4	0.449421	0.1364
bOTU_1830	0	0	0	1	4	0.469432	0.1005											bOTU_1820	0	0	1	1	10	0.310995	0.5319											bOTU_184	0	0	1	1	10	0.433372	0.1153
bOTU_1831	0	0	0	1	4	0.618237	0.0049											bOTU_1821	1	1	0	0	5	0.290341	0.546											bOTU_1840	0	0	1	1	10	0.565686	0.0269
bOTU_1832	0	1	0	0	2	0.479323	0.0798											bOTU_1822	0	1	1	1	14	0.310185	0.4972											bOTU_1841	1	1	0	0	5	0.14129	0.922
bOTU_1833	0	0	1	1	10	0.355541	0.3467											bOTU_1823	0	0	1	1	10	0.232023	0.8084											bOTU_1843	1	1	1	0	11	0.318963	0.455
bOTU_1834	0	0	0	1	4	0.342709	0.3891											bOTU_1824	0	1	1	1	14	0.283963	0.5635											bOTU_1845	0	0	0	1	4	0.626854	0.0062
bOTU_1835	0	1	0	0	2	0.5822	0.0116											bOTU_1825	1	1	1	0	11	0.49643	0.0755											bOTU_1846	1	0	1	1	13	0.450528	0.1426
bOTU_1838	0	1	0	1	9	0.293243	0.5494											bOTU_1826	1	1	0	0	5	0.43908	0.1508											bOTU_1847	0	0	0	1	4	0.479167	0.082
bOTU_1839	0	1	0	0	2	0.309012	0.4985											bOTU_1827	1	1	0	1	12	0.186453	0.8709											bOTU_1848	1	0	1	1	13	0.294511	0.5688
bOTU_184	0	0	1	1	10	0.423824	0.1791											bOTU_1828	0	1	0	0	2	0.530196	0.0434											bOTU_1849	0	0	0	1	4	0.22813	0.7363
bOTU_1840	1	0	1	1	13	0.562306	0.0265											bOTU_1829	0	1	0	0	2	0.491239	0.0822											bOTU_185	1	0	0	0	1	0.401601	0.238
bOTU_1841	0	1	1	1	14	0.35131	0.3665											bOTU_183	0	0	1	1	10	0.28156	0.5866											bOTU_1850	1	1	0	0	5	0.290067	0.5461
bOTU_1842	0	0	0	1	4	0.479139	0.071											bOTU_1830	0	0	0	1	4	0.402444	0.2257											bOTU_1851	0	1	1	1	14	0.241233	0.6956
bOTU_1843	0	0	1	0	3	0.468297	0.1173											bOTU_1831	0	0	1	0	3	0.62347	0.0185											bOTU_1852	0	1	0	1	9	0.434427	0.1625
bOTU_1845	0	1	0	0	2	0.496421	0.0753											bOTU_1833	1	1	1	0	11	0.114285	0.9703											bOTU_1853	0	0	1	1	10	0.451613	0.133
bOTU_1846	1	0	1	1	13	0.31655	0.4713											bOTU_1836	1	0	1	1	13	0.489928	0.0928											bOTU_1855	0	0	1	1	10	0.46511	0.1077
bOTU_1847	0	0	1	1	10	0.429539	0.1641											bOTU_1837	0	0	1	0	3	0.0783781	0.9896											bOTU_1857	0	1	1	1	14	0.160129	0.8888
bOTU_1848	1	0	1	1	13	0.413125	0.2082											bOTU_1838	0	1	0	0	2	0.66227	0.0018											bOTU_1858	0	0	1	1	10	0.353111	0.3655
bOTU_1849	0	0	1	0	3	0.575539	0.0157											bOTU_1839	0	1	0	0	2	0.421033	0.1919											bOTU_1859	0	0	1	0	3	0.197358	0.8283
bOTU_185	0	0	1	1	10	0.671537	0.0035											bOTU_184	0	0	1	1	10	0.517087	0.0588											bOTU_186	0	1	0	1	9	0.317488	0.4775
bOTU_1851	1	1	0	0	5	0.42442	0.1814											bOTU_1840	0	0	0	1	4	0.524313	0.0448											bOTU_1860	0	1	0	0	2	0.531358	0.0437
bOTU_1852	0	1	0	0	2	0.616297	0.0101											bOTU_1842	0	0	1	1	10	0.47882	0.0934											bOTU_1861	1	1	0	0	5	0.646479	0.0094
bOTU_1853	1	1	0	0	5	0.634565	0.007											bOTU_1843	0	1	0	1	9	0.188079	0.8343											bOTU_1862	1	0	1	1	13	0.19083	0.822
bOTU_1858	0	0	1	1	10	0.285393	0.5649											bOTU_1845	1	0	0	0	1	0.251657	0.6619											bOTU_1863	1	0	0	0	1	0.159519	0.884
bOTU_1859	0	1	1	0	8	0.579757	0.0199											bOTU_1846	0	0	1	0	3	0.486204	0.0937											bOTU_1864	1	0	0	1	7	0.359881	0.3373
bOTU_186	0	0	1	1	10	0.51303	0.0555											bOTU_1847	0	0	1	1	10	0.350706	0.3794											bOTU_1865	1	1	0	0	5	0.775008	0.0005
bOTU_1860	0	1	1	0	8	0.237282	0.7063											bOTU_1848	0	1	1	0	8	0.561199	0.0261											bOTU_1866	1	1	0	1	12	0.451098	0.1337
bOTU_1862	1	1	0	0	5	0.532282	0.0438											bOTU_1849	0	0	1	1	10	0.481004	0.081											bOTU_1867	1	0	0	0	1	0.427015	0.1795
bOTU_1863	0	0	0	1	4	0.31468	0.475											bOTU_185	0	0	1	1	10	0.428121	0.1747											bOTU_1868	1	1	0	0	5	0.357685	0.3225
bOTU_1864	1	1	0	1	12	0.154685	0.9033											bOTU_1850	0	1	1	1	14	0.315402	0.4889											bOTU_1869	1	1	0	1	12	0.345499	0.3881
bOTU_1865	1	1	0	0	5	0.822322	0.0003											bOTU_1851	1	1	1	0	11	0.293762	0.557											bOTU_187	1	0	1	0	6	0.61245	0.0098
bOTU_1866	1	0	0	0	1	0.297209	0.5192											bOTU_1852	0	1	0	0	2	0.376506	0.2939											bOTU_1870	0	1	0	1	9	0.347697	0.2925
bOTU_1867	0	1	0	1	9	0.187713	0.8444											bOTU_1853	1	1	0	0	5	0.660077	0.003											bOTU_1872	0	0	1	0	3	0.364348	0.3994
bOTU_1868	1	1	0	0	5	0.575125	0.0206											bOTU_1855	0	1	1	1	14	0.22484	0.8143											bOTU_1874	1	0	0	0	1	0.472737	0.0851
bOTU_1869	0	1	0	0	2	0.829163	0.0001											bOTU_1857	1	0	0	1	7	0.426327	0.1824											bOTU_1876	0	0	0	1	4	0.41753	0.1895
bOTU_187	1	0	1	0	6	0.413355	0.1582											bOTU_1858	0	1	0	1	9	0.154602	0.8966											bOTU_1877	0	0	1	0	3	0.358708	0.3416
bOTU_1870	0	0	0	1	4	0.4334	0.1744											bOTU_1859	0	0	1	1	10	0.286003	0.5618											bOTU_1878	1	0	0	0	1	0.486873	0.0775
bOTU_1871	0	0	1	1	10	0.652975	0.0046											bOTU_186	0	0	1	1	10	0.534271	0.0429											bOTU_1879	0	0	1	0	3	0.261729	0.7165
bOTU_1873	1	1	0	0	5	0.472785	0.1045											bOTU_1860	1	0	0	1	7	0.415411	0.2108											bOTU_188	0	0	1	0	3	0.416786	0.2022
bOTU_1874	0	0	1	1	10	0.5065	0.0686											bOTU_1861	1	0	0	0	1	0.148012	0.9064											bOTU_1880	1	1	0	1	12	0.47233	0.1117
bOTU_1875	0	0	1	1	10	0.511769	0.0535											bOTU_1862	1	0	0	0	1	0.351144	0.36											bOTU_1882	0	1	0	0	2	0.658704	0.0044
bOTU_1876	1	0	1	1	13	0.283436	0.5868											bOTU_1863	0	0	1	1	10	0.526662	0.0518											bOTU_1883	1	1	0	0	5	0.573145	0.0202
bOTU_1877	0	1	0	1	9	0.287034	0.5628											bOTU_1864	0	1	0	0	2	0.535343	0.0422											bOTU_1885	1	0	1	0	6	0.263062	0.6571
bOTU_1878	0	0	1	0	3	0.679183	0.0042											bOTU_1865	1	1	0	0	5	0.679119	0.0025											bOTU_1886	0	0	1	0	3	0.503109	0.0448
bOTU_1879	0	0	1	1	10	0.136398	0.9364											bOTU_1866	0	1	0	0	2	0.287012	0.5619											bOTU_1887	1	1	0	1	12	0.427262	0.1802
bOTU_188	1	0	0	0	1	0.233792	0.7122											bOTU_1867	0	0	1	0	3	0.568111	0.0216											bOTU_1888	0	1	0	1	9	0.555694	0.0179
bOTU_1882	0	1	0	0	2	0.63288	0.0018											bOTU_1868	1	0	0	0	1	0.426985	0.1823											bOTU_1889	1	0	0	1	7	0.315287	0.4747
bOTU_1883	0	1	0	0	2	0.575339	0.0173											bOTU_1869	1	1	0	0	5	0.564462	0.029											bOTU_189	0	0	0	1	4	0.487721	0.0663
bOTU_1885	0	0	1	1	10	0.459967	0.1287											bOTU_187	1	1	0	0	5	0.205146	0.7831											bOTU_1890	0	1	0	0	2	0.587515	0.0139
bOTU_1887	0	0	1	1	10	0.434315	0.1459											bOTU_1870	1	0	1	0	6	0.183505	0.8218											bOTU_1891	0	0	1	1	10	0.397094	0.2162
bOTU_1888	0	1	0	0	2	0.490135	0.0795											bOTU_1871	0	0	1	1	10	0.394726	0.245											bOTU_1892	1	0	1	0	6	0.515757	0.0568
bOTU_1889	1	0	0	0	1	0.224136	0.7508											bOTU_1872	0	1	0	0	2	0.645233	0.0069											bOTU_1893	0	1	0	0	2	0.314415	0.4718
bOTU_189	0	0	0	1	4	0.420613	0.181											bOTU_1874	0	0	1	0	3	0.296313	0.6058											bOTU_1894	1	1	1	0	11	0.190474	0.8582
bOTU_1890	0	1	0	0	2	0.72417	0.0009											bOTU_1875	0	0	1	0	3	0.562623	0.0163											bOTU_1895	1	0	1	0	6	0.412182	0.2065
bOTU_1891	0	1	1	1	14	0.285592	0.582											bOTU_1876	1	1	0	1	12	0.123625	0.9513											bOTU_1897	1	0	0	0	1	0.620976	0.0091
bOTU_1892	1	0	0	0	1	0.294183	0.534											bOTU_1877	1	1	0	0	5	0.536815	0.041											bOTU_1899	0	1	0	1	9	0.442514	0.144
bOTU_1893	1	0	0	0	1	0.463155	0.0985											bOTU_1878	1	0	1	0	6	0.576611	0.0196											bOTU_19	1	0	1	0	6	0.385327	0.2664
bOTU_1894	0	0	1	0	3	0.520737	0.0521											bOTU_1879	1	1	0	0	5	0.488314	0.0836											bOTU_190	1	0	0	0	1	0.537663	0.0438
bOTU_1895	0	0	1	0	3	0.342708	0.3795											bOTU_188	1	0	0	0	1	0.184969	0.8444											bOTU_1900	0	1	0	0	2	0.353787	0.3532
bOTU_1896	1	1	0	0	5	0.563679	0.0213											bOTU_1880	0	0	1	1	10	0.386183	0.2469											bOTU_1902	0	1	0	1	9	0.628578	0.0035
bOTU_1897	1	1	0	0	5	0.6733	0.0021											bOTU_1882	1	1	0	0	5	0.243555	0.6945											bOTU_1904	0	1	1	0	8	0.261503	0.6331
bOTU_1898	0	0	0	1	4	0.436146	0.1261											bOTU_1883	0	1	0	0	2	0.613453	0.0119											bOTU_1905	0	1	0	0	2	0.620996	0.0092
bOTU_1899	1	0	0	1	7	0.278608	0.5932											bOTU_1885	0	1	1	1	14	0.271341	0.6147											bOTU_1906	0	0	1	1	10	0.238826	0.7481
bOTU_19	1	0	1	0	6	0.31847	0.4763											bOTU_1886	1	0	0	0	1	0.582762	0.0157											bOTU_1907	0	0	0	1	4	0.328146	0.4262
bOTU_190	0	0	1	0	3	0.33592	0.4452											bOTU_1887	0	1	0	1	9	0.228072	0.7658											bOTU_1908	1	1	0	0	5	0.6109	0.0136
bOTU_1900	1	1	0	0	5	0.152304	0.9114											bOTU_1888	1	0	0	1	7	0.462268	0.1104											bOTU_1909	0	1	0	0	2	0.617142	0.0092
bOTU_1901	1	1	0	0	5	0.742218	0.0007											bOTU_1889	1	1	0	0	5	0.207898	0.781											bOTU_191	0	0	1	0	3	0.486013	0.0934
bOTU_1902	0	1	0	0	2	0.705143	0.0009											bOTU_189	0	0	0	1	4	0.719282	0.0018											bOTU_1910	1	1	0	1	12	0.443218	0.1461
bOTU_1904	1	1	0	0	5	0.80098	0.0004											bOTU_1890	1	1	0	0	5	0.655363	0.006											bOTU_1911	1	1	0	1	12	0.347725	0.3779
bOTU_1905	1	1	0	0	5	0.831665	0.0002											bOTU_1891	1	1	0	1	12	0.202119	0.8059											bOTU_1913	1	0	0	0	1	0.264331	0.6252
bOTU_1906	1	1	0	0	5	0.379893	0.2774											bOTU_1892	1	0	1	0	6	0.241886	0.682											bOTU_1914	0	0	1	0	3	0.416444	0.1948
bOTU_1907	0	0	1	1	10	0.474594	0.0961											bOTU_1893	1	1	0	0	5	0.636577	0.0098											bOTU_1915	0	0	0	1	4	0.383364	0.2555
bOTU_1908	1	0	0	0	1	0.434024	0.1675											bOTU_1894	0	0	1	0	3	0.275837	0.5874											bOTU_1916	0	0	0	1	4	0.453543	0.1022
bOTU_1909	0	0	1	0	3	0.304531	0.5383											bOTU_1895	1	0	1	0	6	0.50512	0.0583											bOTU_1917	0	1	1	1	14	0.462344	0.1156
bOTU_191	1	0	0	0	1	0.556597	0.0403											bOTU_1896	1	1	0	0	5	0.489163	0.0701											bOTU_1918	1	1	0	1	12	0.375321	0.2882
bOTU_1911	1	0	1	1	13	0.307081	0.5186											bOTU_1897	1	1	0	0	5	0.454503	0.1262											bOTU_192	1	0	1	1	13	0.468584	0.1123
bOTU_1912	0	0	1	1	10	0.23761	0.8293											bOTU_1898	0	0	1	1	10	0.420122	0.1652											bOTU_1920	1	0	1	0	6	0.19372	0.8998
bOTU_1913	0	0	1	0	3	0.354321	0.3663											bOTU_1899	1	1	0	0	5	0.252247	0.6754											bOTU_1921	1	0	1	1	13	0.5651	0.0381
bOTU_1914	1	1	0	0	5	0.429909	0.1375											bOTU_19	1	0	1	1	13	0.27844	0.5763											bOTU_1922	0	1	0	0	2	0.54113	0.0376
bOTU_1915	0	0	1	1	10	0.485344	0.0843											bOTU_190	0	0	1	1	10	0.563077	0.0247											bOTU_1923	1	0	0	0	1	0.337824	0.4097
bOTU_1916	1	0	1	0	6	0.251826	0.6773											bOTU_1900	1	0	0	0	1	0.202702	0.9091											bOTU_1924	0	0	1	1	10	0.607332	0.0158
bOTU_1917	1	1	0	0	5	0.416809	0.2015											bOTU_1901	1	1	0	0	5	0.526382	0.0442											bOTU_1925	0	1	1	1	14	0.180277	0.8778
bOTU_192	1	0	1	1	13	0.451185	0.1384											bOTU_1902	0	1	0	0	2	0.643759	0.0055											bOTU_1926	0	1	0	0	2	0.247858	0.6757
bOTU_1920	0	0	1	1	10	0.230847	0.7303											bOTU_1904	1	1	0	0	5	0.665554	0.0014											bOTU_1927	1	0	1	0	6	0.375731	0.2953
bOTU_1921	1	0	1	1	13	0.406627	0.2206											bOTU_1905	1	1	0	0	5	0.755054	0.0006											bOTU_1928	1	0	0	0	1	0.571747	0.0239
bOTU_1922	1	1	0	0	5	0.733715	0.0005											bOTU_1906	0	1	0	0	2	0.478207	0.0835											bOTU_1929	0	1	0	1	9	0.547353	0.0392
bOTU_1923	1	0	1	1	13	0.276986	0.5993											bOTU_1907	0	0	1	1	10	0.174472	0.8774											bOTU_193	0	0	0	1	4	0.520878	0.0446
bOTU_1924	1	0	0	0	1	0.264817	0.6294											bOTU_1908	1	0	0	0	1	0.654741	0.0038											bOTU_1930	0	0	1	0	3	0.351339	0.3785
bOTU_1925	1	0	0	0	1	0.308203	0.4974											bOTU_1909	0	1	0	0	2	0.388005	0.2471											bOTU_1931	1	0	1	0	6	0.307446	0.5305
bOTU_1926	0	1	0	0	2	0.402786	0.2182											bOTU_191	0	0	1	1	10	0.561589	0.026											bOTU_1932	1	0	1	0	6	0.316358	0.4617
bOTU_1927	1	1	0	0	5	0.713482	0.0012											bOTU_1910	0	1	0	1	9	0.375739	0.298											bOTU_1933	1	1	0	0	5	0.521945	0.0448
bOTU_1928	1	0	0	0	1	0.646181	0.0049											bOTU_1911	0	1	0	1	9	0.282673	0.5645											bOTU_1934	1	0	0	0	1	0.352938	0.3733
bOTU_1929	0	1	1	1	14	0.300976	0.513											bOTU_1912	0	0	1	0	3	0.422891	0.1812											bOTU_1935	1	0	1	1	13	0.414949	0.2061
bOTU_193	0	0	0	1	4	0.453856	0.1144											bOTU_1913	0	0	1	1	10	0.394117	0.2505											bOTU_1936	0	0	1	0	3	0.485712	0.0771
bOTU_1930	1	1	0	1	12	0.181394	0.8772											bOTU_1914	1	0	0	0	1	0.278874	0.581											bOTU_1938	1	0	1	0	6	0.213109	0.791
bOTU_1931	1	0	1	1	13	0.391302	0.2543											bOTU_1915	0	0	1	1	10	0.366641	0.3216											bOTU_194	1	0	0	0	1	0.56787	0.0229
bOTU_1932	0	0	1	1	10	0.482384	0.0643											bOTU_1916	1	0	0	0	1	0.479589	0.0806											bOTU_1940	1	1	0	0	5	0.58814	0.0171
bOTU_1933	1	1	0	0	5	0.515428	0.0514											bOTU_1917	1	0	1	0	6	0.232945	0.7326											bOTU_1941	1	0	1	1	13	0.17361	0.8804
bOTU_1934	1	0	1	1	13	0.197441	0.8161											bOTU_1918	1	1	0	1	12	0.205946	0.8669											bOTU_1943	0	0	0	1	4	0.295401	0.4841
bOTU_1935	0	1	1	1	14	0.403343	0.2438											bOTU_192	1	0	1	0	6	0.151355	0.9059											bOTU_1944	1	1	0	0	5	0.482246	0.0986
bOTU_1936	0	0	1	1	10	0.467808	0.1257											bOTU_1921	0	0	1	1	10	0.316828	0.4956											bOTU_1945	1	0	0	0	1	0.441736	0.1565
bOTU_1938	0	0	1	0	3	0.279203	0.5814											bOTU_1922	0	1	0	0	2	0.736598	0.0002											bOTU_1946	0	1	0	0	2	0.599241	0.012
bOTU_1939	0	0	1	1	10	0.306892	0.555											bOTU_1923	1	1	0	0	5	0.608893	0.0124											bOTU_1947	1	1	1	0	11	0.361778	0.3273
bOTU_194	1	1	1	0	11	0.175807	0.8583											bOTU_1924	1	1	0	1	12	0.231057	0.7138											bOTU_1948	0	1	0	1	9	0.332767	0.4114
bOTU_1940	1	1	0	0	5	0.584138	0.0071											bOTU_1925	0	0	0	1	4	0.447488	0.1356											bOTU_195	1	1	0	0	5	0.418959	0.1947
bOTU_1941	1	0	1	0	6	0.444732	0.1491											bOTU_1926	1	1	0	0	5	0.463279	0.0982											bOTU_1950	0	1	1	1	14	0.321766	0.4566
bOTU_1943	1	1	0	1	12	0.16167	0.8859											bOTU_1927	0	1	0	1	9	0.240911	0.7155											bOTU_1952	0	0	0	1	4	0.429604	0.1647
bOTU_1944	0	0	1	0	3	0.269734	0.6271											bOTU_1928	1	0	0	0	1	0.73788	0.0009											bOTU_1953	1	0	0	0	1	0.635216	0.0057
bOTU_1945	1	1	0	0	5	0.374166	0.3006											bOTU_1929	0	1	0	1	9	0.16479	0.8792											bOTU_1954	0	0	1	1	10	0.565039	0.0244
bOTU_1946	1	1	0	0	5	0.584038	0.0197											bOTU_193	0	1	0	1	9	0.386401	0.271											bOTU_1955	1	1	0	0	5	0.66469	0.0048
bOTU_1947	0	0	1	1	10	0.357845	0.3589											bOTU_1930	1	0	1	1	13	0.446924	0.1372											bOTU_1956	1	0	1	1	13	0.522076	0.0539
bOTU_1948	0	1	1	0	8	0.323656	0.4489											bOTU_1931	0	0	1	0	3	0.570518	0.0177											bOTU_1957	1	0	1	1	13	0.390279	0.2488
bOTU_195	1	0	1	1	13	0.288558	0.5652											bOTU_1932	1	0	1	1	13	0.468581	0.1078											bOTU_1959	0	0	1	0	3	0.384024	0.2739
bOTU_1950	1	0	0	0	1	0.294049	0.5276											bOTU_1933	0	1	0	0	2	0.510545	0.0551											bOTU_196	0	0	1	0	3	0.56072	0.0259
bOTU_1952	0	0	0	1	4	0.45159	0.1407											bOTU_1935	1	0	1	1	13	0.359909	0.3433											bOTU_1960	0	1	1	0	8	0.226006	0.7624
bOTU_1953	0	0	1	1	10	0.587937	0.0156											bOTU_1936	0	0	1	0	3	0.373025	0.3042											bOTU_1961	0	1	1	0	8	0.230415	0.7316
bOTU_1954	0	0	0	1	4	0.520188	0.0406											bOTU_1937	0	0	1	1	10	0.421653	0.1892											bOTU_1962	1	1	0	0	5	0.613364	0.0083
bOTU_1955	1	1	0	0	5	0.643209	0.0091											bOTU_1938	0	0	1	1	10	0.36427	0.3348											bOTU_1963	0	1	0	0	2	0.391007	0.2528
bOTU_1956	1	0	1	0	6	0.29394	0.546											bOTU_194	0	0	1	1	10	0.318155	0.4601											bOTU_1964	0	0	0	1	4	0.523473	0.0406
bOTU_1957	0	0	1	1	10	0.244052	0.7014											bOTU_1940	0	1	0	0	2	0.329827	0.4295											bOTU_1965	1	1	1	0	11	0.274015	0.5855
bOTU_1958	0	0	0	1	4	0.244032	0.7049											bOTU_1941	1	0	1	0	6	0.364611	0.3349											bOTU_1966	1	0	0	0	1	0.512339	0.025
bOTU_1959	0	0	1	0	3	0.519293	0.0528											bOTU_1943	1	0	1	1	13	0.261273	0.6671											bOTU_1967	0	0	1	1	10	0.691143	0.0047
bOTU_196	0	0	1	1	10	0.603125	0.0119											bOTU_1944	1	0	0	1	7	0.432062	0.1549											bOTU_1968	1	0	1	1	13	0.42521	0.1836
bOTU_1960	0	0	0	1	4	0.318564	0.4846											bOTU_1945	1	1	0	0	5	0.518656	0.0521											bOTU_1969	1	0	0	1	7	0.114371	0.9602
bOTU_1961	1	1	1	0	11	0.481215	0.0903											bOTU_1946	1	1	0	0	5	0.493641	0.0864											bOTU_197	1	0	1	1	13	0.208789	0.8117
bOTU_1962	0	1	0	0	2	0.548598	0.0289											bOTU_1947	1	1	0	0	5	0.450842	0.124											bOTU_1970	1	0	1	0	6	0.391669	0.237
bOTU_1963	0	1	0	0	2	0.582977	0.0016											bOTU_1948	1	1	0	1	12	0.057428	0.9958											bOTU_1971	1	1	0	0	5	0.519074	0.0545
bOTU_1964	1	1	0	0	5	0.712599	0.0014											bOTU_195	0	1	0	0	2	0.134193	0.93											bOTU_1972	0	1	1	0	8	0.261071	0.6825
bOTU_1965	0	1	1	0	8	0.25085	0.6605											bOTU_1950	0	0	1	0	3	0.411195	0.213											bOTU_1973	1	0	0	0	1	0.180717	0.8443
bOTU_1966	0	0	1	1	10	0.660861	0.0038											bOTU_1952	1	0	0	1	7	0.221728	0.8031											bOTU_1974	0	1	0	0	2	0.229724	0.7347
bOTU_1967	0	0	1	1	10	0.512246	0.0527											bOTU_1953	0	1	0	1	9	0.239307	0.7058											bOTU_1975	1	1	0	0	5	0.620373	0.0086
bOTU_1968	0	0	1	1	10	0.598582	0.014											bOTU_1954	0	0	1	1	10	0.433023	0.1838											bOTU_1976	0	0	1	1	10	0.227232	0.7294
bOTU_1969	1	0	0	0	1	0.233964	0.6994											bOTU_1955	1	1	0	0	5	0.648232	0.0042											bOTU_1978	1	0	1	1	13	0.151426	0.9038
bOTU_197	0	0	0	1	4	0.361734	0.3417											bOTU_1956	0	1	0	1	9	0.147552	0.9154											bOTU_198	0	0	1	1	10	0.326007	0.4375
bOTU_1970	0	0	1	0	3	0.543589	0.0367											bOTU_1957	0	0	1	1	10	0.426833	0.1679											bOTU_1980	0	0	1	0	3	0.175302	0.891
bOTU_1972	1	1	0	0	5	0.60206	0.0115											bOTU_1958	0	1	1	0	8	0.352263	0.3595											bOTU_1981	0	0	1	0	3	0.764155	0.0005
bOTU_1973	0	0	1	0	3	0.169336	0.8896											bOTU_196	0	0	1	1	10	0.393166	0.247											bOTU_1982	0	0	0	1	4	0.10717	0.9761
bOTU_1974	1	1	0	1	12	0.176826	0.8614											bOTU_1960	0	0	1	1	10	0.396953	0.2509											bOTU_1983	1	0	1	1	13	0.413519	0.1959
bOTU_1975	1	1	0	0	5	0.305218	0.5133											bOTU_1961	0	1	0	0	2	0.374758	0.3016											bOTU_1984	0	0	1	0	3	0.538238	0.0138
bOTU_1976	1	0	1	1	13	0.315242	0.5319											bOTU_1962	1	0	0	0	1	0.385871	0.2644											bOTU_1985	1	1	0	0	5	0.55861	0.033
bOTU_1977	0	0	0	1	4	0.453426	0.125											bOTU_1963	0	1	0	0	2	0.460886	0.1156											bOTU_1986	1	0	0	0	1	0.516481	0.0587
bOTU_1978	1	0	0	0	1	0.393127	0.2469											bOTU_1964	0	1	0	1	9	0.303145	0.5414											bOTU_1987	0	0	1	1	10	0.41589	0.1964
bOTU_1979	0	0	1	1	10	0.452049	0.112											bOTU_1965	0	1	0	1	9	0.146787	0.9128											bOTU_1988	0	0	1	1	10	0.299749	0.5143
bOTU_198	0	0	1	1	10	0.581234	0.0197											bOTU_1966	0	0	1	0	3	0.294625	0.54											bOTU_1989	0	1	0	1	9	0.373183	0.2929
bOTU_1980	1	0	0	0	1	0.538502	0.0403											bOTU_1967	0	0	1	1	10	0.422307	0.1849											bOTU_199	0	0	0	1	4	0.397745	0.2422
bOTU_1982	1	0	1	0	6	0.371512	0.3057											bOTU_1968	1	0	1	1	13	0.262944	0.6641											bOTU_1990	1	0	1	0	6	0.397588	0.2369
bOTU_1983	0	0	1	1	10	0.529841	0.0486											bOTU_1969	1	0	0	0	1	0.212501	0.7842											bOTU_1991	1	0	0	1	7	0.288567	0.5618
bOTU_1984	1	0	0	1	7	0.219635	0.8493											bOTU_197	1	0	1	1	13	0.229408	0.7373											bOTU_1992	0	1	0	0	2	0.0741777	0.9891
bOTU_1985	0	1	0	0	2	0.44065	0.0987											bOTU_1970	0	0	1	1	10	0.582184	0.0198											bOTU_1993	0	0	1	1	10	0.458326	0.1041
bOTU_1986	0	0	1	1	10	0.229679	0.7419											bOTU_1971	0	0	1	0	3	0.400178	0.2325											bOTU_1994	0	0	1	0	3	0.552678	0.0143
bOTU_1987	0	0	1	1	10	0.548785	0.0264											bOTU_1972	1	1	0	0	5	0.548852	0.0263											bOTU_1995	0	0	1	0	3	0.478137	0.079
bOTU_1988	1	0	1	1	13	0.214736	0.758											bOTU_1973	0	1	1	0	8	0.197822	0.8045											bOTU_1996	1	0	0	0	1	0.404624	0.2249
bOTU_1989	0	0	1	1	10	0.462872	0.1085											bOTU_1974	1	0	0	1	7	0.306879	0.4897											bOTU_1997	0	1	1	1	14	0.197336	0.8124
bOTU_199	0	1	1	1	14	0.447039	0.1458											bOTU_1975	1	1	0	0	5	0.550607	0.0323											bOTU_1998	0	1	0	0	2	0.713882	0.0012
bOTU_1990	0	0	1	0	3	0.565243	0.0243											bOTU_1976	0	0	0	1	4	0.265781	0.6231											bOTU_1999	0	0	0	1	4	0.383963	0.2847
bOTU_1991	1	1	0	0	5	0.502128	0.0585											bOTU_1978	0	1	1	0	8	0.258698	0.6592											bOTU_2	0	1	0	1	9	0.525569	0.0463
bOTU_1992	0	1	1	0	8	0.379129	0.2808											bOTU_1979	0	0	1	1	10	0.704079	0.0023											bOTU_20	0	1	0	1	9	0.463888	0.1088
bOTU_1993	0	1	0	0	2	0.407854	0.2216											bOTU_198	0	0	1	1	10	0.450455	0.14											bOTU_200	0	1	0	1	9	0.37597	0.3011
bOTU_1994	0	0	1	1	10	0.719511	0.0016											bOTU_1980	1	0	1	0	6	0.515397	0.059											bOTU_2000	1	0	0	0	1	0.351104	0.3777
bOTU_1995	0	0	0	1	4	0.410492	0.157											bOTU_1981	0	0	1	0	3	0.419164	0.1734											bOTU_2001	1	1	0	0	5	0.691336	0.0024
bOTU_1997	0	1	0	0	2	0.267846	0.6113											bOTU_1982	1	0	1	0	6	0.39799	0.238											bOTU_2002	0	0	0	1	4	0.367215	0.3247
bOTU_1998	0	1	0	0	2	0.469951	0.105											bOTU_1983	0	0	1	1	10	0.393835	0.2608											bOTU_2003	0	1	0	1	9	0.401193	0.2098
bOTU_1999	0	1	0	0	2	0.478173	0.0878											bOTU_1984	1	1	0	1	12	0.273808	0.6284											bOTU_2004	0	0	1	0	3	0.384349	0.2745
bOTU_2	1	1	0	0	5	0.632988	0.0072											bOTU_1985	1	1	0	0	5	0.64957	0.0054											bOTU_2005	0	1	1	1	14	0.231024	0.7678
bOTU_20	0	0	0	1	4	0.562059	0.0225											bOTU_1986	0	1	1	1	14	0.276635	0.5824											bOTU_2006	1	1	1	0	11	0.308307	0.4879
bOTU_200	0	0	0	1	4	0.201506	0.8046											bOTU_1987	0	1	0	0	2	0.567963	0.0186											bOTU_2007	1	1	0	0	5	0.393518	0.2523
bOTU_2000	1	0	1	1	13	0.188349	0.8278											bOTU_1988	0	1	1	1	14	0.358092	0.3522											bOTU_2008	0	1	0	0	2	0.55117	0.0319
bOTU_2001	1	1	0	0	5	0.79758	0.0004											bOTU_1989	0	1	1	1	14	0.221165	0.7705											bOTU_2009	1	0	1	0	6	0.418258	0.1811
bOTU_2002	0	1	0	1	9	0.39012	0.2712											bOTU_199	0	1	0	0	2	0.678596	0.0032											bOTU_201	1	0	1	1	13	0.464163	0.1131
bOTU_2003	0	1	1	1	14	0.232743	0.7472											bOTU_1990	1	0	1	0	6	0.488587	0.0784											bOTU_2012	0	0	1	1	10	0.52328	0.0547
bOTU_2004	1	1	1	0	11	0.2987	0.5352											bOTU_1991	0	0	0	1	4	0.313728	0.473											bOTU_2014	0	0	0	1	4	0.355908	0.3405
bOTU_2005	0	1	0	0	2	0.611366	0.0054											bOTU_1992	0	1	1	1	14	0.256953	0.6494											bOTU_2015	1	0	1	1	13	0.380579	0.2789
bOTU_2006	1	1	0	0	5	0.462582	0.1173											bOTU_1993	1	1	0	0	5	0.408395	0.2092											bOTU_2016	0	0	0	1	4	0.134501	0.9837
bOTU_2007	0	1	0	0	2	0.57871	0.0207											bOTU_1994	0	0	1	0	3	0.503435	0.0621											bOTU_2017	1	1	0	0	5	0.503932	0.0694
bOTU_2008	0	1	0	0	2	0.340179	0.4313											bOTU_1995	1	0	1	1	13	0.169073	0.8734											bOTU_2018	0	0	1	0	3	0.441718	0.1516
bOTU_2009	0	0	1	0	3	0.521788	0.0477											bOTU_1996	1	0	0	1	7	0.306934	0.5038											bOTU_202	0	0	1	1	10	0.495814	0.0459
bOTU_201	0	0	1	1	10	0.544068	0.0381											bOTU_1997	0	1	0	1	9	0.398687	0.2308											bOTU_2022	1	0	1	0	6	0.452972	0.1254
bOTU_2010	0	1	0	0	2	0.35563	0.3531											bOTU_1998	0	1	0	0	2	0.681176	0.0018											bOTU_2023	0	0	1	1	10	0.4553	0.1075
bOTU_2012	0	0	1	1	10	0.485886	0.0955											bOTU_1999	0	1	0	0	2	0.582907	0.0127											bOTU_2024	0	1	0	0	2	0.553625	0.0252
bOTU_2014	0	0	1	1	10	0.618464	0.0091											bOTU_2	1	1	0	0	5	0.411482	0.216											bOTU_2025	0	1	0	1	9	0.304664	0.5493
bOTU_2015	1	0	1	1	13	0.263515	0.6257											bOTU_20	0	0	0	1	4	0.470008	0.0527											bOTU_2026	1	0	0	0	1	0.425744	0.1846
bOTU_2016	0	1	0	0	2	0.297214	0.5354											bOTU_200	0	1	1	1	14	0.373124	0.3041											bOTU_2027	0	0	0	1	4	0.268607	0.6163
bOTU_2017	1	1	0	0	5	0.230753	0.767											bOTU_2000	0	0	1	0	3	0.728435	0.0012											bOTU_2028	0	0	1	0	3	0.539529	0.0372
bOTU_2018	0	0	0	1	4	0.588373	0.0173											bOTU_2001	1	1	0	0	5	0.767651	0.0011											bOTU_2029	0	1	0	0	2	0.306861	0.4942
bOTU_202	0	0	1	1	10	0.426229	0.1847											bOTU_2002	0	1	1	1	14	0.236921	0.6987											bOTU_203	0	0	1	0	3	0.572058	0.02
bOTU_2020	0	1	1	0	8	0.321388	0.4721											bOTU_2003	0	1	0	1	9	0.378209	0.2884											bOTU_2031	0	1	0	0	2	0.584442	0.0172
bOTU_2022	1	0	0	0	1	0.447576	0.1402											bOTU_2004	0	0	1	1	10	0.451991	0.1388											bOTU_2032	0	0	0	1	4	0.331982	0.4232
bOTU_2024	1	1	0	0	5	0.600619	0.0105											bOTU_2005	0	1	1	0	8	0.397649	0.2004											bOTU_2033	0	1	1	1	14	0.261729	0.6407
bOTU_2025	0	1	0	0	2	0.348459	0.3838											bOTU_2006	1	1	0	0	5	0.27924	0.6815											bOTU_2034	1	0	1	0	6	0.156799	0.8978
bOTU_2026	1	0	0	0	1	0.768978	0.0002											bOTU_2007	1	1	0	0	5	0.478384	0.0934											bOTU_2037	0	0	0	1	4	0.587881	0.016
bOTU_2027	1	1	0	0	5	0.435995	0.1546											bOTU_2008	1	1	0	1	12	0.328295	0.4257											bOTU_2038	0	0	0	1	4	0.367908	0.3208
bOTU_2028	1	0	0	0	1	0.371686	0.3158											bOTU_2009	0	0	1	0	3	0.387319	0.2484											bOTU_2039	1	1	1	0	11	0.175453	0.8827
bOTU_2029	1	1	0	0	5	0.491705	0.0829											bOTU_201	0	0	1	1	10	0.532865	0.0439											bOTU_204	0	0	1	0	3	0.418909	0.1999
bOTU_203	0	0	1	1	10	0.457682	0.1139											bOTU_2012	0	0	1	0	3	0.44852	0.0924											bOTU_2041	0	0	1	1	10	0.613433	0.0107
bOTU_2030	1	0	0	0	1	0.697458	0.0011											bOTU_2013	0	0	0	1	4	0.359216	0.3275											bOTU_2042	1	1	0	0	5	0.409542	0.2045
bOTU_2031	0	1	0	0	2	0.683013	0.0033											bOTU_2014	0	0	1	1	10	0.247174	0.6836											bOTU_2044	1	1	0	1	12	0.396555	0.2398
bOTU_2032	0	1	1	0	8	0.341461	0.3959											bOTU_2015	0	1	1	0	8	0.386557	0.2823											bOTU_2046	1	1	0	0	5	0.629961	0.0104
bOTU_2033	1	0	1	1	13	0.170757	0.8881											bOTU_2016	1	1	0	0	5	0.348627	0.3697											bOTU_2047	1	1	1	0	11	0.18428	0.8522
bOTU_2034	1	1	0	1	12	0.229403	0.785											bOTU_2017	1	1	0	0	5	0.41533	0.1976											bOTU_2048	1	0	0	1	7	0.304361	0.4579
bOTU_2035	0	1	0	0	2	0.370822	0.2967											bOTU_2018	0	0	1	1	10	0.397076	0.2472											bOTU_2049	1	1	0	0	5	0.665866	0.0032
bOTU_2037	0	1	0	1	9	0.387426	0.2623											bOTU_202	0	0	1	1	10	0.35753	0.3471											bOTU_205	0	0	1	1	10	0.63739	0.0064
bOTU_2038	0	1	0	1	9	0.153288	0.8964											bOTU_2022	1	0	0	0	1	0.613371	0.0117											bOTU_2050	0	0	1	0	3	0.484717	0.0962
bOTU_2039	1	1	0	0	5	0.360239	0.3354											bOTU_2023	0	0	1	1	10	0.145968	0.9224											bOTU_2052	0	1	1	1	14	0.290145	0.5543
bOTU_204	1	1	0	0	5	0.556416	0.0308											bOTU_2024	1	1	0	0	5	0.531733	0.0435											bOTU_2054	0	1	0	0	2	0.405923	0.215
bOTU_2040	0	0	1	1	10	0.470469	0.0898											bOTU_2025	1	1	0	1	12	0.229577	0.7311											bOTU_2055	1	1	0	1	12	0.268985	0.6129
bOTU_2041	0	0	1	1	10	0.496123	0.0562											bOTU_2026	0	1	1	0	8	0.251614	0.6757											bOTU_2056	1	1	1	0	11	0.484072	0.0846
bOTU_2042	0	1	0	0	2	0.550463	0.0338											bOTU_2027	0	1	0	0	2	0.537906	0.0416											bOTU_2057	1	1	0	1	12	0.463783	0.1206
bOTU_2043	0	0	1	1	10	0.525886	0.0376											bOTU_2028	1	0	0	0	1	0.270567	0.6092											bOTU_2058	1	1	0	0	5	0.446107	0.1479
bOTU_2044	0	0	1	0	3	0.509307	0.0591											bOTU_2029	1	1	0	0	5	0.550945	0.0341											bOTU_2059	1	0	0	0	1	0.448291	0.1304
bOTU_2045	0	0	1	1	10	0.499703	0.0749											bOTU_203	0	0	1	0	3	0.608578	0.0129											bOTU_206	0	0	0	1	4	0.444229	0.1495
bOTU_2046	0	1	0	0	2	0.540497	0.0403											bOTU_2031	0	1	0	0	2	0.445082	0.1395											bOTU_2060	0	1	1	0	8	0.239415	0.7812
bOTU_2047	1	0	0	1	7	0.182213	0.8401											bOTU_2032	0	0	0	1	4	0.269302	0.6403											bOTU_2061	0	1	0	0	2	0.398237	0.2423
bOTU_2048	1	1	0	0	5	0.463053	0.1149											bOTU_2033	0	0	1	1	10	0.262006	0.6246											bOTU_2065	0	0	0	1	4	0.411745	0.1835
bOTU_2049	1	0	0	1	7	0.403728	0.2538											bOTU_2034	1	0	0	0	1	0.327633	0.4398											bOTU_2066	1	0	1	1	13	0.350207	0.366
bOTU_205	0	0	1	1	10	0.516429	0.0413											bOTU_2036	1	0	1	0	6	0.336815	0.3585											bOTU_2067	1	1	1	0	11	0.125956	0.945
bOTU_2050	1	0	1	1	13	0.354728	0.3546											bOTU_2037	0	0	0	1	4	0.311032	0.4996											bOTU_2068	0	1	1	1	14	0.317808	0.468
bOTU_2051	0	0	1	1	10	0.318146	0.4713											bOTU_2038	0	1	1	0	8	0.245159	0.7368											bOTU_2069	1	1	0	0	5	0.586125	0.0177
bOTU_2052	0	0	0	1	4	0.443055	0.1254											bOTU_2039	0	0	0	1	4	0.237452	0.7183											bOTU_207	1	1	0	0	5	0.408349	0.2161
bOTU_2053	0	1	1	0	8	0.188246	0.894											bOTU_204	1	1	0	0	5	0.366606	0.3151											bOTU_2070	0	0	1	1	10	0.617684	0.0093
bOTU_2054	0	0	0	1	4	0.509398	0.0258											bOTU_2040	0	0	1	1	10	0.553461	0.0243											bOTU_2071	0	1	0	1	9	0.410389	0.2139
bOTU_2055	0	0	0	1	4	0.503495	0.0586											bOTU_2041	0	0	1	1	10	0.579175	0.0157											bOTU_2073	0	0	1	1	10	0.609	0.0122
bOTU_2056	1	1	0	0	5	0.774418	0.0007											bOTU_2042	0	1	0	0	2	0.47743	0.0838											bOTU_2074	1	0	1	0	6	0.350132	0.3872
bOTU_2058	1	1	0	0	5	0.362564	0.3359											bOTU_2044	1	0	1	0	6	0.27499	0.594											bOTU_2075	0	1	0	0	2	0.486052	0.0482
bOTU_2059	0	0	1	1	10	0.216825	0.7635											bOTU_2045	0	0	1	1	10	0.35869	0.3292											bOTU_2076	0	1	0	0	2	0.252856	0.6806
bOTU_206	0	0	0	1	4	0.457639	0.1267											bOTU_2046	0	1	0	1	9	0.440593	0.1546											bOTU_2077	1	1	0	0	5	0.15688	0.894
bOTU_2061	1	1	0	0	5	0.393685	0.2519											bOTU_2047	1	0	0	1	7	0.297659	0.5369											bOTU_2078	1	1	0	1	12	0.0828987	0.9833
bOTU_2065	0	0	1	1	10	0.474646	0.0927											bOTU_2048	0	1	0	1	9	0.453837	0.1228											bOTU_208	0	1	0	1	9	0.582048	0.0201
bOTU_2066	0	1	1	0	8	0.137249	0.9333											bOTU_2049	1	1	0	0	5	0.58643	0.0206											bOTU_2080	1	1	0	0	5	0.451232	0.1316
bOTU_2067	1	0	1	0	6	0.176247	0.8626											bOTU_205	0	0	1	1	10	0.427304	0.1731											bOTU_2083	1	1	0	0	5	0.185508	0.8381
bOTU_2069	1	0	0	0	1	0.516396	0.041											bOTU_2050	0	1	1	1	14	0.122867	0.9433											bOTU_2084	1	0	0	1	7	0.42345	0.1742
bOTU_207	1	1	0	0	5	0.534174	0.0356											bOTU_2052	1	1	0	1	12	0.431622	0.1586											bOTU_2086	1	0	0	0	1	0.522772	0.0337
bOTU_2070	0	0	1	1	10	0.38133	0.2835											bOTU_2054	0	1	1	1	14	0.335482	0.4177											bOTU_2087	1	1	0	0	5	0.5172	0.0549
bOTU_2071	0	0	1	1	10	0.341287	0.4032											bOTU_2055	1	1	0	0	5	0.299297	0.591											bOTU_2088	0	1	0	1	9	0.494302	0.0838
bOTU_2074	0	0	1	0	3	0.483552	0.1241											bOTU_2056	1	1	0	0	5	0.286314	0.5587											bOTU_209	0	0	1	1	10	0.410777	0.1789
bOTU_2075	0	1	0	0	2	0.47242	0.0995											bOTU_2057	0	0	0	1	4	0.250937	0.6844											bOTU_2090	0	0	1	1	10	0.607487	0.0108
bOTU_2076	0	1	0	1	9	0.250083	0.6563											bOTU_2058	0	1	0	0	2	0.292487	0.539											bOTU_2091	0	1	0	0	2	0.49334	0.0782
bOTU_2077	1	1	1	0	11	0.159689	0.8843											bOTU_2059	0	1	0	0	2	0.284549	0.5672											bOTU_2092	0	1	0	0	2	0.687093	0.0035
bOTU_2078	0	1	1	1	14	0.180814	0.8549											bOTU_206	0	0	0	1	4	0.316135	0.4665											bOTU_2095	1	1	1	0	11	0.437452	0.1609
bOTU_208	0	0	0	1	4	0.760715	0.0001											bOTU_2060	1	1	0	0	5	0.643234	0.0055											bOTU_2096	0	0	1	1	10	0.551572	0.045
bOTU_2080	0	1	1	1	14	0.321198	0.4475											bOTU_2061	0	1	0	0	2	0.46077	0.1044											bOTU_2097	0	0	0	1	4	0.34466	0.3774
bOTU_2082	1	1	0	0	5	0.50855	0.0635											bOTU_2066	0	1	0	1	9	0.51294	0.0583											bOTU_2098	1	0	0	0	1	0.142159	0.9164
bOTU_2083	0	1	0	0	2	0.490386	0.0777											bOTU_2067	0	0	1	0	3	0.228792	0.7389											bOTU_2099	1	0	1	0	6	0.266683	0.6517
bOTU_2085	0	0	1	1	10	0.671354	0.0013											bOTU_2068	0	0	0	1	4	0.359915	0.3875											bOTU_21	0	0	1	0	3	0.596915	0.0138
bOTU_2086	1	0	1	0	6	0.202754	0.8026											bOTU_2069	1	0	0	0	1	0.130314	0.9358											bOTU_210	1	0	0	0	1	0.341395	0.3928
bOTU_2088	1	1	0	1	12	0.458175	0.1272											bOTU_207	1	1	0	0	5	0.680329	0.0008											bOTU_2100	0	0	1	1	10	0.362756	0.3381
bOTU_2089	1	0	0	0	1	0.277306	0.5847											bOTU_2070	0	0	1	0	3	0.499412	0.0442											bOTU_2101	0	1	1	1	14	0.342704	0.3875
bOTU_209	0	0	1	1	10	0.280891	0.5802											bOTU_2071	0	0	0	1	4	0.391767	0.2528											bOTU_2102	0	1	0	0	2	0.613628	0.0129
bOTU_2090	1	0	1	0	6	0.0907618	0.9803											bOTU_2073	1	0	1	1	13	0.250411	0.7374											bOTU_2103	0	1	0	0	2	0.400688	0.2348
bOTU_2092	0	1	0	0	2	0.62673	0.0087											bOTU_2074	0	0	1	0	3	0.323426	0.4854											bOTU_2104	0	1	1	1	14	0.598886	0.0134
bOTU_2093	1	1	0	0	5	0.608349	0.012											bOTU_2075	0	1	0	0	2	0.361301	0.3492											bOTU_2105	0	0	1	1	10	0.496561	0.0746
bOTU_2096	0	0	0	1	4	0.507283	0.0572											bOTU_2076	1	1	0	1	12	0.307265	0.4969											bOTU_2106	1	0	0	0	1	0.563466	0.0259
bOTU_2097	0	1	0	0	2	0.378506	0.2932											bOTU_2077	1	1	0	1	12	0.395585	0.2471											bOTU_2109	0	1	0	1	9	0.38519	0.2649
bOTU_2098	0	1	0	0	2	0.278395	0.5731											bOTU_2078	1	0	1	1	13	0.118095	0.9503											bOTU_211	0	0	1	0	3	0.689122	0.0016
bOTU_2099	1	0	1	0	6	0.265186	0.6489											bOTU_208	0	1	0	1	9	0.505383	0.0558											bOTU_2112	0	1	0	0	2	0.51626	0.0549
bOTU_21	1	1	0	0	5	0.709005	0.001											bOTU_2080	0	0	1	1	10	0.526956	0.0535											bOTU_2113	0	1	0	1	9	0.511756	0.0568
bOTU_210	1	1	0	0	5	0.785982	0.0004											bOTU_2083	0	0	1	0	3	0.172748	0.8681											bOTU_2114	0	0	0	1	4	0.163826	0.8834
bOTU_2100	0	0	1	1	10	0.207095	0.7837											bOTU_2084	0	0	1	0	3	0.518516	0.0644											bOTU_2115	0	1	0	0	2	0.394358	0.2415
bOTU_2101	0	1	1	1	14	0.317614	0.4808											bOTU_2085	0	0	1	1	10	0.500454	0.0605											bOTU_2116	0	0	0	1	4	0.387443	0.2576
bOTU_2102	1	1	1	0	11	0.240694	0.7199											bOTU_2086	1	1	1	0	11	0.445647	0.1408											bOTU_2117	1	0	0	1	7	0.248439	0.6709
bOTU_2103	0	1	0	1	9	0.21584	0.8504											bOTU_2087	1	1	0	0	5	0.397977	0.2435											bOTU_2118	1	0	0	0	1	0.395611	0.2465
bOTU_2104	0	0	0	1	4	0.376075	0.2955											bOTU_2088	1	1	1	0	11	0.398849	0.24											bOTU_2119	1	1	0	0	5	0.392314	0.257
bOTU_2105	1	0	1	1	13	0.603984	0.0135											bOTU_2089	1	1	1	0	11	0.291992	0.5549											bOTU_212	0	0	1	0	3	0.595349	0.0121
bOTU_2106	1	0	1	1	13	0.308793	0.4958											bOTU_209	0	0	0	1	4	0.278067	0.5994											bOTU_2120	0	1	1	1	14	0.125463	0.9434
bOTU_2108	1	1	0	0	5	0.452382	0.1257											bOTU_2090	1	1	0	1	12	0.256195	0.6807											bOTU_2121	0	1	0	0	2	0.396936	0.2291
bOTU_2109	1	0	0	0	1	0.276992	0.6243											bOTU_2091	1	1	1	0	11	0.315592	0.4713											bOTU_2122	0	1	0	1	9	0.171128	0.8765
bOTU_211	0	0	1	1	10	0.632919	0.0074											bOTU_2092	0	1	0	0	2	0.459611	0.1286											bOTU_2124	1	1	0	1	12	0.34446	0.3738
bOTU_2111	1	1	0	1	12	0.0828236	0.9817											bOTU_2093	1	1	0	0	5	0.332416	0.4154											bOTU_2126	1	1	0	1	12	0.333489	0.4128
bOTU_2113	0	0	0	1	4	0.432003	0.1727											bOTU_2095	1	1	0	1	12	0.263563	0.617											bOTU_2127	1	1	1	0	11	0.354301	0.3663
bOTU_2114	0	0	1	1	10	0.220778	0.7593											bOTU_2096	0	0	0	1	4	0.207102	0.8029											bOTU_2128	0	0	0	1	4	0.284867	0.5906
bOTU_2115	0	1	0	1	9	0.411617	0.211											bOTU_2097	0	0	0	1	4	0.323118	0.4991											bOTU_2129	0	1	1	1	14	0.237993	0.6938
bOTU_2116	1	0	0	1	7	0.17144	0.8625											bOTU_2098	0	1	1	0	8	0.404788	0.2316											bOTU_213	1	0	1	0	6	0.258674	0.6401
bOTU_2117	1	0	1	1	13	0.171103	0.8742											bOTU_2099	1	1	1	0	11	0.0761971	0.9912											bOTU_2130	0	0	1	0	3	0.287667	0.5448
bOTU_2118	0	0	1	1	10	0.556078	0.0279											bOTU_21	1	1	0	0	5	0.707569	0.0007											bOTU_2131	1	0	0	1	7	0.293878	0.576
bOTU_2119	0	0	0	1	4	0.370255	0.3141											bOTU_210	1	1	0	0	5	0.527142	0.0537											bOTU_2132	0	0	1	0	3	0.417875	0.1971
bOTU_212	1	1	0	0	5	0.729831	0.001											bOTU_2100	0	1	1	1	14	0.348066	0.3757											bOTU_2133	1	0	1	0	6	0.279446	0.5862
bOTU_2120	0	1	0	0	2	0.525487	0.0518											bOTU_2101	1	0	0	0	1	0.516662	0.0544											bOTU_2135	0	0	1	0	3	0.452846	0.11
bOTU_2121	1	0	0	0	1	0.0876635	0.9863											bOTU_2102	0	1	0	1	9	0.517397	0.0491											bOTU_2136	1	0	0	1	7	0.266114	0.6389
bOTU_2122	0	0	0	1	4	0.39826	0.2305											bOTU_2103	0	1	1	0	8	0.283854	0.5932											bOTU_2137	1	1	0	1	12	0.330108	0.429
bOTU_2123	1	1	0	0	5	0.450797	0.1253											bOTU_2104	0	0	0	1	4	0.424044	0.1672											bOTU_2139	0	1	0	0	2	0.307227	0.5073
bOTU_2124	0	0	0	1	4	0.28527	0.5587											bOTU_2105	0	0	1	1	10	0.62844	0.0077											bOTU_214	1	0	1	1	13	0.557819	0.0294
bOTU_2125	0	0	0	1	4	0.263396	0.6251											bOTU_2106	0	0	1	0	3	0.375412	0.2942											bOTU_2140	1	1	0	0	5	0.532753	0.0466
bOTU_2126	1	1	0	0	5	0.406281	0.2153											bOTU_2108	1	1	0	0	5	0.301358	0.528											bOTU_2141	0	1	0	0	2	0.62319	0.0094
bOTU_2127	1	0	1	0	6	0.314567	0.4888											bOTU_2109	0	1	1	1	14	0.382985	0.2756											bOTU_2142	0	0	0	1	4	0.482578	0.0778
bOTU_2128	1	0	1	1	13	0.248328	0.6982											bOTU_211	0	0	1	0	3	0.541812	0.0158											bOTU_2143	0	1	1	1	14	0.372747	0.3134
bOTU_2129	0	1	0	0	2	0.380338	0.2876											bOTU_2110	0	0	1	0	3	0.499383	0.0742											bOTU_2144	1	0	1	0	6	0.43971	0.1585
bOTU_213	0	0	1	1	10	0.471672	0.1016											bOTU_2112	0	1	0	0	2	0.407622	0.2113											bOTU_2145	0	1	0	0	2	0.383095	0.2875
bOTU_2130	0	0	0	1	4	0.41865	0.1656											bOTU_2113	0	0	0	1	4	0.53356	0.0366											bOTU_2146	0	0	1	1	10	0.414881	0.1951
bOTU_2131	0	0	0	1	4	0.667571	0.0054											bOTU_2114	1	1	0	1	12	0.280845	0.575											bOTU_2148	1	1	0	0	5	0.698262	0.0011
bOTU_2132	1	1	0	0	5	0.281134	0.5967											bOTU_2115	1	1	0	0	5	0.404573	0.2313											bOTU_2149	0	0	1	0	3	0.812897	0.0005
bOTU_2133	0	1	1	0	8	0.293128	0.5248											bOTU_2116	0	1	1	1	14	0.160866	0.894											bOTU_215	0	1	1	1	14	0.203338	0.8104
bOTU_2134	0	0	1	0	3	0.414435	0.2025											bOTU_2117	1	1	0	0	5	0.318615	0.4854											bOTU_2150	1	0	0	0	1	0.199754	0.8393
bOTU_2135	0	1	0	0	2	0.21093	0.771											bOTU_2118	0	0	1	0	3	0.317141	0.4736											bOTU_2151	0	0	1	1	10	0.547738	0.0369
bOTU_2137	0	0	1	0	3	0.393781	0.2367											bOTU_2119	0	1	0	1	9	0.268154	0.6144											bOTU_2154	1	0	1	0	6	0.412766	0.1895
bOTU_2138	1	0	1	1	13	0.24405	0.7006											bOTU_212	1	1	0	0	5	0.650288	0.0057											bOTU_2155	0	0	1	1	10	0.707627	0.0011
bOTU_2139	1	1	0	0	5	0.525671	0.051											bOTU_2120	1	1	0	0	5	0.39446	0.2543											bOTU_2157	0	1	0	1	9	0.426436	0.1559
bOTU_214	1	1	0	0	5	0.144314	0.9122											bOTU_2121	0	1	0	0	2	0.369954	0.3143											bOTU_2158	0	1	0	0	2	0.406395	0.1881
bOTU_2140	0	1	0	0	2	0.600569	0.0115											bOTU_2122	0	1	0	1	9	0.264034	0.6699											bOTU_2159	1	0	1	1	13	0.3105	0.4806
bOTU_2141	0	1	0	1	9	0.497031	0.0731											bOTU_2124	0	0	0	1	4	0.461461	0.1314											bOTU_216	1	0	1	0	6	0.477929	0.0912
bOTU_2142	1	1	0	0	5	0.594066	0.0149											bOTU_2126	1	0	0	0	1	0.262733	0.6316											bOTU_2161	0	0	1	1	10	0.135293	0.9347
bOTU_2143	0	1	1	1	14	0.253182	0.668											bOTU_2127	1	0	1	0	6	0.330814	0.4187											bOTU_2162	0	0	1	0	3	0.36188	0.324
bOTU_2144	0	1	1	0	8	0.414734	0.2052											bOTU_2128	1	1	0	0	5	0.232088	0.726											bOTU_2163	1	1	1	0	11	0.244425	0.6813
bOTU_2145	0	1	0	1	9	0.401053	0.2341											bOTU_2129	0	0	1	1	10	0.396329	0.2397											bOTU_2164	0	1	1	0	8	0.336559	0.4096
bOTU_2146	0	0	1	0	3	0.166872	0.889											bOTU_213	0	0	1	1	10	0.43987	0.1541											bOTU_2165	0	0	1	0	3	0.495832	0.0593
bOTU_2149	1	0	0	0	1	0.269004	0.6237											bOTU_2130	0	0	1	1	10	0.45388	0.1174											bOTU_2166	0	0	1	0	3	0.536043	0.0291
bOTU_215	1	1	0	0	5	0.483676	0.0854											bOTU_2131	0	1	0	1	9	0.196427	0.8213											bOTU_2167	1	1	1	0	11	0.164712	0.8936
bOTU_2150	0	0	1	0	3	0.27354	0.6005											bOTU_2132	0	1	0	0	2	0.146663	0.9265											bOTU_2168	1	1	1	0	11	0.373487	0.3083
bOTU_2151	0	0	0	1	4	0.643088	0.0035											bOTU_2133	0	0	1	1	10	0.200435	0.8048											bOTU_2169	1	0	0	0	1	0.347106	0.3804
bOTU_2152	1	1	1	0	11	0.299998	0.5255											bOTU_2134	0	1	1	0	8	0.355612	0.3134											bOTU_217	0	0	1	1	10	0.414152	0.21
bOTU_2153	0	0	1	1	10	0.507156	0.0649											bOTU_2135	0	1	1	0	8	0.161213	0.8942											bOTU_2171	0	1	0	0	2	0.297751	0.5386
bOTU_2154	0	1	0	0	2	0.575837	0.0146											bOTU_2136	1	1	0	1	12	0.168346	0.8931											bOTU_2173	1	0	0	0	1	0.330441	0.4276
bOTU_2155	0	0	1	1	10	0.220525	0.8403											bOTU_2137	0	1	1	0	8	0.149415	0.9091											bOTU_2174	0	1	0	1	9	0.652935	0.0041
bOTU_2156	0	0	1	1	10	0.513178	0.0563											bOTU_2139	0	1	0	0	2	0.532268	0.0426											bOTU_2175	0	0	0	1	4	0.18922	0.8338
bOTU_2157	0	1	0	0	2	0.523688	0.0585											bOTU_214	1	0	1	1	13	0.172609	0.877											bOTU_2176	0	0	1	1	10	0.58453	0.0152
bOTU_2158	0	1	0	0	2	0.696271	0.0015											bOTU_2140	1	1	0	0	5	0.576057	0.0206											bOTU_2177	0	0	0	1	4	0.528611	0.0458
bOTU_2159	1	1	1	0	11	0.437704	0.1706											bOTU_2141	0	1	0	1	9	0.486168	0.0855											bOTU_2178	1	1	0	0	5	0.45618	0.1344
bOTU_216	0	0	1	1	10	0.498146	0.054											bOTU_2142	1	1	0	0	5	0.53794	0.0421											bOTU_2179	0	0	1	1	10	0.403406	0.2328
bOTU_2160	1	1	0	0	5	0.621261	0.0096											bOTU_2143	1	1	0	1	12	0.198226	0.8124											bOTU_218	0	0	1	1	10	0.598447	0.0144
bOTU_2161	1	1	0	1	12	0.232327	0.7254											bOTU_2144	1	0	0	0	1	0.572504	0.0214											bOTU_2180	1	1	1	0	11	0.310991	0.5034
bOTU_2162	1	0	1	1	13	0.390053	0.2489											bOTU_2145	1	1	0	1	12	0.267244	0.6293											bOTU_2181	1	1	0	0	5	0.441291	0.1467
bOTU_2163	1	0	0	0	1	0.520174	0.0511											bOTU_2146	1	0	1	1	13	0.264856	0.7212											bOTU_2184	1	0	0	0	1	0.523668	0.049
bOTU_2164	0	0	1	1	10	0.352794	0.3743											bOTU_2149	1	1	0	0	5	0.288602	0.5608											bOTU_2185	1	1	0	0	5	0.6171	0.0106
bOTU_2165	1	0	1	0	6	0.328129	0.4309											bOTU_215	1	1	0	0	5	0.58153	0.0186											bOTU_2186	1	0	1	0	6	0.178692	0.8909
bOTU_2166	0	0	1	1	10	0.435857	0.1575											bOTU_2150	0	0	1	1	10	0.226874	0.8007											bOTU_2187	0	1	0	1	9	0.390868	0.26
bOTU_2167	0	1	0	0	2	0.226316	0.7357											bOTU_2151	0	0	0	1	4	0.636339	0.0079											bOTU_2188	0	0	0	1	4	0.500156	0.0676
bOTU_2168	1	1	0	0	5	0.765882	0.0002											bOTU_2152	0	0	0	1	4	0.413045	0.188											bOTU_219	0	0	1	0	3	0.480761	0.0911
bOTU_2169	0	0	1	0	3	0.575628	0.0114											bOTU_2154	1	0	0	0	1	0.212957	0.8313											bOTU_2190	0	1	0	0	2	0.312288	0.4899
bOTU_217	1	1	0	1	12	0.466898	0.1132											bOTU_2155	1	0	1	0	6	0.300722	0.5197											bOTU_2191	0	1	1	1	14	0.104084	0.9887
bOTU_2170	0	0	0	1	4	0.404461	0.2221											bOTU_2156	1	0	1	1	13	0.238526	0.7364											bOTU_2193	0	0	0	1	4	0.548611	0.0362
bOTU_2171	0	1	0	0	2	0.302991	0.5207											bOTU_2157	1	1	0	0	5	0.444867	0.1309											bOTU_2194	0	0	1	1	10	0.240091	0.697
bOTU_2173	0	0	1	1	10	0.354206	0.355											bOTU_2158	1	1	0	1	12	0.420515	0.1838											bOTU_2196	1	1	0	0	5	0.569479	0.0226
bOTU_2174	0	1	0	0	2	0.487684	0.087											bOTU_2159	1	0	1	1	13	0.212712	0.7878											bOTU_2197	1	0	0	0	1	0.5034	0.0698
bOTU_2175	0	0	0	1	4	0.292752	0.5973											bOTU_216	1	0	0	1	7	0.150496	0.9273											bOTU_2198	1	1	0	0	5	0.56558	0.026
bOTU_2177	0	1	1	1	14	0.435381	0.1609											bOTU_2160	0	1	0	1	9	0.392582	0.2688											bOTU_2199	0	0	0	1	4	0.329667	0.4314
bOTU_218	1	0	1	1	13	0.38153	0.294											bOTU_2161	1	1	0	0	5	0.55722	0.0255											bOTU_22	1	0	0	0	1	0.2699	0.6292
bOTU_2180	1	0	0	0	1	0.330298	0.4318											bOTU_2162	1	0	1	1	13	0.350024	0.3857											bOTU_220	0	1	0	1	9	0.257048	0.6682
bOTU_2181	1	1	0	0	5	0.559095	0.0261											bOTU_2163	1	1	0	0	5	0.612466	0.0119											bOTU_2200	0	1	0	1	9	0.39336	0.2484
bOTU_2182	0	0	1	0	3	0.211381	0.8365											bOTU_2164	0	0	1	1	10	0.309335	0.498											bOTU_2201	1	0	0	0	1	0.233198	0.7155
bOTU_2183	1	0	1	0	6	0.267867	0.6669											bOTU_2165	0	0	1	1	10	0.4473	0.1386											bOTU_2202	1	1	0	1	12	0.555518	0.0298
bOTU_2184	1	0	1	0	6	0.458478	0.1303											bOTU_2166	0	0	1	0	3	0.497135	0.0181											bOTU_2203	0	1	0	0	2	0.387088	0.2636
bOTU_2186	0	1	0	0	2	0.52574	0.0497											bOTU_2167	1	0	1	1	13	0.366367	0.3218											bOTU_2204	0	0	0	1	4	0.168667	0.9024
bOTU_2187	0	1	0	0	2	0.409947	0.173											bOTU_2168	1	1	0	0	5	0.439865	0.1526											bOTU_2206	1	0	1	0	6	0.662304	0.0035
bOTU_2188	0	0	1	1	10	0.452122	0.1402											bOTU_2169	1	0	0	0	1	0.354359	0.3592											bOTU_2207	1	0	1	0	6	0.320407	0.4631
bOTU_2189	1	1	0	0	5	0.518944	0.0368											bOTU_217	1	1	0	0	5	0.429696	0.1708											bOTU_2209	1	0	1	1	13	0.289801	0.5867
bOTU_219	1	0	0	1	7	0.332811	0.4263											bOTU_2170	1	0	1	1	13	0.199768	0.842											bOTU_221	1	1	0	0	5	0.20489	0.7943
bOTU_2190	0	1	0	1	9	0.114224	0.9535											bOTU_2171	1	0	0	1	7	0.190053	0.8396											bOTU_2210	0	1	0	1	9	0.459627	0.1257
bOTU_2192	1	1	0	0	5	0.50624	0.0631											bOTU_2173	0	0	1	1	10	0.409459	0.2195											bOTU_2211	0	1	0	1	9	0.434319	0.1604
bOTU_2193	0	0	1	1	10	0.431749	0.1587											bOTU_2174	0	1	0	1	9	0.309161	0.4851											bOTU_2212	0	0	1	1	10	0.244169	0.6842
bOTU_2194	0	0	1	1	10	0.222989	0.7877											bOTU_2175	0	0	1	1	10	0.395041	0.249											bOTU_2214	1	0	0	0	1	0.610019	0.0112
bOTU_2195	0	0	1	1	10	0.472055	0.108											bOTU_2176	1	0	1	1	13	0.30796	0.4937											bOTU_2216	0	1	0	0	2	0.498293	0.0534
bOTU_2196	1	1	0	0	5	0.340566	0.3991											bOTU_2177	0	0	1	1	10	0.447399	0.1321											bOTU_2217	0	1	1	1	14	0.15465	0.9202
bOTU_2197	1	0	0	0	1	0.329694	0.3942											bOTU_2178	0	0	0	1	4	0.480459	0.0621											bOTU_2219	0	0	1	0	3	0.463817	0.122
bOTU_2198	0	0	0	1	4	0.520887	0.016											bOTU_218	0	0	1	0	3	0.390328	0.2526											bOTU_222	1	0	1	0	6	0.382815	0.2792
bOTU_2199	0	0	1	1	10	0.54117	0.0409											bOTU_2180	1	1	1	0	11	0.194586	0.8373											bOTU_2220	1	0	0	1	7	0.255199	0.6847
bOTU_22	1	0	0	1	7	0.251111	0.6646											bOTU_2181	1	0	0	0	1	0.437534	0.0571											bOTU_2224	0	1	0	1	9	0.382534	0.2699
bOTU_220	0	0	0	1	4	0.428069	0.1307											bOTU_2182	0	1	1	1	14	0.190175	0.8352											bOTU_2225	0	1	0	1	9	0.351875	0.379
bOTU_2200	0	0	0	1	4	0.554457	0.0249											bOTU_2183	1	0	0	0	1	0.50786	0.0812											bOTU_2226	1	1	0	1	12	0.246489	0.7055
bOTU_2201	1	0	0	0	1	0.407547	0.2219											bOTU_2184	1	0	1	0	6	0.486001	0.0834											bOTU_2227	1	0	1	0	6	0.408488	0.2122
bOTU_2203	0	1	1	1	14	0.317512	0.4639											bOTU_2185	1	1	0	0	5	0.452677	0.1309											bOTU_2229	0	0	1	0	3	0.661362	0.0036
bOTU_2204	1	1	0	0	5	0.452881	0.1191											bOTU_2186	0	0	1	0	3	0.325915	0.4335											bOTU_223	1	1	0	0	5	0.328052	0.4259
bOTU_2205	0	0	1	1	10	0.355609	0.3522											bOTU_2187	1	1	0	1	12	0.272194	0.5983											bOTU_2230	1	1	1	0	11	0.29553	0.5476
bOTU_2206	1	0	1	1	13	0.394668	0.2509											bOTU_2188	0	0	0	1	4	0.500635	0.0761											bOTU_2231	1	0	1	0	6	0.551529	0.0329
bOTU_2207	0	0	0	1	4	0.283521	0.5838											bOTU_219	1	1	0	1	12	0.266326	0.6225											bOTU_2232	1	0	0	1	7	0.174955	0.8897
bOTU_2209	0	0	1	0	3	0.211158	0.7778											bOTU_2190	0	1	1	1	14	0.273338	0.5856											bOTU_2236	0	0	1	0	3	0.286345	0.5515
bOTU_221	1	1	1	0	11	0.423886	0.1843											bOTU_2192	0	0	1	1	10	0.113771	0.9572											bOTU_2237	0	1	0	0	2	0.531246	0.0398
bOTU_2211	1	0	0	0	1	0.641561	0.0024											bOTU_2193	0	0	1	1	10	0.302423	0.5699											bOTU_2238	0	1	1	1	14	0.277155	0.5735
bOTU_2212	0	0	0	1	4	0.564083	0.0173											bOTU_2194	1	1	0	0	5	0.398855	0.2353											bOTU_224	1	0	1	0	6	0.223901	0.7361
bOTU_2214	1	1	0	0	5	0.39499	0.2486											bOTU_2195	1	1	1	0	11	0.241125	0.6947											bOTU_2240	1	0	1	1	13	0.249324	0.6785
bOTU_2215	0	1	0	0	2	0.409363	0.2152											bOTU_2197	1	0	0	0	1	0.42445	0.1362											bOTU_2241	1	1	0	1	12	0.228221	0.7317
bOTU_2216	0	1	0	0	2	0.559472	0.0291											bOTU_2198	0	0	1	1	10	0.478371	0.0946											bOTU_2242	0	1	0	1	9	0.338193	0.4061
bOTU_2217	0	0	1	1	10	0.582031	0.0209											bOTU_2199	0	0	1	1	10	0.340658	0.3937											bOTU_2244	1	1	0	0	5	0.217867	0.7582
bOTU_2219	1	0	0	0	1	0.631715	0.0062											bOTU_22	0	0	1	1	10	0.273049	0.6											bOTU_2245	0	1	1	1	14	0.381549	0.2853
bOTU_222	1	1	0	0	5	0.559827	0.0287											bOTU_220	0	1	0	1	9	0.182553	0.8484											bOTU_2247	0	1	1	0	8	0.270862	0.618
bOTU_2220	0	0	0	1	4	0.32504	0.5429											bOTU_2200	1	0	0	1	7	0.259162	0.7352											bOTU_2248	0	1	1	1	14	0.20698	0.8055
bOTU_2221	0	1	0	0	2	0.474378	0.1002											bOTU_2201	1	0	0	0	1	0.424611	0.1838											bOTU_2249	0	0	1	1	10	0.41034	0.2221
bOTU_2224	1	1	0	0	5	0.444626	0.1232											bOTU_2202	0	0	0	1	4	0.293177	0.5757											bOTU_225	1	0	0	1	7	0.13706	0.9219
bOTU_2225	1	1	0	1	12	0.211431	0.7714											bOTU_2203	1	0	0	1	7	0.182843	0.8533											bOTU_2250	0	1	0	1	9	0.356507	0.35
bOTU_2226	1	1	0	0	5	0.454433	0.1312											bOTU_2204	1	1	0	0	5	0.554732	0.032											bOTU_2251	1	1	0	0	5	0.649352	0.0044
bOTU_2227	0	1	1	0	8	0.0884012	0.9903											bOTU_2205	0	0	1	1	10	0.451106	0.1342											bOTU_2252	0	0	1	1	10	0.187669	0.828
bOTU_2228	0	0	0	1	4	0.407538	0.2152											bOTU_2206	1	0	0	0	1	0.563676	0.0268											bOTU_2253	0	1	0	0	2	0.513511	0.0536
bOTU_2229	0	0	1	0	3	0.496242	0.0779											bOTU_2207	1	0	1	1	13	0.182735	0.8499											bOTU_2254	1	1	0	0	5	0.556666	0.0274
bOTU_223	0	0	0	1	4	0.344055	0.3875											bOTU_2209	0	1	1	0	8	0.47723	0.0942											bOTU_2256	1	1	0	0	5	0.413854	0.1926
bOTU_2230	1	1	1	0	11	0.506134	0.0669											bOTU_221	1	1	0	0	5	0.646024	0.0035											bOTU_2257	1	0	0	0	1	0.367502	0.3159
bOTU_2231	1	0	0	0	1	0.466739	0.1062											bOTU_2210	1	1	0	0	5	0.560104	0.0144											bOTU_2259	0	0	1	1	10	0.279108	0.5816
bOTU_2232	1	0	1	1	13	0.113786	0.9902											bOTU_2211	1	1	0	0	5	0.413115	0.2156											bOTU_226	0	0	0	1	4	0.493681	0.0559
bOTU_2233	1	0	1	1	13	0.341161	0.4242											bOTU_2212	1	0	0	0	1	0.216324	0.8285											bOTU_2261	0	1	0	0	2	0.658914	0.0041
bOTU_2234	0	0	1	1	10	0.641973	0.0124											bOTU_2214	1	1	0	0	5	0.479658	0.0971											bOTU_2262	0	0	0	1	4	0.458808	0.097
bOTU_2236	0	0	1	1	10	0.403391	0.2227											bOTU_2215	1	0	0	0	1	0.487944	0.117											bOTU_2263	1	0	1	0	6	0.341701	0.3864
bOTU_2237	1	1	0	0	5	0.558917	0.0276											bOTU_2216	0	1	0	0	2	0.512879	0.0605											bOTU_2267	0	0	1	1	10	0.638719	0.0081
bOTU_2239	0	0	0	1	4	0.377168	0.292											bOTU_2217	0	0	1	0	3	0.478978	0.0958											bOTU_2268	0	0	1	0	3	0.544972	0.0418
bOTU_224	1	1	1	0	11	0.399098	0.2382											bOTU_2219	1	0	0	0	1	0.418893	0.185											bOTU_2269	0	1	1	0	8	0.271893	0.6182
bOTU_2240	0	0	1	0	3	0.525671	0.0395											bOTU_222	1	1	0	0	5	0.542743	0.037											bOTU_227	0	1	0	1	9	0.588878	0.0159
bOTU_2241	1	1	0	0	5	0.585942	0.0179											bOTU_2220	0	1	0	0	2	0.241579	0.6852											bOTU_2270	1	1	1	0	11	0.204106	0.8209
bOTU_2242	0	0	1	1	10	0.474278	0.0988											bOTU_2221	1	1	0	0	5	0.404061	0.1987											bOTU_2271	0	0	1	1	10	0.515457	0.0595
bOTU_2243	0	0	0	1	4	0.402277	0.2165											bOTU_2224	1	1	0	0	5	0.128402	0.9417											bOTU_2272	1	1	0	0	5	0.222798	0.752
bOTU_2245	0	0	0	1	4	0.55305	0.0095											bOTU_2225	0	1	0	0	2	0.356685	0.3536											bOTU_2273	0	1	0	0	2	0.628977	0.005
bOTU_2247	1	0	1	0	6	0.520555	0.0518											bOTU_2226	0	1	0	0	2	0.405573	0.2182											bOTU_2274	1	0	0	0	1	0.54039	0.0383
bOTU_2248	0	1	0	0	2	0.541532	0.0389											bOTU_2227	1	0	1	0	6	0.461938	0.118											bOTU_2275	1	1	0	0	5	0.450174	0.1402
bOTU_2249	0	0	1	1	10	0.421777	0.1765											bOTU_2228	1	0	0	0	1	0.351549	0.3593											bOTU_2277	0	0	1	0	3	0.412418	0.1746
bOTU_225	1	1	0	0	5	0.642547	0.0061											bOTU_2229	0	0	1	0	3	0.371857	0.321											bOTU_2278	0	1	0	0	2	0.230711	0.7278
bOTU_2253	1	1	0	0	5	0.41875	0.203											bOTU_223	1	1	0	0	5	0.400042	0.2389											bOTU_228	0	1	0	0	2	0.397809	0.2439
bOTU_2254	0	0	0	1	4	0.349449	0.3865											bOTU_2230	1	1	0	0	5	0.676777	0.0055											bOTU_2280	1	1	0	0	5	0.393782	0.2479
bOTU_2255	0	0	1	1	10	0.444088	0.1571											bOTU_2231	1	0	0	0	1	0.667503	0.0049											bOTU_2281	0	1	0	1	9	0.408183	0.228
bOTU_2256	0	1	0	0	2	0.682751	0.0009											bOTU_2232	0	0	1	0	3	0.448231	0.1388											bOTU_2282	0	0	1	0	3	0.39849	0.2111
bOTU_2257	1	1	0	0	5	0.305476	0.5406											bOTU_2233	0	0	1	1	10	0.435354	0.1484											bOTU_2284	1	1	0	1	12	0.321289	0.4614
bOTU_2258	0	1	0	1	9	0.130933	0.9189											bOTU_2236	0	0	1	1	10	0.216908	0.7566											bOTU_2285	0	0	1	0	3	0.395559	0.2382
bOTU_2259	1	1	0	1	12	0.398961	0.2337											bOTU_2237	0	1	0	0	2	0.592597	0.0176											bOTU_2288	0	0	0	1	4	0.442251	0.1441
bOTU_226	0	0	1	1	10	0.723366	0.0009											bOTU_2238	1	0	0	0	1	0.410122	0.216											bOTU_229	0	1	0	1	9	0.68513	0.0014
bOTU_2261	0	1	0	0	2	0.645247	0.0056											bOTU_2239	1	0	1	1	13	0.248569	0.6832											bOTU_2290	0	1	0	0	2	0.403635	0.2165
bOTU_2262	0	0	1	1	10	0.512776	0.0629											bOTU_224	1	0	1	0	6	0.216847	0.7646											bOTU_2291	1	1	0	0	5	0.386004	0.2709
bOTU_2263	0	1	0	0	2	0.278318	0.6026											bOTU_2240	0	0	0	1	4	0.44081	0.1508											bOTU_2292	1	0	1	1	13	0.520241	0.0505
bOTU_2266	0	1	0	0	2	0.217197	0.7698											bOTU_2241	1	1	0	0	5	0.525627	0.0304											bOTU_2293	1	0	1	0	6	0.607342	0.0106
bOTU_2267	0	0	1	1	10	0.438502	0.1536											bOTU_2243	0	0	0	1	4	0.410329	0.213											bOTU_2294	0	0	0	1	4	0.438898	0.1404
bOTU_2268	1	1	0	0	5	0.564506	0.0201											bOTU_2244	1	0	1	1	13	0.282986	0.5862											bOTU_2295	1	1	0	0	5	0.416307	0.2137
bOTU_2269	1	1	1	0	11	0.40537	0.2437											bOTU_2245	0	0	0	1	4	0.433114	0.124											bOTU_2296	0	0	1	0	3	0.349591	0.3788
bOTU_227	1	1	1	0	11	0.198386	0.8027											bOTU_2247	1	0	0	0	1	0.449161	0.1456											bOTU_2297	0	1	0	1	9	0.232966	0.7707
bOTU_2270	0	0	1	0	3	0.468759	0.1385											bOTU_2248	0	1	1	1	14	0.240432	0.694											bOTU_2298	0	0	1	0	3	0.47711	0.0924
bOTU_2271	1	1	0	1	12	0.347443	0.3795											bOTU_2249	0	0	1	0	3	0.435834	0.1589											bOTU_2299	1	0	0	0	1	0.361878	0.3337
bOTU_2272	0	1	0	0	2	0.827359	0.0001											bOTU_225	1	1	0	0	5	0.477172	0.1019											bOTU_23	0	1	0	1	9	0.420547	0.1935
bOTU_2275	0	1	1	1	14	0.280056	0.5687											bOTU_2250	0	1	0	1	9	0.466741	0.1146											bOTU_230	1	0	1	0	6	0.366974	0.3184
bOTU_2276	1	1	0	0	5	0.624727	0.0096											bOTU_2251	0	0	1	0	3	0.500624	0.0685											bOTU_2300	0	0	0	1	4	0.44271	0.1469
bOTU_2277	0	0	1	0	3	0.583211	0.0108											bOTU_2252	0	0	1	1	10	0.458913	0.1243											bOTU_2301	1	0	0	1	7	0.253887	0.6752
bOTU_2278	1	1	0	0	5	0.40837	0.2183											bOTU_2253	0	1	0	0	2	0.669959	0.0043											bOTU_2302	1	0	1	0	6	0.402357	0.2316
bOTU_228	0	1	1	1	14	0.198309	0.8032											bOTU_2254	0	0	0	1	4	0.322647	0.4681											bOTU_2304	1	0	1	1	13	0.312805	0.5008
bOTU_2280	1	1	0	0	5	0.362712	0.2681											bOTU_2256	0	1	0	0	2	0.529824	0.0477											bOTU_2305	1	0	0	1	7	0.241303	0.6432
bOTU_2281	1	1	1	0	11	0.358836	0.328											bOTU_2257	1	1	0	0	5	0.399975	0.2378											bOTU_2306	1	0	0	0	1	0.336337	0.4074
bOTU_2284	1	0	1	1	13	0.425549	0.1882											bOTU_2258	1	0	0	0	1	0.481725	0.0949											bOTU_2308	0	1	0	0	2	0.431582	0.164
bOTU_2285	1	1	0	0	5	0.511382	0.0607											bOTU_2259	0	0	0	1	4	0.255835	0.6478											bOTU_231	1	0	0	0	1	0.628217	0.0069
bOTU_2286	1	0	1	1	13	0.356335	0.3586											bOTU_226	0	0	1	1	10	0.463297	0.1141											bOTU_2310	0	0	1	1	10	0.607931	0.0128
bOTU_229	1	1	0	0	5	0.349939	0.3639											bOTU_2261	0	1	0	0	2	0.57394	0.0232											bOTU_2311	0	0	1	1	10	0.455123	0.1323
bOTU_2290	1	0	1	0	6	0.165187	0.9203											bOTU_2262	0	0	1	1	10	0.432563	0.1526											bOTU_2313	1	1	0	0	5	0.298421	0.5136
bOTU_2291	0	0	1	0	3	0.199107	0.8067											bOTU_2263	1	1	0	1	12	0.496629	0.0759											bOTU_2315	0	1	0	1	9	0.394753	0.2649
bOTU_2292	0	0	1	1	10	0.610875	0.011											bOTU_2264	0	0	1	1	10	0.383808	0.2762											bOTU_2316	1	0	0	0	1	0.479332	0.094
bOTU_2293	1	0	0	0	1	0.422775	0.1894											bOTU_2265	0	1	1	1	14	0.175769	0.8818											bOTU_2317	0	1	0	0	2	0.514738	0.0609
bOTU_2294	0	0	1	1	10	0.578043	0.0175											bOTU_2266	0	0	0	1	4	0.464347	0.1096											bOTU_232	1	1	1	0	11	0.42206	0.185
bOTU_2295	1	1	0	0	5	0.450571	0.1211											bOTU_2267	1	0	1	1	13	0.40774	0.2187											bOTU_2321	0	0	1	0	3	0.53054	0.0442
bOTU_2296	0	1	0	0	2	0.727772	0.0006											bOTU_2269	1	1	1	0	11	0.482072	0.0892											bOTU_2322	1	1	0	1	12	0.191761	0.8381
bOTU_2297	0	1	1	1	14	0.288054	0.5876											bOTU_227	0	0	1	1	10	0.199043	0.8107											bOTU_2323	1	0	0	0	1	0.308714	0.4882
bOTU_2298	0	1	0	0	2	0.74325	0.0003											bOTU_2270	1	0	0	0	1	0.410157	0.1949											bOTU_2326	1	0	0	0	1	0.375672	0.2891
bOTU_2299	0	0	0	1	4	0.449909	0.1243											bOTU_2271	1	1	0	0	5	0.316404	0.4664											bOTU_2327	0	0	1	1	10	0.622939	0.0081
bOTU_23	0	0	0	1	4	0.396944	0.2448											bOTU_2272	0	1	0	0	2	0.581146	0.0199											bOTU_2328	0	1	0	1	9	0.448497	0.1276
bOTU_230	0	0	0	1	4	0.428435	0.1694											bOTU_2273	0	1	0	0	2	0.568424	0.0178											bOTU_233	0	0	1	1	10	0.485058	0.0602
bOTU_2300	0	0	0	1	4	0.367348	0.3232											bOTU_2274	0	0	1	0	3	0.544475	0.0403											bOTU_2330	0	0	1	0	3	0.349652	0.421
bOTU_2301	1	1	0	0	5	0.519879	0.053											bOTU_2275	0	1	1	0	8	0.38033	0.2864											bOTU_2331	0	1	1	0	8	0.295413	0.5228
bOTU_2302	1	0	0	0	1	0.138135	0.9202											bOTU_2276	1	0	0	0	1	0.491039	0.0382											bOTU_2332	0	0	1	1	10	0.265493	0.613
bOTU_2303	1	0	1	1	13	0.443076	0.1503											bOTU_2277	0	0	1	1	10	0.351514	0.3167											bOTU_2334	1	1	0	0	5	0.403015	0.2268
bOTU_2304	0	0	1	1	10	0.318659	0.5016											bOTU_2278	1	0	1	0	6	0.366356	0.3187											bOTU_2335	1	0	0	0	1	0.279057	0.6007
bOTU_2305	0	1	0	0	2	0.334072	0.4571											bOTU_228	1	1	0	1	12	0.335244	0.4093											bOTU_2336	1	1	0	0	5	0.200053	0.8003
bOTU_2306	1	1	0	0	5	0.375038	0.3218											bOTU_2280	0	1	0	0	2	0.135142	0.9409											bOTU_2338	0	0	1	1	10	0.478027	0.1022
bOTU_2307	1	1	0	1	12	0.226817	0.7335											bOTU_2281	0	1	1	1	14	0.272762	0.5887											bOTU_234	1	1	0	0	5	0.716567	0.0011
bOTU_2309	0	1	0	0	2	0.698836	0.0016											bOTU_2282	0	1	0	1	9	0.668349	0.0017											bOTU_2340	0	0	1	1	10	0.39452	0.2499
bOTU_231	1	0	0	0	1	0.556599	0.0305											bOTU_2284	0	1	1	0	8	0.161437	0.8912											bOTU_2341	1	1	0	1	12	0.0972521	0.9728
bOTU_2310	0	0	1	1	10	0.357888	0.3428											bOTU_2285	1	1	1	0	11	0.30425	0.5146											bOTU_2342	0	0	1	0	3	0.760179	0.0025
bOTU_2311	0	0	1	1	10	0.590653	0.0243											bOTU_2288	0	0	0	1	4	0.286107	0.8059											bOTU_2343	1	1	0	0	5	0.358479	0.3741
bOTU_2312	1	0	1	0	6	0.271227	0.6439											bOTU_229	1	1	0	1	12	0.251922	0.6655											bOTU_2344	0	1	0	0	2	0.329727	0.4297
bOTU_2313	1	1	1	0	11	0.223	0.7381											bOTU_2290	0	0	1	1	10	0.456168	0.1292											bOTU_2345	1	1	0	0	5	0.37192	0.3068
bOTU_2314	0	0	1	1	10	0.573284	0.0239											bOTU_2291	0	0	1	0	3	0.379158	0.2833											bOTU_2346	1	1	1	0	11	0.49436	0.083
bOTU_2316	0	0	1	0	3	0.502012	0.0649											bOTU_2292	0	0	1	1	10	0.482794	0.0872											bOTU_2347	0	1	0	0	2	0.499226	0.0717
bOTU_2317	0	1	0	0	2	0.290592	0.5493											bOTU_2293	1	0	1	0	6	0.345165	0.3805											bOTU_235	1	1	0	0	5	0.505235	0.0627
bOTU_2318	0	0	1	1	10	0.495516	0.0696											bOTU_2294	0	1	1	1	14	0.413837	0.1951											bOTU_2352	0	0	1	0	3	0.43171	0.1685
bOTU_2319	0	1	0	0	2	0.503113	0.0689											bOTU_2295	0	1	0	0	2	0.518856	0.0515											bOTU_2353	0	1	0	0	2	0.751613	0.0004
bOTU_232	1	1	0	0	5	0.62667	0.0059											bOTU_2296	0	0	1	1	10	0.367411	0.3141											bOTU_2354	0	0	0	1	4	0.585796	0.0153
bOTU_2321	0	0	1	1	10	0.53333	0.0343											bOTU_2297	0	1	1	0	8	0.299615	0.5566											bOTU_2355	0	1	0	0	2	0.424008	0.1749
bOTU_2322	0	1	0	1	9	0.222919	0.7284											bOTU_2298	0	1	0	1	9	0.144498	0.9231											bOTU_2357	0	1	0	0	2	0.600844	0.0076
bOTU_2323	0	0	1	0	3	0.123415	0.9455											bOTU_2299	0	0	1	0	3	0.264845	0.6139											bOTU_2358	0	0	1	1	10	0.607631	0.0152
bOTU_2326	1	0	0	0	1	0.349302	0.3849											bOTU_23	0	0	0	1	4	0.566613	0.0233											bOTU_2359	1	0	1	1	13	0.45794	0.1134
bOTU_2327	0	0	1	0	3	0.396275	0.2364											bOTU_230	1	0	0	0	1	0.411522	0.2177											bOTU_236	0	1	0	0	2	0.289386	0.5497
bOTU_2328	0	1	0	1	9	0.329449	0.4233											bOTU_2300	0	0	1	1	10	0.319129	0.4719											bOTU_2360	0	0	1	1	10	0.462941	0.0992
bOTU_2329	0	0	1	0	3	0.463161	0.1157											bOTU_2301	1	1	0	0	5	0.435994	0.1559											bOTU_2361	1	0	0	0	1	0.41076	0.2125
bOTU_233	0	0	0	1	4	0.229588	0.7913											bOTU_2302	1	0	0	0	1	0.449272	0.106											bOTU_2362	0	0	1	0	3	0.299566	0.5479
bOTU_2331	1	0	1	1	13	0.0566721	0.9973											bOTU_2303	0	0	1	0	3	0.338314	0.4046											bOTU_2364	1	0	0	1	7	0.371736	0.3047
bOTU_2332	0	1	0	0	2	0.302893	0.4955											bOTU_2305	1	1	0	1	12	0.282769	0.5736											bOTU_2365	1	1	0	0	5	0.483799	0.0845
bOTU_2333	0	0	1	1	10	0.374106	0.2936											bOTU_2306	1	1	0	0	5	0.363758	0.2908											bOTU_2366	1	0	0	0	1	0.551957	0.0369
bOTU_2334	1	1	0	0	5	0.750822	0.0016											bOTU_2307	1	1	1	0	11	0.357327	0.3241											bOTU_2367	0	1	0	1	9	0.34398	0.3953
bOTU_2335	0	0	1	1	10	0.530174	0.0426											bOTU_2308	0	0	0	1	4	0.395683	0.2471											bOTU_2368	1	0	0	0	1	0.507522	0.0201
bOTU_2336	0	0	1	1	10	0.176841	0.853											bOTU_231	1	1	0	0	5	0.613043	0.0049											bOTU_2369	0	0	1	0	3	0.632018	0.0058
bOTU_2337	0	0	1	1	10	0.327915	0.4873											bOTU_2310	0	0	1	1	10	0.508453	0.0595											bOTU_237	1	0	0	0	1	0.434808	0.164
bOTU_2338	0	0	0	1	4	0.435617	0.1308											bOTU_2311	0	0	1	0	3	0.703171	0.0012											bOTU_2370	0	0	1	1	10	0.486684	0.074
bOTU_2339	1	0	1	1	13	0.321881	0.4529											bOTU_2312	0	0	0	1	4	0.302615	0.6111											bOTU_2371	0	1	1	1	14	0.179156	0.8486
bOTU_234	1	1	0	0	5	0.667935	0.0048											bOTU_2313	0	0	1	1	10	0.287265	0.5868											bOTU_2372	1	0	1	0	6	0.156333	0.9
bOTU_2340	1	0	1	0	6	0.280756	0.5758											bOTU_2314	1	0	1	1	13	0.287556	0.5617											bOTU_2373	1	1	0	0	5	0.613869	0.0088
bOTU_2341	1	0	1	1	13	0.271582	0.6051											bOTU_2315	0	1	0	1	9	0.310026	0.4913											bOTU_2374	0	0	1	1	10	0.600932	0.0175
bOTU_2343	1	0	1	1	13	0.288565	0.604											bOTU_2316	0	0	1	0	3	0.345818	0.3848											bOTU_2375	1	1	0	0	5	0.437733	0.1647
bOTU_2344	1	1	0	0	5	0.161383	0.9131											bOTU_2317	1	1	1	0	11	0.366561	0.3217											bOTU_2376	0	1	0	1	9	0.496523	0.0725
bOTU_2345	1	1	0	0	5	0.242243	0.6812											bOTU_2318	0	0	1	0	3	0.401137	0.2104											bOTU_2377	0	0	0	1	4	0.615057	0.0103
bOTU_2346	0	1	0	0	2	0.650817	0.0046											bOTU_232	1	1	0	0	5	0.654109	0.0051											bOTU_2378	0	0	1	0	3	0.559345	0.0337
bOTU_2347	0	1	0	0	2	0.485713	0.0878											bOTU_2321	0	0	1	0	3	0.535402	0.045											bOTU_2379	0	1	0	1	9	0.588355	0.0192
bOTU_2349	0	0	0	1	4	0.219153	0.7606											bOTU_2322	1	0	0	0	1	0.189807	0.8376											bOTU_238	0	0	1	1	10	0.666335	0.0037
bOTU_235	1	0	0	0	1	0.450322	0.1388											bOTU_2323	0	1	1	1	14	0.18533	0.8662											bOTU_2380	0	1	0	1	9	0.250435	0.6893
bOTU_2352	0	0	1	0	3	0.684709	0.0035											bOTU_2326	0	0	0	1	4	0.535728	0.0332											bOTU_2381	0	0	1	1	10	0.14009	0.9295
bOTU_2353	0	1	0	0	2	0.353165	0.3537											bOTU_2327	1	0	1	0	6	0.236917	0.7009											bOTU_2383	0	1	0	0	2	0.899574	0.0001
bOTU_2354	0	0	0	1	4	0.376518	0.2961											bOTU_2328	0	0	0	1	4	0.390851	0.2315											bOTU_2384	0	1	0	0	2	0.444734	0.152
bOTU_2355	0	0	1	1	10	0.223463	0.744											bOTU_2329	1	0	0	0	1	0.505015	0.0711											bOTU_2385	1	1	1	0	11	0.350998	0.3669
bOTU_2356	1	0	1	1	13	0.418922	0.1938											bOTU_233	0	0	1	1	10	0.400909	0.2284											bOTU_2388	1	1	0	0	5	0.299376	0.5273
bOTU_2358	0	0	1	1	10	0.477284	0.1067											bOTU_2330	1	1	0	0	5	0.540433	0.0389											bOTU_2389	0	0	1	1	10	0.535271	0.0432
bOTU_2359	0	1	0	0	2	0.617416	0.0089											bOTU_2331	1	0	1	0	6	0.415079	0.1936											bOTU_239	1	1	0	0	5	0.630204	0.0086
bOTU_236	0	0	0	1	4	0.228789	0.7414											bOTU_2332	1	1	1	0	11	0.259353	0.6451											bOTU_2390	0	0	1	1	10	0.366238	0.3195
bOTU_2360	0	0	1	1	10	0.640514	0.0077											bOTU_2333	0	0	1	0	3	0.598253	0.017											bOTU_2392	0	1	1	0	8	0.0701932	0.9912
bOTU_2361	0	0	1	0	3	0.322069	0.4597											bOTU_2334	1	1	1	0	11	0.151025	0.908											bOTU_2393	0	0	0	1	4	0.455824	0.0742
bOTU_2362	0	1	1	0	8	0.355196	0.3556											bOTU_2335	0	0	1	0	3	0.612078	0.0107											bOTU_2394	0	0	0	1	4	0.492949	0.0764
bOTU_2363	1	0	0	0	1	0.336139	0.4107											bOTU_2336	0	0	0	1	4	0.251001	0.7921											bOTU_2395	0	1	0	0	2	0.18785	0.8373
bOTU_2364	0	1	0	0	2	0.198346	0.8359											bOTU_2337	0	0	0	1	4	0.454519	0.1022											bOTU_2396	0	0	1	1	10	0.317168	0.4773
bOTU_2365	1	1	0	0	5	0.427449	0.1806											bOTU_2338	0	0	1	1	10	0.127356	0.9413											bOTU_2397	0	1	1	1	14	0.171896	0.8591
bOTU_2366	0	0	1	0	3	0.674887	0.0019											bOTU_234	1	1	0	0	5	0.791333	0.0001											bOTU_24	0	0	1	1	10	0.657793	0.0035
bOTU_2367	0	1	1	0	8	0.310538	0.4722											bOTU_2340	0	0	1	1	10	0.574069	0.0207											bOTU_240	0	0	1	1	10	0.38557	0.2746
bOTU_2369	0	0	1	1	10	0.392724	0.2102											bOTU_2341	1	0	1	0	6	0.506169	0.0744											bOTU_2400	1	0	1	1	13	0.280148	0.5787
bOTU_237	0	0	1	0	3	0.0625764	0.9929											bOTU_2342	1	1	0	0	5	0.389735	0.2596											bOTU_2401	1	1	0	0	5	0.393949	0.247
bOTU_2370	0	0	1	1	10	0.572053	0.0212											bOTU_2343	0	1	1	1	14	0.116675	0.9527											bOTU_2403	0	1	0	1	9	0.399953	0.2273
bOTU_2371	1	1	0	0	5	0.204007	0.8051											bOTU_2344	1	1	0	0	5	0.267879	0.611											bOTU_2405	0	0	0	1	4	0.438764	0.1433
bOTU_2372	1	1	0	0	5	0.670993	0.0037											bOTU_2345	0	1	0	0	2	0.323788	0.4406											bOTU_2406	0	1	0	0	2	0.240303	0.6989
bOTU_2373	1	0	1	1	13	0.407866	0.2159											bOTU_2346	0	1	0	0	2	0.27005	0.6008											bOTU_2407	1	0	1	0	6	0.366808	0.3245
bOTU_2374	1	0	1	1	13	0.264741	0.6341											bOTU_2347	0	1	0	0	2	0.401767	0.2393											bOTU_2408	1	0	1	1	13	0.483631	0.0887
bOTU_2375	1	1	0	0	5	0.642117	0.0058											bOTU_235	1	1	0	0	5	0.584908	0.0151											bOTU_2409	0	1	1	1	14	0.236722	0.7316
bOTU_2377	0	0	1	1	10	0.386932	0.2729											bOTU_2352	0	0	1	1	10	0.38052	0.2659											bOTU_241	0	1	0	0	2	0.205657	0.8035
bOTU_2379	1	1	1	0	11	0.244897	0.6842											bOTU_2353	0	0	0	1	4	0.384338	0.2593											bOTU_2410	0	1	0	0	2	0.516303	0.051
bOTU_238	0	0	1	1	10	0.542486	0.026											bOTU_2354	1	0	0	1	7	0.187259	0.8483											bOTU_2412	0	1	1	1	14	0.400359	0.2437
bOTU_2380	0	0	1	1	10	0.383109	0.2642											bOTU_2355	0	1	0	1	9	0.344605	0.3645											bOTU_2413	1	0	1	1	13	0.307715	0.4841
bOTU_2381	0	0	0	1	4	0.371228	0.3167											bOTU_2356	1	0	0	0	1	0.499591	0.08											bOTU_2414	0	0	1	0	3	0.41695	0.2062
bOTU_2383	0	0	1	0	3	0.0883531	0.9758											bOTU_2357	0	1	0	0	2	0.470356	0.0957											bOTU_2416	0	0	0	1	4	0.44554	0.1149
bOTU_2384	1	1	0	0	5	0.437824	0.154											bOTU_2358	1	0	1	1	13	0.295452	0.5351											bOTU_2419	0	1	0	0	2	0.601141	0.0148
bOTU_2385	1	1	0	0	5	0.569967	0.0265											bOTU_2359	1	1	0	1	12	0.455396	0.1249											bOTU_242	1	1	0	0	5	0.698397	0.0014
bOTU_2388	0	0	1	1	10	0.441937	0.1333											bOTU_236	1	1	0	1	12	0.272943	0.6053											bOTU_2420	0	1	1	1	14	0.404364	0.2197
bOTU_2389	0	0	0	1	4	0.48774	0.0341											bOTU_2360	0	0	1	1	10	0.658656	0.004											bOTU_2425	0	1	1	1	14	0.191106	0.8296
bOTU_239	1	1	0	0	5	0.72196	0.0014											bOTU_2361	1	1	1	0	11	0.235879	0.721											bOTU_2426	0	0	0	1	4	0.366295	0.3302
bOTU_2390	0	0	1	1	10	0.50362	0.071											bOTU_2362	1	1	0	0	5	0.307639	0.489											bOTU_2428	0	0	0	1	4	0.260532	0.6499
bOTU_2391	0	1	1	0	8	0.074616	0.9875											bOTU_2363	0	1	1	0	8	0.446526	0.1388											bOTU_243	0	1	0	1	9	0.505928	0.0598
bOTU_2393	0	0	0	1	4	0.401754	0.214											bOTU_2364	1	0	0	1	7	0.26336	0.6334											bOTU_2431	1	0	0	0	1	0.473075	0.1043
bOTU_2394	0	1	1	0	8	0.347606	0.3756											bOTU_2365	1	1	0	0	5	0.508677	0.0622											bOTU_2432	0	0	1	1	10	0.52839	0.0458
bOTU_2395	0	1	1	0	8	0.240429	0.7045											bOTU_2366	0	0	1	1	10	0.556528	0.028											bOTU_2435	1	1	0	0	5	0.15709	0.894
bOTU_2396	0	0	1	0	3	0.340788	0.3982											bOTU_2367	0	1	1	0	8	0.173469	0.8643											bOTU_2436	1	1	0	0	5	0.481689	0.0882
bOTU_2397	1	0	0	0	1	0.176625	0.855											bOTU_2368	1	1	0	0	5	0.545481	0.0272											bOTU_2437	1	0	0	1	7	0.47275	0.1058
bOTU_2398	1	1	0	0	5	0.483034	0.09											bOTU_237	1	1	0	0	5	0.448713	0.1427											bOTU_2438	0	0	1	0	3	0.372159	0.338
bOTU_2399	0	0	1	1	10	0.457838	0.0975											bOTU_2370	0	0	1	1	10	0.473485	0.0991											bOTU_244	1	1	0	0	5	0.706336	0.0024
bOTU_24	0	0	1	1	10	0.606476	0.0144											bOTU_2371	0	0	1	1	10	0.232794	0.7158											bOTU_2440	0	0	1	1	10	0.333258	0.422
bOTU_240	0	0	1	1	10	0.572852	0.0231											bOTU_2372	1	0	0	0	1	0.548885	0.0264											bOTU_2443	0	0	1	1	10	0.198015	0.8405
bOTU_2400	0	1	0	0	2	0.113397	0.9611											bOTU_2373	1	0	1	0	6	0.403496	0.2229											bOTU_2444	1	1	0	1	12	0.0921981	0.9757
bOTU_2402	0	0	0	1	4	0.466871	0.1156											bOTU_2374	0	0	0	1	4	0.581613	0.0114											bOTU_2445	1	0	1	0	6	0.454333	0.1256
bOTU_2403	0	1	0	1	9	0.1973	0.8402											bOTU_2375	1	1	0	0	5	0.602953	0.0083											bOTU_2449	1	1	0	0	5	0.237444	0.7092
bOTU_2405	0	1	1	1	14	0.258995	0.6515											bOTU_2376	0	1	0	0	2	0.184028	0.8383											bOTU_245	0	1	0	1	9	0.498681	0.0762
bOTU_2407	0	1	0	0	2	0.559349	0.024											bOTU_2377	1	0	0	1	7	0.461474	0.1205											bOTU_2451	0	0	1	1	10	0.218082	0.764
bOTU_2408	1	0	1	0	6	0.275176	0.6076											bOTU_2378	0	0	1	0	3	0.241366	0.7224											bOTU_2452	1	1	1	0	11	0.215507	0.7674
bOTU_2409	1	1	0	0	5	0.323925	0.4694											bOTU_2379	1	1	0	0	5	0.168632	0.9121											bOTU_2453	0	1	0	0	2	0.430434	0.1662
bOTU_241	1	1	0	0	5	0.596739	0.0142											bOTU_238	0	0	1	1	10	0.51698	0.0499											bOTU_2454	0	1	0	1	9	0.43261	0.1442
bOTU_2410	1	1	0	1	12	0.484514	0.0967											bOTU_2380	0	1	1	0	8	0.264534	0.6285											bOTU_2455	0	0	1	1	10	0.498122	0.0669
bOTU_2411	1	1	1	0	11	0.287709	0.5711											bOTU_2381	0	1	1	1	14	0.220588	0.7772											bOTU_2456	0	0	0	1	4	0.363413	0.3188
bOTU_2412	0	0	1	1	10	0.516738	0.0581											bOTU_2383	0	0	0	1	4	0.346685	0.3825											bOTU_2457	0	1	1	0	8	0.150527	0.9126
bOTU_2413	0	1	0	0	2	0.275141	0.6071											bOTU_2384	1	1	0	0	5	0.48994	0.0762											bOTU_2459	0	1	0	0	2	0.442615	0.1477
bOTU_2414	0	0	0	1	4	0.376934	0.2919											bOTU_2385	0	1	0	0	2	0.603603	0.0135											bOTU_246	1	1	0	0	5	0.533585	0.0436
bOTU_2415	0	0	1	0	3	0.1915	0.8362											bOTU_2388	0	0	0	1	4	0.503208	0.0677											bOTU_2460	1	1	0	1	12	0.357986	0.3422
bOTU_2416	1	1	1	0	11	0.602085	0.0149											bOTU_2389	0	0	1	1	10	0.457073	0.1252											bOTU_2461	1	0	0	0	1	0.656391	0.0051
bOTU_2417	1	0	0	0	1	0.591363	0.0163											bOTU_239	1	1	0	0	5	0.648336	0.0055											bOTU_2465	1	1	0	0	5	0.504996	0.0725
bOTU_242	1	1	0	0	5	0.694146	0.0013											bOTU_2390	0	1	1	1	14	0.288213	0.6163											bOTU_2466	1	0	0	0	1	0.39949	0.2317
bOTU_2420	0	1	0	1	9	0.427721	0.15											bOTU_2391	1	1	0	1	12	0.0871748	0.9789											bOTU_2467	0	0	0	1	4	0.700762	0.0028
bOTU_2421	1	0	0	0	1	0.171784	0.8772											bOTU_2392	1	1	0	0	5	0.456177	0.1362											bOTU_2468	1	0	1	1	13	0.159418	0.9432
bOTU_2422	1	1	0	0	5	0.495923	0.0759											bOTU_2393	0	0	0	1	4	0.472894	0.1125											bOTU_2469	0	0	1	0	3	0.241082	0.7238
bOTU_2423	1	1	0	0	5	0.580338	0.0199											bOTU_2394	1	1	0	0	5	0.169213	0.8696											bOTU_247	0	0	1	1	10	0.619858	0.009
bOTU_2424	0	0	1	1	10	0.506953	0.0552											bOTU_2395	0	0	0	1	4	0.497837	0.0679											bOTU_2470	1	1	0	0	5	0.32452	0.4477
bOTU_2425	1	0	1	1	13	0.489646	0.0865											bOTU_2396	0	0	1	0	3	0.483663	0.0962											bOTU_2471	0	1	0	0	2	0.465045	0.1151
bOTU_2426	1	1	0	0	5	0.244064	0.706											bOTU_2397	0	1	1	1	14	0.124382	0.9492											bOTU_2472	0	0	1	0	3	0.564679	0.0255
bOTU_2427	1	0	1	1	13	0.363821	0.3253											bOTU_2398	0	1	1	0	8	0.227476	0.778											bOTU_2473	0	0	1	1	10	0.378838	0.2853
bOTU_2428	0	0	1	0	3	0.259254	0.643											bOTU_24	0	0	1	1	10	0.662611	0.0038											bOTU_2474	1	0	1	0	6	0.357373	0.3329
bOTU_2429	1	0	0	1	7	0.278407	0.597											bOTU_240	0	0	1	1	10	0.525992	0.0394											bOTU_2475	0	1	0	1	9	0.383724	0.2746
bOTU_243	0	0	1	1	10	0.48183	0.0879											bOTU_2400	1	0	1	1	13	0.35967	0.3431											bOTU_2478	1	1	0	0	5	0.269511	0.6089
bOTU_2430	1	0	1	1	13	0.104159	0.9671											bOTU_2401	0	0	1	1	10	0.517262	0.0664											bOTU_2479	0	1	0	0	2	0.566965	0.0356
bOTU_2431	0	0	0	1	4	0.509058	0.0563											bOTU_2405	0	1	0	0	2	0.355526	0.3554											bOTU_248	0	0	1	1	10	0.278204	0.5859
bOTU_2437	0	0	0	1	4	0.221601	0.6937											bOTU_2406	0	0	1	1	10	0.307021	0.5151											bOTU_2481	0	0	0	1	4	0.238547	0.7232
bOTU_2438	0	0	1	1	10	0.482276	0.0781											bOTU_2407	1	1	0	0	5	0.492469	0.0814											bOTU_2482	1	1	1	0	11	0.248296	0.7097
bOTU_2439	1	1	0	0	5	0.516886	0.0558											bOTU_2408	0	1	1	0	8	0.192927	0.8637											bOTU_2483	0	1	0	0	2	0.585985	0.0168
bOTU_244	1	1	0	0	5	0.738866	0.0008											bOTU_2409	1	0	0	0	1	0.371539	0.3233											bOTU_2485	1	0	0	0	1	0.504756	0.0445
bOTU_2440	0	0	0	1	4	0.556201	0.0284											bOTU_241	1	1	0	0	5	0.626354	0.0072											bOTU_2486	1	0	1	1	13	0.268177	0.6844
bOTU_2441	0	0	1	1	10	0.306043	0.5136											bOTU_2410	0	1	0	0	2	0.575111	0.0193											bOTU_2487	1	0	1	1	13	0.158266	0.8964
bOTU_2442	0	0	1	1	10	0.408998	0.2006											bOTU_2411	0	0	1	0	3	0.41393	0.1989											bOTU_2488	0	0	0	1	4	0.398538	0.2105
bOTU_2443	0	1	0	0	2	0.419829	0.1874											bOTU_2412	0	0	1	1	10	0.427793	0.1749											bOTU_2489	1	0	1	0	6	0.465096	0.1161
bOTU_2445	0	0	1	1	10	0.554612	0.0302											bOTU_2413	0	1	1	0	8	0.228033	0.7293											bOTU_249	1	1	0	0	5	0.647199	0.0037
bOTU_2447	0	1	0	0	2	0.253266	0.6832											bOTU_2414	1	0	1	0	6	0.225278	0.8075											bOTU_2490	1	0	0	0	1	0.259088	0.6383
bOTU_2448	0	0	1	1	10	0.368547	0.3112											bOTU_2416	1	0	0	1	7	0.271017	0.6207											bOTU_2492	0	0	1	1	10	0.273979	0.5963
bOTU_2449	1	0	1	1	13	0.426904	0.1802											bOTU_2419	1	0	0	1	7	0.341657	0.3757											bOTU_2494	0	0	1	1	10	0.306208	0.5139
bOTU_245	1	1	0	1	12	0.357539	0.3583											bOTU_242	1	1	0	0	5	0.635284	0.0071											bOTU_2496	0	0	0	1	4	0.29129	0.5534
bOTU_2451	1	0	0	0	1	0.669169	0.004											bOTU_2421	0	1	0	0	2	0.237691	0.6764											bOTU_2497	1	1	0	0	5	0.233478	0.7147
bOTU_2452	0	0	1	0	3	0.566152	0.027											bOTU_2424	0	0	1	0	3	0.174547	0.9357											bOTU_2498	0	0	1	1	10	0.578553	0.021
bOTU_2453	1	1	0	0	5	0.309524	0.5439											bOTU_2425	0	0	1	0	3	0.457749	0.1262											bOTU_2499	1	0	1	0	6	0.327408	0.4426
bOTU_2454	0	1	0	1	9	0.58687	0.0136											bOTU_2426	1	1	0	0	5	0.317534	0.4817											bOTU_25	1	0	1	1	13	0.554489	0.0309
bOTU_2455	1	1	0	0	5	0.422157	0.1863											bOTU_2427	0	0	1	1	10	0.464136	0.1149											bOTU_250	0	0	1	0	3	0.423649	0.1826
bOTU_2456	0	1	0	0	2	0.58633	0.0221											bOTU_2428	1	0	0	1	7	0.248057	0.6639											bOTU_2500	0	0	1	1	10	0.49342	0.0714
bOTU_2457	1	0	0	0	1	0.264904	0.753											bOTU_243	0	0	1	1	10	0.424155	0.189											bOTU_2501	0	0	1	1	10	0.339435	0.3949
bOTU_2458	0	0	1	1	10	0.452637	0.1302											bOTU_2431	0	0	1	0	3	0.186921	0.9136											bOTU_2502	1	1	0	0	5	0.353836	0.3509
bOTU_2459	0	1	0	0	2	0.32347	0.4859											bOTU_2432	1	0	1	0	6	0.172617	0.8628											bOTU_2504	0	1	0	1	9	0.591656	0.0183
bOTU_246	1	1	0	0	5	0.610074	0.0098											bOTU_2433	0	0	1	1	10	0.339561	0.3884											bOTU_2505	1	0	0	0	1	0.536871	0.0409
bOTU_2460	0	0	0	1	4	0.394631	0.247											bOTU_2435	0	1	0	1	9	0.384858	0.2643											bOTU_2506	0	1	1	1	14	0.0833096	0.9841
bOTU_2461	1	0	1	0	6	0.370489	0.3231											bOTU_2437	0	1	1	1	14	0.37727	0.2998											bOTU_2507	0	1	0	0	2	0.295007	0.5514
bOTU_2462	0	0	1	0	3	0.477001	0.0939											bOTU_2438	0	0	1	1	10	0.369842	0.3067											bOTU_251	1	0	1	0	6	0.375985	0.306
bOTU_2464	1	1	0	0	5	0.178637	0.9065											bOTU_244	1	1	0	0	5	0.49958	0.0682											bOTU_2510	0	0	1	1	10	0.416714	0.1993
bOTU_2465	1	1	0	0	5	0.551562	0.0282											bOTU_2440	0	0	0	1	4	0.479695	0.0636											bOTU_2511	0	1	0	0	2	0.359546	0.33
bOTU_2466	1	0	0	0	1	0.377769	0.2169											bOTU_2443	0	1	1	0	8	0.174911	0.8625											bOTU_2513	0	1	1	1	14	0.386426	0.2743
bOTU_2467	0	1	0	0	2	0.564595	0.0246											bOTU_2444	0	0	0	1	4	0.243976	0.6841											bOTU_2514	0	1	0	1	9	0.329474	0.4349
bOTU_2469	1	1	1	0	11	0.315734	0.5161											bOTU_2445	0	0	1	1	10	0.523924	0.0485											bOTU_2515	1	1	0	0	5	0.358781	0.3471
bOTU_247	0	0	1	1	10	0.406627	0.221											bOTU_2446	0	0	1	1	10	0.403292	0.246											bOTU_2516	0	0	1	1	10	0.472779	0.0989
bOTU_2470	1	1	0	0	5	0.738253	0.0013											bOTU_2447	0	0	1	1	10	0.35452	0.3713											bOTU_2518	0	0	0	1	4	0.30472	0.6041
bOTU_2471	0	1	0	1	9	0.288353	0.5193											bOTU_2449	0	0	1	0	3	0.137258	0.93											bOTU_2519	1	0	1	1	13	0.369593	0.3073
bOTU_2472	1	1	0	0	5	0.753234	0.0003											bOTU_245	0	1	0	1	9	0.329567	0.4273											bOTU_252	0	0	1	1	10	0.390133	0.2578
bOTU_2473	0	0	1	1	10	0.582623	0.0202											bOTU_2451	1	1	0	0	5	0.220926	0.7542											bOTU_2520	0	0	1	0	3	0.643671	0.0079
bOTU_2474	1	1	0	0	5	0.444515	0.1378											bOTU_2452	0	0	1	0	3	0.438463	0.1514											bOTU_2521	0	1	1	0	8	0.335376	0.4379
bOTU_2476	0	0	1	1	10	0.564372	0.0256											bOTU_2453	0	1	0	0	2	0.298955	0.5526											bOTU_2522	0	1	1	0	8	0.253174	0.7291
bOTU_2479	1	1	0	0	5	0.446647	0.1243											bOTU_2454	0	0	1	1	10	0.295445	0.5527											bOTU_2523	1	1	0	1	12	0.128863	0.9371
bOTU_248	1	0	0	0	1	0.636917	0.0049											bOTU_2455	1	1	0	0	5	0.600598	0.0131											bOTU_2524	0	0	1	1	10	0.424785	0.2096
bOTU_2480	0	1	1	0	8	0.199626	0.8171											bOTU_2456	0	1	0	1	9	0.409386	0.2309											bOTU_2527	1	1	0	0	5	0.442635	0.1552
bOTU_2481	0	1	1	1	14	0.435408	0.1641											bOTU_2457	1	1	0	0	5	0.438338	0.1513											bOTU_2529	0	0	0	1	4	0.33255	0.4217
bOTU_2482	0	0	1	1	10	0.243534	0.7123											bOTU_2458	0	0	1	1	10	0.468191	0.07											bOTU_253	0	0	1	1	10	0.457772	0.131
bOTU_2483	1	1	0	0	5	0.608351	0.0138											bOTU_2459	1	1	0	0	5	0.589868	0.0202											bOTU_2530	1	0	1	1	13	0.454957	0.1339
bOTU_2485	1	0	0	0	1	0.498547	0.0581											bOTU_246	1	1	0	1	12	0.369973	0.2976											bOTU_2532	0	0	0	1	4	0.612252	0.0148
bOTU_2486	0	0	1	1	10	0.186122	0.8447											bOTU_2460	1	1	0	0	5	0.354702	0.358											bOTU_2533	1	1	0	0	5	0.484099	0.0881
bOTU_2487	1	0	1	0	6	0.410072	0.205											bOTU_2461	1	0	1	0	6	0.343842	0.3856											bOTU_2534	0	0	0	1	4	0.458496	0.1036
bOTU_2489	0	0	1	0	3	0.674074	0.0028											bOTU_2462	0	0	1	0	3	0.350572	0.41											bOTU_2535	0	1	0	1	9	0.259621	0.6419
bOTU_249	0	1	1	0	8	0.276903	0.5941											bOTU_2465	1	1	0	0	5	0.303233	0.4959											bOTU_2536	1	0	1	0	6	0.181409	0.8486
bOTU_2490	1	0	1	0	6	0.383824	0.2685											bOTU_2466	1	0	0	0	1	0.47379	0.1002											bOTU_2538	0	1	0	0	2	0.535725	0.0438
bOTU_2492	1	1	0	0	5	0.300264	0.5277											bOTU_2467	1	1	1	0	11	0.11583	0.952											bOTU_2539	0	0	0	1	4	0.419353	0.1715
bOTU_2494	0	1	1	0	8	0.310422	0.5581											bOTU_2468	1	0	0	0	1	0.541766	0.0398											bOTU_254	0	0	1	1	10	0.467803	0.1153
bOTU_2498	1	0	1	0	6	0.308038	0.4855											bOTU_2469	1	1	0	0	5	0.324395	0.4635											bOTU_2541	1	1	0	0	5	0.42079	0.1851
bOTU_2499	1	1	0	0	5	0.352361	0.3581											bOTU_247	0	1	1	1	14	0.109404	0.9635											bOTU_2542	0	0	0	1	4	0.401835	0.2137
bOTU_25	0	0	1	1	10	0.585082	0.0171											bOTU_2470	1	1	0	0	5	0.655416	0.0057											bOTU_2544	0	0	1	0	3	0.570851	0.0367
bOTU_250	1	0	1	1	13	0.212376	0.8497											bOTU_2471	0	1	0	0	2	0.635302	0.011											bOTU_2545	0	1	0	1	9	0.410941	0.1878
bOTU_2501	0	0	0	1	4	0.599004	0.0173											bOTU_2472	1	1	1	0	11	0.356285	0.3468											bOTU_2546	0	1	0	0	2	0.916113	0.0001
bOTU_2502	1	0	0	1	7	0.465244	0.1199											bOTU_2473	0	0	0	1	4	0.423876	0.1531											bOTU_2548	0	0	1	1	10	0.320517	0.3979
bOTU_2504	0	1	0	1	9	0.40313	0.2315											bOTU_2474	1	1	0	0	5	0.326472	0.4566											bOTU_255	0	0	1	1	10	0.293869	0.5402
bOTU_2505	1	1	0	0	5	0.0418397	0.9977											bOTU_2475	1	1	1	0	11	0.203225	0.7847											bOTU_2553	1	0	1	1	13	0.518698	0.0646
bOTU_2506	1	1	0	0	5	0.505369	0.0701											bOTU_2477	0	0	1	1	10	0.419836	0.2064											bOTU_2554	0	1	1	1	14	0.278577	0.613
bOTU_2507	1	1	1	0	11	0.206238	0.7917											bOTU_2479	0	1	0	0	2	0.368797	0.3003											bOTU_2555	1	0	1	1	13	0.224741	0.7537
bOTU_251	0	0	1	1	10	0.607423	0.0119											bOTU_248	0	0	1	0	3	0.465457	0.1112											bOTU_2556	0	1	0	1	9	0.266644	0.6641
bOTU_2510	0	0	1	0	3	0.527353	0.0559											bOTU_2480	0	1	0	0	2	0.574011	0.0218											bOTU_2557	1	0	1	0	6	0.560808	0.0286
bOTU_2513	0	1	1	1	14	0.243149	0.6796											bOTU_2481	0	1	1	1	14	0.271643	0.6202											bOTU_2558	1	0	1	1	13	0.449545	0.1357
bOTU_2514	0	0	1	1	10	0.356256	0.3693											bOTU_2482	1	0	1	0	6	0.454392	0.1375											bOTU_2559	0	1	1	0	8	0.224225	0.7242
bOTU_2516	0	0	1	1	10	0.229279	0.7492											bOTU_2483	1	1	0	0	5	0.391973	0.2499											bOTU_256	0	0	1	1	10	0.575449	0.0176
bOTU_2517	0	0	1	1	10	0.488015	0.0553											bOTU_2485	1	1	0	0	5	0.459709	0.1673											bOTU_2560	1	0	0	0	1	0.612205	0.0115
bOTU_2518	0	0	1	1	10	0.342727	0.4327											bOTU_2486	0	0	1	0	3	0.318539	0.4772											bOTU_2561	0	0	1	1	10	0.313302	0.4839
bOTU_2519	0	0	0	1	4	0.544776	0.0336											bOTU_2488	0	1	0	1	9	0.367981	0.3247											bOTU_2562	1	0	0	1	7	0.118669	0.9543
bOTU_252	1	1	0	0	5	0.352106	0.3622											bOTU_2489	1	1	1	0	11	0.290192	0.5484											bOTU_2563	0	0	1	0	3	0.345234	0.3753
bOTU_2520	1	0	1	0	6	0.530726	0.0461											bOTU_249	1	1	0	1	12	0.145498	0.9078											bOTU_2564	0	0	1	1	10	0.475617	0.0992
bOTU_2521	1	1	0	0	5	0.551249	0.0369											bOTU_2490	0	1	0	0	2	0.27542	0.6039											bOTU_2565	0	0	1	1	10	0.627799	0.006
bOTU_2522	1	1	0	0	5	0.58085	0.02											bOTU_2492	1	1	1	0	11	0.307661	0.4904											bOTU_2566	0	0	1	1	10	0.382792	0.298
bOTU_2523	0	1	0	0	2	0.285901	0.5789											bOTU_2494	0	0	0	1	4	0.193656	0.8231											bOTU_2568	1	1	0	1	12	0.422276	0.1892
bOTU_2524	0	0	1	1	10	0.652524	0.0071											bOTU_2496	0	1	0	1	9	0.139694	0.9274											bOTU_2569	0	1	0	0	2	0.339226	0.4023
bOTU_2527	1	1	0	0	5	0.269142	0.6092											bOTU_2497	0	0	0	1	4	0.378196	0.2755											bOTU_257	1	1	1	0	11	0.551674	0.0325
bOTU_2528	0	0	1	0	3	0.3583	0.3534											bOTU_2498	1	1	0	0	5	0.119451	0.953											bOTU_2570	0	1	0	0	2	0.32507	0.4521
bOTU_2529	0	0	1	0	3	0.429926	0.1712											bOTU_2499	1	1	0	0	5	0.42905	0.1619											bOTU_2571	1	0	0	0	1	0.462784	0.1155
bOTU_253	0	0	0	1	4	0.510196	0.0446											bOTU_25	0	0	1	0	3	0.61032	0.0126											bOTU_2572	1	1	0	0	5	0.381052	0.2733
bOTU_2530	0	1	0	1	9	0.370333	0.3145											bOTU_250	1	0	1	1	13	0.301975	0.5084											bOTU_2575	0	0	1	0	3	0.522399	0.0569
bOTU_2532	0	1	1	1	14	0.175079	0.8535											bOTU_2501	0	0	0	1	4	0.383471	0.2483											bOTU_2579	0	0	1	0	3	0.256945	0.6701
bOTU_2533	0	0	0	1	4	0.177245	0.8881											bOTU_2502	1	0	0	0	1	0.420886	0.1828											bOTU_258	1	0	1	1	13	0.302636	0.5154
bOTU_2534	0	0	1	1	10	0.273553	0.6545											bOTU_2504	0	0	0	1	4	0.367653	0.3236											bOTU_2580	1	0	1	0	6	0.226896	0.7328
bOTU_2535	1	1	0	1	12	0.445975	0.1404											bOTU_2505	0	0	0	1	4	0.418509	0.1956											bOTU_2581	0	1	0	0	2	0.362043	0.3283
bOTU_2536	0	0	0	1	4	0.34593	0.3693											bOTU_2506	1	1	0	0	5	0.342064	0.3949											bOTU_2584	0	1	0	0	2	0.313502	0.5049
bOTU_2537	1	1	0	0	5	0.682045	0.0045											bOTU_2507	0	0	1	1	10	0.245185	0.6829											bOTU_2587	0	0	0	1	4	0.376532	0.2889
bOTU_2538	0	1	0	0	2	0.683402	0.0041											bOTU_2508	1	0	0	0	1	0.503193	0.0469											bOTU_2588	0	0	0	1	4	0.477051	0.0966
bOTU_254	0	0	1	1	10	0.309944	0.5017											bOTU_251	0	0	1	0	3	0.397268	0.2425											bOTU_259	0	0	1	1	10	0.421851	0.1944
bOTU_2541	0	1	0	1	9	0.522323	0.0547											bOTU_2513	1	1	0	0	5	0.462789	0.1316											bOTU_2590	0	1	1	1	14	0.314159	0.4748
bOTU_2542	0	1	0	0	2	0.61418	0.0118											bOTU_2514	1	0	1	1	13	0.427927	0.1804											bOTU_2591	0	0	1	1	10	0.25638	0.7021
bOTU_2543	1	0	0	0	1	0.538715	0.0207											bOTU_2515	0	1	0	0	2	0.163251	0.8776											bOTU_2592	0	1	0	0	2	0.504545	0.0721
bOTU_2544	1	1	0	1	12	0.346982	0.3881											bOTU_2516	0	0	0	1	4	0.396548	0.2391											bOTU_2593	0	0	1	1	10	0.520475	0.0553
bOTU_2545	0	1	0	0	2	0.250601	0.6635											bOTU_2518	0	0	1	1	10	0.388972	0.2375											bOTU_2594	0	1	1	1	14	0.210799	0.8091
bOTU_2546	1	1	0	0	5	0.556386	0.0309											bOTU_2519	0	0	1	1	10	0.499475	0.0674											bOTU_2595	0	0	1	1	10	0.488099	0.1022
bOTU_2547	0	0	0	1	4	0.36068	0.3603											bOTU_252	1	1	0	1	12	0.432424	0.1731											bOTU_2596	1	0	1	0	6	0.358917	0.3385
bOTU_2548	0	0	0	1	4	0.570646	0.018											bOTU_2520	0	0	1	0	3	0.436906	0.2105											bOTU_260	1	1	0	1	12	0.486876	0.0903
bOTU_255	1	1	0	0	5	0.229914	0.7227											bOTU_2521	0	0	1	0	3	0.406218	0.2324											bOTU_2600	1	0	1	0	6	0.528896	0.0513
bOTU_2551	0	0	1	1	10	0.526612	0.046											bOTU_2522	1	1	1	0	11	0.321307	0.4545											bOTU_2601	1	1	0	1	12	0.237362	0.733
bOTU_2552	1	0	0	0	1	0.450423	0.1394											bOTU_2523	0	1	0	0	2	0.316362	0.4695											bOTU_2602	0	0	1	0	3	0.315375	0.4552
bOTU_2553	0	0	1	1	10	0.332259	0.4218											bOTU_2524	0	0	1	1	10	0.34226	0.4028											bOTU_2604	0	0	1	1	10	0.291503	0.5647
bOTU_2554	0	0	0	1	4	0.365319	0.3233											bOTU_2529	0	0	1	1	10	0.382815	0.273											bOTU_2605	0	0	1	1	10	0.195266	0.816
bOTU_2555	0	1	1	0	8	0.505569	0.068											bOTU_253	0	0	0	1	4	0.408647	0.1985											bOTU_2606	0	1	1	1	14	0.334236	0.4429
bOTU_2556	0	1	0	0	2	0.598969	0.0133											bOTU_2530	0	0	1	1	10	0.0949269	0.9738											bOTU_2607	0	0	0	1	4	0.342112	0.3958
bOTU_2557	0	0	1	1	10	0.400646	0.2256											bOTU_2532	1	1	0	1	12	0.276561	0.578											bOTU_2608	0	1	0	0	2	0.680369	0.0009
bOTU_2558	1	0	0	1	7	0.621494	0.009											bOTU_2533	0	1	1	1	14	0.292524	0.5351											bOTU_2609	1	0	1	1	13	0.363677	0.3208
bOTU_256	0	0	1	1	10	0.752549	0.0004											bOTU_2534	0	0	1	1	10	0.226518	0.7565											bOTU_261	1	0	0	0	1	0.427525	0.1779
bOTU_2560	0	1	0	0	2	0.772579	0.0001											bOTU_2535	1	0	0	0	1	0.0622789	0.9928											bOTU_2610	0	0	0	1	4	0.116654	0.9533
bOTU_2562	1	0	1	1	13	0.369226	0.325											bOTU_2536	1	0	1	1	13	0.264717	0.6262											bOTU_2611	1	1	0	1	12	0.276044	0.5953
bOTU_2563	1	0	0	0	1	0.337365	0.399											bOTU_2537	0	1	0	0	2	0.640525	0.0067											bOTU_2612	0	0	1	0	3	0.447845	0.1358
bOTU_2564	1	0	1	1	13	0.55185	0.0355											bOTU_2538	0	1	1	0	8	0.448766	0.1432											bOTU_2613	0	0	0	1	4	0.354684	0.3486
bOTU_2565	0	0	1	0	3	0.526307	0.0623											bOTU_2539	0	0	1	0	3	0.312892	0.4941											bOTU_2614	0	0	1	1	10	0.496597	0.0721
bOTU_2566	1	0	1	0	6	0.43736	0.1445											bOTU_254	0	1	0	0	2	0.296648	0.5559											bOTU_2615	0	1	0	1	9	0.392461	0.2464
bOTU_2567	1	1	1	0	11	0.138783	0.9254											bOTU_2541	1	1	0	1	12	0.368311	0.3093											bOTU_2618	1	0	0	0	1	0.191143	0.8404
bOTU_2568	0	0	1	1	10	0.562406	0.0261											bOTU_2542	0	1	0	0	2	0.465065	0.1037											bOTU_2619	0	0	0	1	4	0.352781	0.3699
bOTU_2569	0	1	0	0	2	0.525079	0.0189											bOTU_2545	1	1	0	1	12	0.350833	0.3651											bOTU_262	0	0	1	1	10	0.34904	0.3739
bOTU_257	1	1	0	0	5	0.844779	0.0001											bOTU_2546	0	1	1	1	14	0.34678	0.3776											bOTU_2620	0	0	1	1	10	0.362549	0.3491
bOTU_2570	0	0	1	1	10	0.338671	0.4373											bOTU_2547	0	0	1	1	10	0.426203	0.1591											bOTU_2621	0	0	1	0	3	0.7039	0.0017
bOTU_2571	1	1	0	0	5	0.286617	0.558											bOTU_2548	0	0	1	1	10	0.43195	0.1561											bOTU_2622	0	0	1	1	10	0.330365	0.439
bOTU_2572	1	1	1	0	11	0.552181	0.0316											bOTU_255	1	1	0	0	5	0.356918	0.3503											bOTU_2624	0	1	1	1	14	0.242505	0.6955
bOTU_2574	0	0	0	1	4	0.562644	0.0379											bOTU_2551	0	0	1	1	10	0.467288	0.1178											bOTU_2625	1	0	0	0	1	0.413931	0.2133
bOTU_2575	0	0	1	0	3	0.135619	0.943											bOTU_2553	0	0	1	0	3	0.30103	0.5057											bOTU_2626	0	0	0	1	4	0.629276	0.0017
bOTU_2577	0	0	0	1	4	0.673158	0.0029											bOTU_2554	0	1	1	0	8	0.47422	0.0987											bOTU_2628	1	0	0	1	7	0.258937	0.6616
bOTU_2578	1	1	0	0	5	0.537084	0.0374											bOTU_2555	1	1	1	0	11	0.392406	0.2607											bOTU_263	1	0	1	0	6	0.554358	0.0336
bOTU_258	0	0	1	1	10	0.446031	0.1417											bOTU_2556	1	1	0	0	5	0.366486	0.3195											bOTU_2630	0	1	0	0	2	0.36595	0.3177
bOTU_2581	1	0	0	0	1	0.453142	0.1332											bOTU_2557	0	0	0	1	4	0.417842	0.203											bOTU_2631	0	0	1	1	10	0.49996	0.0616
bOTU_2582	1	0	0	1	7	0.33052	0.4018											bOTU_2558	0	0	1	1	10	0.456623	0.1279											bOTU_2633	0	1	1	0	8	0.290587	0.5678
bOTU_2583	0	1	0	0	2	0.254766	0.6543											bOTU_2559	1	0	0	0	1	0.394892	0.2423											bOTU_2634	0	0	1	0	3	0.43319	0.1663
bOTU_2584	0	0	0	1	4	0.333147	0.4662											bOTU_256	0	0	0	1	4	0.378759	0.2437											bOTU_2635	1	0	0	0	1	0.294962	0.548
bOTU_2585	0	0	1	1	10	0.362663	0.3341											bOTU_2560	1	1	0	0	5	0.410873	0.2093											bOTU_2636	0	1	1	0	8	0.41565	0.1925
bOTU_2586	0	1	0	1	9	0.44366	0.1398											bOTU_2561	0	0	1	0	3	0.326186	0.4497											bOTU_2637	1	0	0	0	1	0.546587	0.0393
bOTU_2587	1	1	1	0	11	0.413436	0.2662											bOTU_2562	1	1	0	0	5	0.328875	0.4534											bOTU_2638	0	0	1	0	3	0.40988	0.2344
bOTU_2588	1	0	1	0	6	0.328388	0.4528											bOTU_2563	0	0	0	1	4	0.14981	0.9148											bOTU_264	0	0	1	0	3	0.658479	0.0045
bOTU_2589	1	1	0	0	5	0.391731	0.2659											bOTU_2564	0	0	1	0	3	0.536076	0.0403											bOTU_2640	0	0	0	1	4	0.539313	0.0397
bOTU_259	0	0	1	1	10	0.708774	0.0015											bOTU_2565	0	0	1	1	10	0.612501	0.0146											bOTU_2641	0	1	0	1	9	0.13403	0.9361
bOTU_2590	1	0	0	0	1	0.502611	0.0693											bOTU_2566	0	0	1	0	3	0.256212	0.7656											bOTU_2642	0	1	1	1	14	0.406917	0.2201
bOTU_2591	1	0	0	0	1	0.49708	0.0733											bOTU_2567	0	0	1	1	10	0.326449	0.4822											bOTU_2643	0	1	0	0	2	0.351279	0.367
bOTU_2593	0	0	0	1	4	0.235362	0.7178											bOTU_2568	0	0	1	1	10	0.325695	0.4407											bOTU_2645	0	1	0	0	2	0.232576	0.7541
bOTU_2595	0	0	1	1	10	0.518222	0.0558											bOTU_2569	0	1	0	0	2	0.549552	0.0327											bOTU_2647	1	1	0	1	12	0.283564	0.5814
bOTU_2596	1	0	1	1	13	0.472862	0.0942											bOTU_257	1	1	0	0	5	0.558422	0.0228											bOTU_2648	1	0	0	0	1	0.511438	0.0445
bOTU_2597	1	0	1	1	13	0.28886	0.5601											bOTU_2570	0	0	1	0	3	0.320473	0.4503											bOTU_265	1	0	0	0	1	0.452119	0.1346
bOTU_2598	1	0	0	0	1	0.414044	0.191											bOTU_2571	1	0	1	0	6	0.547587	0.0302											bOTU_2650	1	0	1	0	6	0.102228	0.9732
bOTU_2599	0	0	1	1	10	0.448347	0.1156											bOTU_2572	0	0	1	0	3	0.48561	0.0916											bOTU_2651	0	0	0	1	4	0.09209	0.9836
bOTU_260	0	1	0	0	2	0.781946	0.0002											bOTU_2575	1	0	0	1	7	0.364057	0.3286											bOTU_2652	1	1	0	0	5	0.388517	0.253
bOTU_2600	1	1	0	1	12	0.459684	0.126											bOTU_2577	1	0	0	1	7	0.249484	0.6214											bOTU_2654	0	1	1	1	14	0.295717	0.6065
bOTU_2601	0	0	1	1	10	0.488585	0.0862											bOTU_2578	0	1	0	0	2	0.497668	0.0696											bOTU_2655	0	0	0	1	4	0.260262	0.6314
bOTU_2602	1	0	0	1	7	0.268553	0.629											bOTU_2579	0	0	1	0	3	0.224383	0.765											bOTU_2656	0	0	1	0	3	0.285831	0.625
bOTU_2603	1	0	0	0	1	0.473359	0.0797											bOTU_258	1	1	0	0	5	0.288547	0.5539											bOTU_2658	0	0	0	1	4	0.237225	0.6989
bOTU_2604	0	0	1	0	3	0.499148	0.0685											bOTU_2580	0	1	0	1	9	0.407943	0.2147											bOTU_2659	1	1	0	1	12	0.383748	0.2777
bOTU_2606	0	0	1	1	10	0.203096	0.8214											bOTU_2581	0	0	0	1	4	0.0435124	0.9993											bOTU_266	0	0	0	1	4	0.293544	0.5849
bOTU_2608	1	1	0	1	12	0.391228	0.2505											bOTU_2582	1	1	0	1	12	0.205351	0.8283											bOTU_2660	0	0	1	1	10	0.470562	0.1336
bOTU_2609	0	0	1	0	3	0.524149	0.0417											bOTU_2584	0	1	1	1	14	0.226895	0.7898											bOTU_2661	1	1	0	0	5	0.205208	0.7835
bOTU_261	1	0	1	1	13	0.516609	0.0572											bOTU_2587	0	0	0	1	4	0.357232	0.3377											bOTU_2664	1	1	1	0	11	0.463993	0.1196
bOTU_2611	0	1	0	1	9	0.128985	0.9423											bOTU_2588	1	0	0	0	1	0.168579	0.8716											bOTU_2665	0	0	1	0	3	0.446826	0.1264
bOTU_2612	1	0	0	0	1	0.292849	0.5484											bOTU_2589	1	1	0	0	5	0.571601	0.0199											bOTU_2667	1	1	0	0	5	0.468929	0.1051
bOTU_2613	0	0	0	1	4	0.334824	0.3899											bOTU_259	0	0	1	1	10	0.507903	0.0645											bOTU_2668	0	1	0	1	9	0.311127	0.496
bOTU_2614	0	0	1	1	10	0.493704	0.0796											bOTU_2590	0	0	1	1	10	0.270514	0.6104											bOTU_2669	0	1	1	1	14	0.313597	0.4814
bOTU_2617	0	1	0	1	9	0.137257	0.9303											bOTU_2591	1	1	1	0	11	0.351444	0.3554											bOTU_267	1	0	1	0	6	0.534976	0.0329
bOTU_2618	0	0	1	1	10	0.44414	0.1385											bOTU_2592	1	0	0	0	1	0.305867	0.5229											bOTU_2670	0	0	1	0	3	0.392041	0.2399
bOTU_2619	1	1	0	0	5	0.414625	0.1962											bOTU_2593	0	1	1	1	14	0.298604	0.5252											bOTU_2671	1	1	0	0	5	0.349416	0.378
bOTU_262	1	1	0	0	5	0.589935	0.0162											bOTU_2594	0	1	0	0	2	0.424215	0.1829											bOTU_2672	0	1	1	1	14	0.169393	0.9064
bOTU_2620	1	1	1	0	11	0.125844	0.9457											bOTU_2595	0	0	0	1	4	0.239518	0.8191											bOTU_2674	1	0	0	0	1	0.143842	0.9188
bOTU_2621	0	0	0	1	4	0.461274	0.1029											bOTU_2596	0	0	1	0	3	0.722368	0.001											bOTU_2675	1	0	1	1	13	0.512598	0.0615
bOTU_2623	1	0	1	0	6	0.382046	0.3112											bOTU_2597	1	0	1	0	6	0.492229	0.0826											bOTU_2678	0	0	1	0	3	0.471587	0.0944
bOTU_2624	0	0	0	1	4	0.607871	0.0159											bOTU_260	0	1	0	0	2	0.761762	0.0005											bOTU_2679	0	1	0	0	2	0.301646	0.5045
bOTU_2625	1	0	1	0	6	0.162132	0.8892											bOTU_2600	1	0	0	0	1	0.318157	0.4525											bOTU_268	1	0	0	0	1	0.255107	0.6727
bOTU_2626	0	0	1	1	10	0.594342	0.0147											bOTU_2601	0	1	1	0	8	0.252422	0.7049											bOTU_2681	0	1	0	0	2	0.458785	0.1236
bOTU_2628	0	0	1	1	10	0.294706	0.61											bOTU_2602	0	1	1	1	14	0.226692	0.7305											bOTU_2683	0	0	0	1	4	0.205732	0.8035
bOTU_2629	1	1	0	1	12	0.446265	0.1324											bOTU_2603	0	1	0	0	2	0.632286	0.0115											bOTU_2684	0	0	1	1	10	0.526781	0.054
bOTU_263	0	0	1	1	10	0.63085	0.0073											bOTU_2605	0	1	1	0	8	0.134083	0.9399											bOTU_2685	0	0	0	1	4	0.191244	0.8162
bOTU_2630	1	0	0	1	7	0.272374	0.56											bOTU_2606	1	0	0	1	7	0.353622	0.3324											bOTU_2686	1	1	0	0	5	0.678421	0.0047
bOTU_2631	0	0	0	1	4	0.592574	0.0146											bOTU_2607	0	0	1	1	10	0.299712	0.5352											bOTU_2687	0	1	1	1	14	0.294132	0.5396
bOTU_2632	0	0	1	1	10	0.440388	0.1446											bOTU_2608	1	1	0	1	12	0.30873	0.5048											bOTU_269	1	0	1	1	13	0.368785	0.3121
bOTU_2633	1	1	0	0	5	0.538839	0.0416											bOTU_2609	0	0	1	1	10	0.168707	0.8828											bOTU_2690	1	0	0	1	7	0.485963	0.0848
bOTU_2634	1	0	1	1	13	0.228337	0.7512											bOTU_261	0	0	1	0	3	0.40998	0.219											bOTU_2691	1	0	1	1	13	0.329547	0.4381
bOTU_2635	0	1	0	0	2	0.342008	0.385											bOTU_2610	0	0	0	1	4	0.216546	0.7888											bOTU_2693	0	1	0	0	2	0.529966	0.0495
bOTU_2636	1	1	0	0	5	0.713535	0.0004											bOTU_2611	0	1	0	0	2	0.264436	0.6171											bOTU_2694	0	0	0	1	4	0.489055	0.0803
bOTU_2637	1	1	0	0	5	0.233955	0.7228											bOTU_2612	1	0	0	0	1	0.302675	0.51											bOTU_2697	1	1	0	1	12	0.354044	0.3366
bOTU_2638	1	0	0	0	1	0.354451	0.3545											bOTU_2613	0	1	0	1	9	0.30061	0.5254											bOTU_27	0	1	0	1	9	0.43644	0.158
bOTU_2639	0	0	1	1	10	0.405078	0.2178											bOTU_2614	1	0	0	1	7	0.343958	0.3875											bOTU_270	0	0	0	1	4	0.501328	0.0612
bOTU_264	0	0	1	1	10	0.557573	0.0333											bOTU_2615	0	0	1	0	3	0.286362	0.5692											bOTU_2701	0	1	0	1	9	0.191416	0.8304
bOTU_2640	0	1	0	0	2	0.307693	0.5069											bOTU_2617	0	1	0	0	2	0.413884	0.1951											bOTU_2702	0	0	1	1	10	0.616023	0.0098
bOTU_2641	0	1	0	1	9	0.105257	0.969											bOTU_2618	1	0	1	1	13	0.101902	0.9676											bOTU_2703	1	1	0	0	5	0.313569	0.5024
bOTU_2642	0	0	1	0	3	0.296082	0.5628											bOTU_2619	0	1	0	0	2	0.752514	0.0012											bOTU_2704	1	1	0	0	5	0.331971	0.4174
bOTU_2643	0	1	0	0	2	0.506335	0.0575											bOTU_262	0	1	0	1	9	0.232477	0.722											bOTU_2706	0	0	0	1	4	0.305174	0.4918
bOTU_2644	0	1	0	1	9	0.365237	0.2871											bOTU_2620	1	1	0	0	5	0.28649	0.5779											bOTU_2707	0	0	0	1	4	0.226017	0.7679
bOTU_2645	1	0	0	0	1	0.554128	0.0304											bOTU_2621	1	0	0	1	7	0.175051	0.8643											bOTU_2708	1	1	0	1	12	0.0692243	0.9914
bOTU_2646	0	1	1	0	8	0.198427	0.8227											bOTU_2622	1	0	1	1	13	0.410708	0.2291											bOTU_2709	1	0	1	0	6	0.543223	0.0255
bOTU_2647	0	1	0	1	9	0.284562	0.5489											bOTU_2624	0	0	0	1	4	0.372092	0.3193											bOTU_271	0	0	1	0	3	0.599909	0.0154
bOTU_2648	1	1	0	0	5	0.420835	0.1941											bOTU_2625	0	0	1	0	3	0.310632	0.4765											bOTU_2710	1	1	0	0	5	0.43598	0.1517
bOTU_265	0	0	1	1	10	0.362744	0.3344											bOTU_2626	0	0	1	1	10	0.379971	0.2819											bOTU_2711	0	0	0	1	4	0.286071	0.6051
bOTU_2650	0	1	0	0	2	0.521605	0.0536											bOTU_2628	0	0	1	1	10	0.522825	0.0489											bOTU_2712	0	0	0	1	4	0.203556	0.8129
bOTU_2651	1	1	0	1	12	0.206789	0.783											bOTU_2629	1	0	0	0	1	0.343465	0.3764											bOTU_2713	1	0	0	1	7	0.551799	0.0326
bOTU_2653	1	1	1	0	11	0.305363	0.5168											bOTU_263	0	0	1	1	10	0.617076	0.0099											bOTU_2715	0	1	0	0	2	0.481156	0.0694
bOTU_2654	0	1	0	1	9	0.462725	0.1182											bOTU_2630	0	0	0	1	4	0.420291	0.1483											bOTU_2716	1	1	0	1	12	0.243196	0.7302
bOTU_2656	0	0	0	1	4	0.318131	0.4695											bOTU_2634	0	0	0	1	4	0.506997	0.0666											bOTU_2717	0	0	1	0	3	0.433611	0.164
bOTU_2659	0	1	1	1	14	0.291263	0.5616											bOTU_2635	1	1	0	0	5	0.383763	0.2678											bOTU_2718	1	1	0	1	12	0.380744	0.2951
bOTU_266	1	0	1	1	13	0.153976	0.9099											bOTU_2636	0	1	0	0	2	0.359846	0.3368											bOTU_2719	1	0	1	0	6	0.393114	0.2315
bOTU_2660	0	0	1	0	3	0.454233	0.1314											bOTU_2637	1	0	1	0	6	0.30198	0.5866											bOTU_272	0	0	0	1	4	0.350341	0.3759
bOTU_2661	0	1	0	0	2	0.45904	0.13											bOTU_2638	0	0	0	1	4	0.449204	0.05											bOTU_2720	1	1	0	0	5	0.409739	0.2122
bOTU_2662	1	0	1	1	13	0.436081	0.1616											bOTU_2639	0	1	1	1	14	0.174666	0.9049											bOTU_2721	0	0	1	0	3	0.242013	0.6907
bOTU_2663	1	1	0	0	5	0.263636	0.6279											bOTU_264	0	0	1	1	10	0.509802	0.0555											bOTU_2723	1	0	0	0	1	0.340631	0.3564
bOTU_2664	1	1	0	0	5	0.572299	0.0275											bOTU_2640	0	1	0	1	9	0.263312	0.6967											bOTU_2724	0	1	0	0	2	0.227903	0.7379
bOTU_2665	0	0	1	1	10	0.572701	0.0224											bOTU_2642	0	0	0	1	4	0.19909	0.8013											bOTU_2725	0	0	1	1	10	0.419876	0.1894
bOTU_2666	0	1	0	1	9	0.174843	0.8683											bOTU_2643	0	1	0	0	2	0.492483	0.0806											bOTU_2726	1	0	1	1	13	0.346328	0.3984
bOTU_2667	0	1	0	0	2	0.497452	0.02											bOTU_2645	1	0	1	0	6	0.345199	0.3957											bOTU_2727	1	0	1	1	13	0.30894	0.5021
bOTU_2668	1	0	0	0	1	0.495299	0.0801											bOTU_2648	1	1	1	0	11	0.193244	0.8321											bOTU_2728	0	1	0	1	9	0.31512	0.4527
bOTU_2669	0	1	1	1	14	0.246231	0.6747											bOTU_2649	0	1	0	1	9	0.200404	0.8127											bOTU_273	0	1	0	0	2	0.424695	0.1735
bOTU_267	0	0	1	1	10	0.701086	0.001											bOTU_265	0	1	1	1	14	0.40255	0.2366											bOTU_2730	0	1	0	0	2	0.221669	0.7386
bOTU_2672	1	0	0	0	1	0.176334	0.8649											bOTU_2650	0	1	0	0	2	0.473303	0.0957											bOTU_2732	0	0	1	1	10	0.494847	0.0666
bOTU_2673	1	1	0	0	5	0.564725	0.0144											bOTU_2651	1	1	0	0	5	0.412013	0.2114											bOTU_2733	1	0	0	0	1	0.581927	0.0177
bOTU_2674	1	1	0	0	5	0.649621	0.0049											bOTU_2653	0	0	1	1	10	0.217593	0.9281											bOTU_2734	0	1	0	0	2	0.754347	0.0012
bOTU_2675	0	0	1	1	10	0.524676	0.0273											bOTU_2654	0	1	1	1	14	0.253922	0.6822											bOTU_2735	0	0	0	1	4	0.381146	0.2803
bOTU_2676	0	0	1	1	10	0.289811	0.5544											bOTU_2655	1	0	0	0	1	0.395413	0.2476											bOTU_2738	1	1	1	0	11	0.233377	0.7175
bOTU_2678	1	0	0	0	1	0.518036	0.0581											bOTU_2656	1	0	1	0	6	0.283295	0.5758											bOTU_274	1	1	0	1	12	0.550247	0.0328
bOTU_2679	1	0	0	0	1	0.359674	0.3439											bOTU_2658	0	0	1	1	10	0.399025	0.2375											bOTU_2744	0	1	1	0	8	0.142095	0.9855
bOTU_268	0	0	1	1	10	0.572759	0.0223											bOTU_2659	0	1	0	1	9	0.253437	0.645											bOTU_2745	0	0	1	1	10	0.532414	0.0553
bOTU_2680	1	0	1	1	13	0.272586	0.5854											bOTU_266	1	0	1	0	6	0.18722	0.8411											bOTU_2748	0	1	0	0	2	0.13954	0.9577
bOTU_2682	0	0	0	1	4	0.398174	0.2299											bOTU_2660	0	1	0	0	2	0.357501	0.3416											bOTU_275	1	1	0	0	5	0.188845	0.833
bOTU_2683	1	0	1	0	6	0.248379	0.679											bOTU_2661	1	1	0	0	5	0.280554	0.5713											bOTU_2750	1	0	0	0	1	0.52846	0.0473
bOTU_2684	0	1	0	0	2	0.205312	0.7861											bOTU_2663	1	1	0	1	12	0.241	0.7481											bOTU_2751	0	0	1	1	10	0.527596	0.0579
bOTU_2687	0	0	0	1	4	0.385686	0.2661											bOTU_2664	1	1	0	0	5	0.517866	0.0482											bOTU_2753	1	1	1	0	11	0.277544	0.5792
bOTU_2689	0	0	1	0	3	0.306742	0.5069											bOTU_2665	0	0	1	1	10	0.517442	0.0528											bOTU_2756	0	0	0	1	4	0.396449	0.2469
bOTU_269	0	1	1	1	14	0.183893	0.8345											bOTU_2667	1	1	0	0	5	0.61585	0.0087											bOTU_276	1	1	0	1	12	0.685768	0.002
bOTU_2690	1	1	0	1	12	0.391007	0.2583											bOTU_2668	0	0	1	0	3	0.405978	0.2288											bOTU_2760	1	1	0	1	12	0.262417	0.638
bOTU_2691	0	1	1	1	14	0.393312	0.2577											bOTU_2669	1	0	0	0	1	0.410377	0.2224											bOTU_2761	0	0	1	0	3	0.240214	0.7731
bOTU_2692	0	1	0	0	2	0.71104	0.0009											bOTU_267	0	0	1	0	3	0.578536	0.0221											bOTU_2762	0	0	1	1	10	0.424661	0.2094
bOTU_2693	1	1	0	0	5	0.382231	0.2636											bOTU_2670	0	0	1	0	3	0.245043	0.6775											bOTU_2763	0	0	1	1	10	0.202943	0.8081
bOTU_2694	1	0	0	0	1	0.610968	0.0094											bOTU_2671	1	1	0	1	12	0.275143	0.6227											bOTU_2764	0	1	0	1	9	0.289503	0.5451
bOTU_2695	1	0	1	0	6	0.347168	0.3825											bOTU_2672	1	1	1	0	11	0.319136	0.4625											bOTU_2765	0	1	0	1	9	0.415405	0.1936
bOTU_2696	1	1	0	1	12	0.27	0.6384											bOTU_2673	0	0	1	0	3	0.0646261	0.9915											bOTU_2766	1	0	0	1	7	0.25376	0.6824
bOTU_2697	1	1	1	0	11	0.448955	0.1436											bOTU_2674	0	1	0	0	2	0.578225	0.0217											bOTU_2767	1	1	0	1	12	0.326374	0.4531
bOTU_27	0	0	1	1	10	0.562202	0.0246											bOTU_2675	0	0	0	1	4	0.362813	0.3295											bOTU_2768	1	1	0	1	12	0.230794	0.7086
bOTU_270	0	1	0	1	9	0.468941	0.1099											bOTU_2677	1	1	0	0	5	0.321871	0.4543											bOTU_2769	0	0	1	0	3	0.564383	0.0271
bOTU_2701	1	0	1	1	13	0.365232	0.324											bOTU_2678	1	0	0	0	1	0.606802	0.0126											bOTU_2771	0	1	0	0	2	0.379172	0.2705
bOTU_2702	0	0	1	1	10	0.521088	0.0506											bOTU_2679	0	1	0	0	2	0.602312	0.0094											bOTU_2774	0	1	0	0	2	0.477094	0.0784
bOTU_2703	1	1	0	0	5	0.417173	0.1616											bOTU_268	0	0	1	0	3	0.562242	0.0233											bOTU_2775	0	0	1	1	10	0.375874	0.2981
bOTU_2704	0	1	1	1	14	0.273453	0.5978											bOTU_2680	0	0	0	1	4	0.364457	0.3358											bOTU_2776	0	0	1	1	10	0.609481	0.0185
bOTU_2705	0	0	1	1	10	0.391583	0.251											bOTU_2681	1	1	1	0	11	0.192442	0.8158											bOTU_2777	0	0	1	0	3	0.386381	0.2807
bOTU_2706	1	1	0	0	5	0.351709	0.3624											bOTU_2682	0	1	1	0	8	0.21555	0.7656											bOTU_2778	0	0	0	1	4	0.215656	0.7743
bOTU_2708	1	1	0	1	12	0.416586	0.1916											bOTU_2683	0	0	1	1	10	0.36597	0.325											bOTU_2779	0	0	1	0	3	0.324823	0.5318
bOTU_2709	0	0	1	1	10	0.457504	0.1193											bOTU_2684	1	0	1	1	13	0.48687	0.0871											bOTU_278	0	1	0	1	9	0.449289	0.1368
bOTU_271	0	0	1	1	10	0.571218	0.0251											bOTU_2687	1	0	1	0	6	0.409377	0.2156											bOTU_2780	0	0	1	0	3	0.267305	0.647
bOTU_2710	0	1	0	0	2	0.314437	0.4823											bOTU_2689	0	0	1	0	3	0.305252	0.5162											bOTU_2781	1	0	1	0	6	0.314285	0.5048
bOTU_2711	0	0	1	1	10	0.344225	0.391											bOTU_269	0	1	1	1	14	0.437238	0.1597											bOTU_2782	0	0	1	1	10	0.264035	0.6613
bOTU_2713	0	0	1	0	3	0.581881	0.0299											bOTU_2690	0	1	0	1	9	0.213616	0.894											bOTU_2783	0	0	0	1	4	0.480978	0.0709
bOTU_2714	0	1	0	0	2	0.516123	0.0559											bOTU_2691	0	0	1	0	3	0.331624	0.4153											bOTU_2784	1	0	0	0	1	0.434139	0.1293
bOTU_2716	0	1	0	0	2	0.498179	0.0696											bOTU_2692	1	1	0	0	5	0.505026	0.0634											bOTU_2785	1	1	0	0	5	0.449104	0.1388
bOTU_2717	0	0	0	1	4	0.584205	0.0155											bOTU_2694	0	1	1	1	14	0.376136	0.2864											bOTU_2786	1	1	0	1	12	0.376045	0.3018
bOTU_2718	0	1	1	0	8	0.205197	0.8199											bOTU_27	0	0	1	1	10	0.553627	0.0318											bOTU_2787	1	1	0	1	12	0.220021	0.7586
bOTU_2719	0	0	1	1	10	0.289968	0.5899											bOTU_270	0	0	0	1	4	0.214636	0.8685											bOTU_279	0	0	1	0	3	0.315933	0.4656
bOTU_272	0	0	1	1	10	0.464532	0.1136											bOTU_2701	1	0	0	0	1	0.163796	0.8869											bOTU_2791	1	0	0	0	1	0.699278	0.0011
bOTU_2720	0	0	1	0	3	0.55081	0.0246											bOTU_2703	0	1	1	1	14	0.203393	0.8056											bOTU_2793	1	1	0	0	5	0.443699	0.1173
bOTU_2721	1	0	0	0	1	0.557088	0.0315											bOTU_2704	1	0	1	0	6	0.18803	0.8364											bOTU_2794	0	0	1	0	3	0.592721	0.0184
bOTU_2722	1	0	1	0	6	0.514529	0.0596											bOTU_2705	0	0	1	1	10	0.435713	0.1826											bOTU_2795	1	1	0	0	5	0.517061	0.0527
bOTU_2723	1	0	1	0	6	0.250715	0.7219											bOTU_2706	1	1	0	0	5	0.274974	0.6139											bOTU_2797	0	0	1	0	3	0.573266	0.0024
bOTU_2724	1	0	1	1	13	0.193173	0.8341											bOTU_2707	0	1	0	1	9	0.344036	0.3829											bOTU_2798	1	0	0	0	1	0.31886	0.4342
bOTU_2725	0	1	1	0	8	0.290707	0.5394											bOTU_2708	1	1	0	0	5	0.315548	0.48											bOTU_2799	1	1	0	0	5	0.63517	0.0076
bOTU_2727	0	0	1	1	10	0.436432	0.1551											bOTU_2709	0	0	1	1	10	0.254652	0.6596											bOTU_28	1	1	0	0	5	0.425854	0.1875
bOTU_273	1	1	0	0	5	0.570497	0.0201											bOTU_271	0	0	1	1	10	0.528875	0.0463											bOTU_280	0	0	0	1	4	0.266872	0.6858
bOTU_2730	0	1	1	1	14	0.248977	0.7431											bOTU_2710	0	0	1	1	10	0.458943	0.0968											bOTU_2800	0	1	0	1	9	0.333437	0.4129
bOTU_2731	0	0	0	1	4	0.367137	0.3251											bOTU_2711	0	0	1	0	3	0.295611	0.4995											bOTU_2802	1	0	0	0	1	0.394203	0.2116
bOTU_2732	0	0	1	1	10	0.441174	0.152											bOTU_2712	1	0	0	1	7	0.307686	0.5082											bOTU_2803	1	0	1	0	6	0.0995254	0.9716
bOTU_2733	0	0	0	1	4	0.572063	0.0251											bOTU_2713	1	0	0	0	1	0.527388	0.058											bOTU_2805	0	0	1	1	10	0.297225	0.5778
bOTU_2734	1	1	0	0	5	0.677501	0.0027											bOTU_2716	1	1	0	0	5	0.535521	0.0424											bOTU_2806	1	1	0	0	5	0.329585	0.4201
bOTU_2735	0	0	1	0	3	0.391031	0.238											bOTU_2717	0	0	1	0	3	0.495065	0.0742											bOTU_2807	0	1	0	1	9	0.469906	0.095
bOTU_2736	1	1	0	1	12	0.269397	0.628											bOTU_2718	0	1	0	1	9	0.143927	0.9126											bOTU_2808	0	0	1	1	10	0.126981	0.955
bOTU_274	0	1	0	0	2	0.623336	0.0104											bOTU_2719	0	0	1	0	3	0.503037	0.0584											bOTU_2809	0	0	1	0	3	0.330241	0.4366
bOTU_2741	1	1	0	0	5	0.342288	0.4106											bOTU_272	0	0	1	1	10	0.351071	0.3734											bOTU_281	0	0	0	1	4	0.623706	0.0055
bOTU_2745	1	0	0	1	7	0.0829306	0.9871											bOTU_2720	0	0	1	0	3	0.400545	0.233											bOTU_2811	1	1	0	0	5	0.383563	0.2682
bOTU_2746	0	1	0	0	2	0.459999	0.1177											bOTU_2721	1	0	0	0	1	0.4113	0.1947											bOTU_2813	1	1	0	0	5	0.775632	0.0003
bOTU_2747	1	1	0	0	5	0.473398	0.0988											bOTU_2723	1	1	0	1	12	0.217585	0.7863											bOTU_2814	1	1	0	1	12	0.407718	0.216
bOTU_2748	0	1	0	0	2	0.375903	0.2998											bOTU_2724	0	1	0	1	9	0.248149	0.7181											bOTU_2815	1	1	0	0	5	0.097116	0.9711
bOTU_2749	0	0	1	0	3	0.555407	0.0188											bOTU_2725	1	0	0	0	1	0.521834	0.0451											bOTU_2816	0	0	0	1	4	0.338114	0.4269
bOTU_275	0	0	1	1	10	0.382048	0.2799											bOTU_2726	1	0	1	1	13	0.165924	0.9027											bOTU_2819	1	0	1	0	6	0.549455	0.0283
bOTU_2750	0	1	1	1	14	0.296496	0.539											bOTU_2727	0	0	1	1	10	0.230503	0.7308											bOTU_282	0	1	0	1	9	0.414308	0.2121
bOTU_2751	1	0	0	0	1	0.332555	0.4197											bOTU_2728	0	0	0	1	4	0.326654	0.5478											bOTU_2821	0	0	1	0	3	0.596301	0.0095
bOTU_2754	1	1	0	1	12	0.415973	0.2089											bOTU_2729	1	0	0	0	1	0.409983	0.2007											bOTU_2822	1	1	0	0	5	0.725441	0.0004
bOTU_2755	0	0	1	0	3	0.209103	0.8189											bOTU_273	1	1	0	0	5	0.379822	0.2859											bOTU_2823	1	1	0	0	5	0.356107	0.3674
bOTU_2757	1	0	0	0	1	0.535438	0.0416											bOTU_2730	1	1	0	0	5	0.529339	0.047											bOTU_2824	0	0	0	1	4	0.466838	0.1014
bOTU_2759	1	1	0	0	5	0.347715	0.3581											bOTU_2731	0	0	1	1	10	0.630862	0.0108											bOTU_2825	1	0	1	0	6	0.3437	0.4008
bOTU_276	1	1	0	1	12	0.100189	0.976											bOTU_2732	0	0	1	0	3	0.318345	0.4565											bOTU_2828	1	0	1	0	6	0.243912	0.7312
bOTU_2760	1	0	1	1	13	0.279233	0.6267											bOTU_2734	1	1	0	0	5	0.32351	0.4481											bOTU_2829	0	0	1	1	10	0.162067	0.8931
bOTU_2762	0	0	1	0	3	0.31614	0.4942											bOTU_2735	0	1	0	0	2	0.361777	0.3566											bOTU_283	0	1	0	0	2	0.317015	0.4717
bOTU_2763	0	0	1	1	10	0.315184	0.4906											bOTU_2738	0	1	1	0	8	0.464969	0.1154											bOTU_2831	0	1	0	0	2	0.267287	0.615
bOTU_2764	0	1	0	1	9	0.325885	0.438											bOTU_274	0	1	0	1	9	0.47872	0.0907											bOTU_2832	0	1	1	1	14	0.515679	0.0616
bOTU_2766	1	1	0	0	5	0.445081	0.1219											bOTU_2741	1	1	0	0	5	0.497535	0.0892											bOTU_2834	0	1	0	1	9	0.38496	0.2802
bOTU_2767	0	1	0	0	2	0.537898	0.0416											bOTU_2742	1	1	1	0	11	0.308484	0.5138											bOTU_2836	1	0	0	0	1	0.654261	0.0047
bOTU_2768	0	0	1	1	10	0.5504	0.0417											bOTU_2744	0	1	0	0	2	0.56719	0.0223											bOTU_2838	0	1	1	0	8	0.278405	0.6395
bOTU_2771	1	1	1	0	11	0.270427	0.6215											bOTU_2745	0	1	1	1	14	0.377713	0.3568											bOTU_284	0	0	1	1	10	0.746447	0.0001
bOTU_2772	0	0	1	1	10	0.435258	0.2686											bOTU_2746	1	1	0	0	5	0.175346	0.8739											bOTU_2842	0	0	1	0	3	0.461666	0.0795
bOTU_2774	1	0	1	0	6	0.225326	0.7623											bOTU_2748	1	1	0	1	12	0.416347	0.2022											bOTU_2843	1	0	1	0	6	0.514971	0.0347
bOTU_2775	1	0	1	1	13	0.433503	0.175											bOTU_2749	0	0	0	1	4	0.0949568	0.974											bOTU_2845	1	0	1	0	6	0.460151	0.1262
bOTU_2776	0	0	1	1	10	0.708452	0.0026											bOTU_275	0	1	1	0	8	0.123539	0.9478											bOTU_2846	0	1	1	1	14	0.162545	0.8878
bOTU_2777	0	0	1	0	3	0.369294	0.3075											bOTU_2750	0	0	1	1	10	0.322844	0.4458											bOTU_2848	0	0	1	1	10	0.514691	0.0581
bOTU_2778	0	1	0	0	2	0.661458	0.0021											bOTU_2751	0	0	1	0	3	0.245103	0.6822											bOTU_2849	1	1	1	0	11	0.289403	0.5098
bOTU_278	0	0	0	1	4	0.539711	0.0375											bOTU_2753	1	1	0	0	5	0.514129	0.0558											bOTU_285	0	0	1	0	3	0.50988	0.0629
bOTU_2781	0	0	1	1	10	0.474058	0.0689											bOTU_2756	0	1	1	1	14	0.322568	0.5268											bOTU_2850	1	0	1	1	13	0.524119	0.056
bOTU_2783	1	1	0	0	5	0.407903	0.2204											bOTU_2757	1	0	1	0	6	0.453833	0.1302											bOTU_2851	1	1	0	0	5	0.383955	0.2732
bOTU_2786	0	0	1	0	3	0.581461	0.0218											bOTU_2759	1	1	0	0	5	0.473781	0.0854											bOTU_2852	0	0	1	1	10	0.413561	0.2388
bOTU_2787	1	1	0	0	5	0.744446	0.0005											bOTU_276	0	1	1	1	14	0.377966	0.2985											bOTU_2853	0	1	0	0	2	0.685568	0.0017
bOTU_2788	0	1	0	0	2	0.604221	0.0046											bOTU_2762	1	0	1	0	6	0.29219	0.6009											bOTU_2854	0	0	0	1	4	0.558731	0.0311
bOTU_279	1	0	1	0	6	0.284223	0.5606											bOTU_2763	0	0	0	1	4	0.239758	0.7226											bOTU_2856	0	1	0	0	2	0.397447	0.2149
bOTU_2790	0	0	1	0	3	0.197213	0.8133											bOTU_2764	0	1	0	1	9	0.312396	0.4644											bOTU_2857	1	0	1	1	13	0.129267	0.8955
bOTU_2791	0	0	1	0	3	0.441702	0.1247											bOTU_2765	0	1	0	1	9	0.248273	0.6816											bOTU_2858	0	1	0	1	9	0.210273	0.786
bOTU_2792	0	0	0	1	4	0.181526	0.9289											bOTU_2766	0	1	0	0	2	0.649413	0.0056											bOTU_2859	1	0	0	0	1	0.494732	0.044
bOTU_2795	0	1	0	0	2	0.466988	0.1069											bOTU_2767	1	1	0	0	5	0.457608	0.1134											bOTU_286	1	1	0	0	5	0.220774	0.7634
bOTU_2796	0	1	0	0	2	0.294672	0.4835											bOTU_2768	0	1	1	1	14	0.145843	0.9062											bOTU_2861	0	1	0	0	2	0.444653	0.1358
bOTU_2797	0	0	1	1	10	0.48626	0.1492											bOTU_2769	1	0	0	0	1	0.299767	0.6003											bOTU_2862	1	0	1	0	6	0.262861	0.6391
bOTU_2799	0	1	0	0	2	0.675721	0.0034											bOTU_2771	0	0	1	1	10	0.368887	0.2878											bOTU_2863	1	1	0	1	12	0.507741	0.0654
bOTU_28	1	1	0	0	5	0.650499	0.0042											bOTU_2775	0	0	0	1	4	0.398772	0.2454											bOTU_2867	0	1	0	0	2	0.433377	0.1574
bOTU_280	0	0	0	1	4	0.372923	0.3078											bOTU_2777	0	1	0	0	2	0.0827113	0.9876											bOTU_2869	0	1	0	1	9	0.249653	0.7099
bOTU_2800	1	1	0	0	5	0.370586	0.3142											bOTU_2778	0	1	0	0	2	0.541088	0.0321											bOTU_287	0	0	1	1	10	0.660558	0.0038
bOTU_2801	1	0	0	0	1	0.283342	0.5939											bOTU_278	1	1	0	0	5	0.234189	0.7108											bOTU_2871	1	0	0	1	7	0.434067	0.1494
bOTU_2802	1	0	0	0	1	0.62275	0.0075											bOTU_2780	1	0	1	1	13	0.487428	0.0953											bOTU_2872	0	1	0	1	9	0.29734	0.5258
bOTU_2803	1	1	0	0	5	0.370079	0.3104											bOTU_2781	0	0	1	0	3	0.54863	0.0437											bOTU_2873	0	1	0	0	2	0.370526	0.2923
bOTU_2804	1	0	1	0	6	0.331676	0.4259											bOTU_2782	1	0	1	1	13	0.269228	0.6311											bOTU_2874	1	0	1	0	6	0.256962	0.6563
bOTU_2805	1	1	0	0	5	0.530789	0.0418											bOTU_2783	0	1	0	1	9	0.333597	0.4216											bOTU_2875	0	1	0	1	9	0.447835	0.1468
bOTU_2806	1	0	1	0	6	0.252548	0.6674											bOTU_2784	0	0	0	1	4	0.32033	0.4204											bOTU_288	1	1	0	0	5	0.346354	0.3745
bOTU_2807	1	1	0	0	5	0.306692	0.458											bOTU_2785	0	0	1	1	10	0.418303	0.1767											bOTU_2880	1	0	1	0	6	0.398749	0.2267
bOTU_2808	0	1	0	0	2	0.604165	0.0083											bOTU_2786	1	1	1	0	11	0.276848	0.5936											bOTU_2881	1	0	0	0	1	0.343939	0.3994
bOTU_2809	1	0	0	0	1	0.587069	0.0205											bOTU_2787	1	1	0	0	5	0.526051	0.0506											bOTU_2885	1	1	0	0	5	0.538157	0.0407
bOTU_281	0	0	1	1	10	0.596034	0.0152											bOTU_279	0	1	1	1	14	0.237109	0.7042											bOTU_2888	0	0	1	1	10	0.341662	0.401
bOTU_2810	0	0	1	1	10	0.566312	0.0247											bOTU_2791	0	1	1	0	8	0.245895	0.705											bOTU_2889	0	1	0	1	9	0.506116	0.0679
bOTU_2813	0	1	0	0	2	0.428911	0.1581											bOTU_2793	1	0	0	0	1	0.314809	0.4863											bOTU_289	1	0	1	1	13	0.41872	0.195
bOTU_2815	0	0	0	1	4	0.518774	0.0524											bOTU_2794	0	0	1	0	3	0.414207	0.2069											bOTU_2890	0	1	0	1	9	0.261678	0.6571
bOTU_2816	0	1	0	0	2	0.34035	0.3878											bOTU_2795	1	1	0	0	5	0.376758	0.2901											bOTU_2893	0	1	0	0	2	0.341028	0.3929
bOTU_2817	0	1	0	0	2	0.640758	0.006											bOTU_2797	0	0	1	1	10	0.51106	0.0573											bOTU_2896	0	1	0	0	2	0.465269	0.1112
bOTU_2818	0	0	0	1	4	0.445376	0.1484											bOTU_2798	1	1	1	0	11	0.137868	0.9347											bOTU_29	1	0	1	0	6	0.518317	0.0649
bOTU_2819	1	1	1	0	11	0.343721	0.3829											bOTU_2799	0	1	0	0	2	0.524692	0.0317											bOTU_290	0	0	1	0	3	0.234744	0.722
bOTU_282	0	1	1	1	14	0.240899	0.6979											bOTU_28	1	1	0	0	5	0.676556	0.0027											bOTU_2900	1	0	0	0	1	0.30552	0.4991
bOTU_2822	0	1	0	1	9	0.307514	0.4928											bOTU_280	0	1	0	1	9	0.102683	0.9661											bOTU_2901	0	1	1	1	14	0.110558	0.9641
bOTU_2823	0	0	1	0	3	0.552256	0.0433											bOTU_2800	1	1	0	0	5	0.56556	0.0267											bOTU_2902	0	1	0	1	9	0.265985	0.6388
bOTU_2824	0	1	0	1	9	0.306538	0.4838											bOTU_2803	0	0	1	1	10	0.323073	0.4593											bOTU_2903	0	1	1	1	14	0.157866	0.8949
bOTU_2826	0	1	0	0	2	0.455322	0.1338											bOTU_2805	1	1	0	0	5	0.445847	0.1427											bOTU_2904	0	0	0	1	4	0.334697	0.4287
bOTU_2828	1	0	0	0	1	0.309466	0.4969											bOTU_2806	1	1	1	0	11	0.275059	0.5936											bOTU_2907	0	0	0	1	4	0.622701	0.0152
bOTU_283	0	1	0	0	2	0.453477	0.1271											bOTU_2807	0	1	0	1	9	0.28776	0.5636											bOTU_2909	0	0	0	1	4	0.101829	0.9616
bOTU_2830	1	0	0	0	1	0.303802	0.4699											bOTU_2808	1	1	0	0	5	0.64591	0.0071											bOTU_291	1	0	0	0	1	0.646622	0.0015
bOTU_2832	0	1	1	0	8	0.390486	0.2604											bOTU_2809	0	1	0	0	2	0.0402668	0.9983											bOTU_2911	0	1	1	1	14	0.501422	0.0678
bOTU_2833	1	1	0	1	12	0.349932	0.3487											bOTU_281	0	0	0	1	4	0.52992	0.0285											bOTU_2912	1	1	0	0	5	0.325347	0.4424
bOTU_2834	0	1	0	0	2	0.737733	0.0006											bOTU_2810	0	0	0	1	4	0.40809	0.214											bOTU_2913	0	1	1	1	14	0.19706	0.8224
bOTU_2835	1	1	1	0	11	0.348063	0.3773											bOTU_2811	0	1	0	0	2	0.566142	0.024											bOTU_2917	1	0	0	0	1	0.499261	0.0674
bOTU_2836	0	1	0	0	2	0.249971	0.6686											bOTU_2813	1	1	0	0	5	0.402388	0.221											bOTU_2918	1	0	0	0	1	0.853167	0.0001
bOTU_2837	1	0	0	0	1	0.144664	0.9325											bOTU_2814	0	0	1	1	10	0.3164	0.4717											bOTU_292	0	1	0	1	9	0.668648	0.0014
bOTU_2838	1	1	0	0	5	0.720325	0.0008											bOTU_2815	0	0	1	1	10	0.303748	0.5134											bOTU_2920	0	0	0	1	4	0.430046	0.1534
bOTU_2839	1	1	0	0	5	0.410276	0.2414											bOTU_2816	0	0	0	1	4	0.316352	0.4952											bOTU_2921	0	1	1	0	8	0.276574	0.5897
bOTU_284	0	0	1	1	10	0.722257	0.0008											bOTU_2819	1	1	0	0	5	0.439144	0.148											bOTU_2922	1	1	0	0	5	0.350449	0.3699
bOTU_2842	0	1	0	0	2	0.338354	0.4146											bOTU_282	0	0	1	1	10	0.47262	0.0998											bOTU_2923	0	1	0	0	2	0.295324	0.5472
bOTU_2845	0	0	1	1	10	0.5709	0.0255											bOTU_2821	0	0	1	1	10	0.443475	0.1457											bOTU_2924	0	0	1	1	10	0.63527	0.0103
bOTU_2846	0	1	0	0	2	0.158162	0.8986											bOTU_2822	1	1	1	0	11	0.453981	0.1371											bOTU_2926	0	1	1	0	8	0.475835	0.0991
bOTU_2848	1	1	0	0	5	0.202435	0.8247											bOTU_2823	1	0	1	0	6	0.412967	0.1835											bOTU_2927	1	1	0	0	5	0.339864	0.4025
bOTU_2849	1	0	0	0	1	0.387456	0.2355											bOTU_2824	0	1	0	0	2	0.299001	0.5412											bOTU_2929	0	0	0	1	4	0.206162	0.8512
bOTU_285	0	1	0	0	2	0.459098	0.1202											bOTU_2825	0	0	1	1	10	0.396371	0.2464											bOTU_293	1	0	1	0	6	0.161803	0.9327
bOTU_2850	0	1	0	1	9	0.173413	0.8828											bOTU_2828	1	1	0	0	5	0.282919	0.6326											bOTU_2930	1	1	0	0	5	0.444518	0.1406
bOTU_2854	0	0	0	1	4	0.393489	0.235											bOTU_2829	0	0	0	1	4	0.234256	0.802											bOTU_2931	0	1	1	1	14	0.358221	0.4035
bOTU_2857	0	1	0	0	2	0.507751	0.0579											bOTU_283	1	1	0	0	5	0.715006	0.0014											bOTU_2932	1	1	0	0	5	0.360287	0.3376
bOTU_2858	1	0	0	1	7	0.439206	0.1601											bOTU_2830	0	0	0	1	4	0.417699	0.2158											bOTU_2933	0	1	0	1	9	0.221974	0.7782
bOTU_2859	0	1	0	0	2	0.509082	0.0435											bOTU_2831	0	1	0	1	9	0.30201	0.5858											bOTU_2934	1	1	0	0	5	0.68292	0.0021
bOTU_286	1	1	0	0	5	0.566517	0.0193											bOTU_2832	0	1	1	1	14	0.268104	0.628											bOTU_2935	0	0	1	1	10	0.366228	0.3863
bOTU_2860	0	0	1	1	10	0.476245	0.0983											bOTU_2834	0	1	0	0	2	0.521512	0.0481											bOTU_2936	0	0	0	1	4	0.446548	0.1536
bOTU_2861	1	0	0	0	1	0.130026	0.936											bOTU_2836	1	0	0	0	1	0.594136	0.0068											bOTU_2937	0	1	0	0	2	0.562656	0.0144
bOTU_2862	0	1	1	1	14	0.407719	0.259											bOTU_2838	1	1	0	0	5	0.711503	0.0018											bOTU_2939	1	0	0	0	1	0.309558	0.4929
bOTU_2863	1	0	1	1	13	0.188037	0.8542											bOTU_284	0	0	1	0	3	0.468673	0.0778											bOTU_2941	1	1	1	0	11	0.179104	0.8536
bOTU_2864	0	0	1	1	10	0.391355	0.2467											bOTU_2841	1	0	0	0	1	0.426296	0.173											bOTU_2946	0	0	1	0	3	0.667245	0.0062
bOTU_2865	0	0	0	1	4	0.362946	0.3193											bOTU_2842	1	1	0	0	5	0.53958	0.0398											bOTU_2947	0	1	1	0	8	0.320445	0.4634
bOTU_2867	0	1	0	0	2	0.523482	0.0302											bOTU_2843	0	0	1	0	3	0.548508	0.0371											bOTU_295	0	0	1	1	10	0.526314	0.042
bOTU_287	0	0	1	1	10	0.588258	0.0187											bOTU_2846	0	1	0	0	2	0.546374	0.0342											bOTU_2950	1	1	0	0	5	0.547231	0.0443
bOTU_2870	1	0	1	0	6	0.258322	0.6716											bOTU_2848	1	1	0	0	5	0.488384	0.072											bOTU_2951	0	1	0	0	2	0.513729	0.048
bOTU_2871	1	0	1	0	6	0.367018	0.3136											bOTU_285	1	1	0	0	5	0.599008	0.0147											bOTU_2952	0	1	0	0	2	0.339611	0.3984
bOTU_2872	0	1	0	1	9	0.441195	0.1541											bOTU_2850	1	0	1	0	6	0.336418	0.3954											bOTU_2955	0	0	1	1	10	0.389025	0.2435
bOTU_2873	0	1	0	1	9	0.263078	0.6535											bOTU_2851	1	0	0	0	1	0.653167	0.0061											bOTU_2957	0	0	1	1	10	0.479958	0.0815
bOTU_2874	0	1	0	0	2	0.562005	0.0315											bOTU_2852	1	0	0	1	7	0.405207	0.2161											bOTU_2960	1	1	0	0	5	0.638155	0.0069
bOTU_2875	0	0	1	1	10	0.42209	0.1852											bOTU_2853	1	1	0	1	12	0.3677	0.3247											bOTU_2964	0	1	1	1	14	0.235233	0.7486
bOTU_2879	0	1	1	0	8	0.463046	0.1138											bOTU_2854	0	0	0	1	4	0.291144	0.5674											bOTU_2965	1	0	0	0	1	0.340301	0.4092
bOTU_288	1	1	0	0	5	0.313428	0.4807											bOTU_2857	0	0	1	1	10	0.224762	0.7743											bOTU_2966	0	0	1	1	10	0.534149	0.0534
bOTU_2880	1	0	0	0	1	0.278344	0.619											bOTU_2858	0	0	1	1	10	0.306448	0.5134											bOTU_2967	0	0	1	0	3	0.485391	0.058
bOTU_2881	1	1	0	0	5	0.524553	0.0521											bOTU_2859	0	1	0	0	2	0.625297	0.0117											bOTU_2968	0	1	1	0	8	0.365504	0.323
bOTU_2882	1	1	0	1	12	0.307625	0.5134											bOTU_286	1	1	0	0	5	0.432716	0.1608											bOTU_2969	1	0	0	0	1	0.30614	0.499
bOTU_2883	0	0	1	1	10	0.513507	0.06											bOTU_2861	0	1	0	0	2	0.27753	0.58											bOTU_297	0	0	1	1	10	0.442036	0.1282
bOTU_2884	0	1	0	1	9	0.204976	0.8032											bOTU_2862	0	0	0	1	4	0.173654	0.9288											bOTU_2970	0	1	1	1	14	0.251102	0.6667
bOTU_2889	0	1	0	1	9	0.332999	0.4184											bOTU_2863	0	0	0	1	4	0.469184	0.0616											bOTU_2973	0	1	0	0	2	0.275187	0.6235
bOTU_289	0	0	1	1	10	0.629305	0.0077											bOTU_2865	0	1	1	1	14	0.164127	0.8852											bOTU_2974	1	0	0	0	1	0.199457	0.8011
bOTU_2890	1	1	0	0	5	0.706721	0.0022											bOTU_2867	1	1	0	1	12	0.281011	0.5591											bOTU_2976	0	1	1	1	14	0.225542	0.7317
bOTU_2892	0	1	0	0	2	0.775408	0.0005											bOTU_2869	1	1	0	1	12	0.393657	0.2356											bOTU_2977	0	0	1	1	10	0.387061	0.2633
bOTU_2893	1	0	1	1	13	0.393194	0.2491											bOTU_287	0	0	1	1	10	0.583354	0.0137											bOTU_2978	0	0	0	1	4	0.567976	0.019
bOTU_2896	0	1	0	0	2	0.356789	0.3513											bOTU_2870	1	0	0	0	1	0.471583	0.1285											bOTU_2979	1	1	0	0	5	0.46491	0.1102
bOTU_2898	1	1	0	0	5	0.520762	0.0504											bOTU_2871	1	0	1	0	6	0.226825	0.768											bOTU_2980	1	0	1	1	13	0.421244	0.2121
bOTU_29	0	0	1	1	10	0.876793	0.0001											bOTU_2872	1	1	0	1	12	0.136055	0.9289											bOTU_2981	1	1	1	0	11	0.281033	0.6018
bOTU_290	0	0	0	1	4	0.26463	0.6369											bOTU_2873	0	1	0	1	9	0.3469	0.365											bOTU_2983	0	0	1	0	3	0.494047	0.0648
bOTU_2900	1	1	1	0	11	0.480003	0.0929											bOTU_2874	0	1	0	1	9	0.250722	0.6891											bOTU_2984	1	0	1	0	6	0.36352	0.3362
bOTU_2901	1	0	0	1	7	0.166958	0.8779											bOTU_2875	0	0	1	1	10	0.387485	0.2424											bOTU_2985	1	0	0	1	7	0.348474	0.3762
bOTU_2903	0	1	1	1	14	0.385724	0.2694											bOTU_2879	0	1	0	0	2	0.510894	0.062											bOTU_2987	0	0	1	0	3	0.409274	0.2319
bOTU_2905	1	0	1	0	6	0.37789	0.2839											bOTU_288	1	1	0	0	5	0.734583	0.0002											bOTU_2988	1	0	1	0	6	0.217012	0.8026
bOTU_2906	1	0	0	1	7	0.320563	0.4926											bOTU_2880	1	0	1	0	6	0.28127	0.5814											bOTU_2989	1	0	1	1	13	0.207322	0.7991
bOTU_2908	1	1	0	0	5	0.357791	0.3448											bOTU_2881	1	1	1	0	11	0.123956	0.9431											bOTU_299	0	0	1	1	10	0.326899	0.4582
bOTU_2909	1	1	0	1	12	0.330486	0.4216											bOTU_2883	0	0	1	1	10	0.481469	0.0875											bOTU_2990	0	1	1	0	8	0.35028	0.3761
bOTU_291	0	1	1	0	8	0.316236	0.4768											bOTU_2884	0	1	1	0	8	0.0566468	0.994											bOTU_2992	0	0	0	1	4	0.435845	0.1406
bOTU_2910	1	0	0	1	7	0.375144	0.2901											bOTU_2885	0	1	0	0	2	0.596708	0.0101											bOTU_2994	1	1	1	0	11	0.310054	0.5263
bOTU_2911	0	0	1	0	3	0.471645	0.0932											bOTU_2886	1	0	1	0	6	0.347611	0.3628											bOTU_2995	0	0	0	1	4	0.526378	0.0393
bOTU_2912	0	0	0	1	4	0.6011	0.0133											bOTU_2888	0	1	0	0	2	0.433472	0.1711											bOTU_2997	1	0	1	0	6	0.538474	0.0476
bOTU_2913	0	0	1	0	3	0.667714	0.005											bOTU_2889	0	1	0	1	9	0.47369	0.1005											bOTU_3	1	0	0	0	1	0.41828	0.1944
bOTU_2915	1	1	0	0	5	0.713739	0.0013											bOTU_289	0	0	1	1	10	0.475774	0.1128											bOTU_30	0	0	1	1	10	0.818399	0.0001
bOTU_2917	0	0	1	0	3	0.519135	0.0572											bOTU_2890	1	1	0	0	5	0.379361	0.2838											bOTU_300	0	1	0	1	9	0.541945	0.0381
bOTU_292	0	0	1	1	10	0.614698	0.0112											bOTU_2892	0	1	1	1	14	0.11791	0.9563											bOTU_3004	1	0	0	1	7	0.24553	0.7252
bOTU_2922	0	1	1	1	14	0.333954	0.4107											bOTU_2893	1	1	1	0	11	0.346105	0.3854											bOTU_3005	0	0	1	0	3	0.64692	0.0066
bOTU_2926	1	1	0	0	5	0.716014	0.0015											bOTU_2895	1	1	0	0	5	0.27176	0.6616											bOTU_3006	0	1	0	0	2	0.258212	0.6593
bOTU_2927	0	1	0	0	2	0.384676	0.2693											bOTU_2896	0	0	1	1	10	0.399144	0.22											bOTU_3008	0	0	0	1	4	0.445335	0.1357
bOTU_2928	0	1	0	0	2	0.491752	0.0757											bOTU_29	0	0	1	1	10	0.732879	0.0004											bOTU_3009	0	1	0	0	2	0.223777	0.7946
bOTU_2929	1	1	0	1	12	0.391951	0.2172											bOTU_290	1	0	1	0	6	0.154005	0.9108											bOTU_301	1	1	1	0	11	0.182482	0.8417
bOTU_293	0	0	1	0	3	0.496936	0.0723											bOTU_2900	1	0	0	1	7	0.404572	0.2262											bOTU_3010	0	0	1	1	10	0.323274	0.4694
bOTU_2930	1	1	0	0	5	0.527092	0.0476											bOTU_2901	1	0	0	1	7	0.176693	0.8614											bOTU_3011	1	0	0	0	1	0.176753	0.8555
bOTU_2931	0	1	0	0	2	0.482547	0.0911											bOTU_2902	0	1	0	1	9	0.369404	0.3269											bOTU_3012	0	0	0	1	4	0.572366	0.0126
bOTU_2932	1	1	0	0	5	0.719687	0.0023											bOTU_2903	1	1	0	0	5	0.297191	0.5219											bOTU_3014	0	0	1	0	3	0.267777	0.6331
bOTU_2934	1	1	0	0	5	0.279932	0.6623											bOTU_2904	0	0	0	1	4	0.290534	0.5534											bOTU_3017	1	1	0	1	12	0.150223	0.9067
bOTU_2935	0	1	0	0	2	0.3482	0.3889											bOTU_2906	0	1	1	1	14	0.284064	0.6621											bOTU_3019	0	1	0	0	2	0.405488	0.2299
bOTU_2937	0	1	0	0	2	0.454015	0.0816											bOTU_2907	0	0	1	0	3	0.284203	0.5708											bOTU_302	1	1	0	0	5	0.325835	0.4432
bOTU_2939	0	0	1	0	3	0.185094	0.8633											bOTU_2908	1	1	0	0	5	0.254135	0.7166											bOTU_3020	0	0	1	1	10	0.446557	0.1324
bOTU_2941	0	1	1	0	8	0.182244	0.9138											bOTU_2909	1	1	0	0	5	0.266616	0.6445											bOTU_3025	0	0	1	0	3	0.489554	0.0769
bOTU_2942	0	0	0	1	4	0.322289	0.4917											bOTU_291	1	1	1	0	11	0.165292	0.8755											bOTU_3027	0	1	0	0	2	0.432682	0.1624
bOTU_2943	1	0	0	0	1	0.625529	0.006											bOTU_2910	0	0	1	0	3	0.428662	0.1567											bOTU_3028	1	1	0	0	5	0.700551	0.0011
bOTU_2944	0	0	1	1	10	0.368604	0.3259											bOTU_2911	0	0	1	1	10	0.449727	0.1399											bOTU_303	0	0	1	0	3	0.411344	0.2201
bOTU_2945	0	0	1	1	10	0.280304	0.5987											bOTU_2912	1	0	1	1	13	0.469721	0.1074											bOTU_3032	1	1	0	1	12	0.187953	0.8231
bOTU_2948	1	0	0	0	1	0.418237	0.1716											bOTU_2913	0	0	0	1	4	0.209354	0.837											bOTU_3034	0	0	1	1	10	0.496449	0.0806
bOTU_2949	1	1	0	1	12	0.219113	0.7669											bOTU_2915	1	1	1	0	11	0.296921	0.5259											bOTU_3035	0	1	1	1	14	0.493825	0.087
bOTU_295	0	0	0	1	4	0.538324	0.0104											bOTU_2917	1	1	1	0	11	0.197326	0.8634											bOTU_3036	0	1	0	0	2	0.325166	0.4306
bOTU_2950	1	1	1	0	11	0.130169	0.9362											bOTU_2918	0	0	1	0	3	0.289668	0.6022											bOTU_3038	1	0	0	0	1	0.455705	0.1314
bOTU_2951	0	1	0	1	9	0.249113	0.6632											bOTU_292	0	0	1	1	10	0.423667	0.1905											bOTU_3039	0	0	1	1	10	0.634654	0.0068
bOTU_2952	1	1	0	1	12	0.302026	0.4794											bOTU_2921	0	1	1	1	14	0.369355	0.3036											bOTU_304	0	0	0	1	4	0.502163	0.0669
bOTU_2953	0	1	0	0	2	0.716155	0.0008											bOTU_2922	0	1	0	1	9	0.303014	0.5203											bOTU_3040	1	1	1	0	11	0.301935	0.5135
bOTU_2954	1	0	1	0	6	0.196601	0.8164											bOTU_2923	0	1	0	0	2	0.608188	0.0054											bOTU_3042	0	1	0	0	2	0.433828	0.128
bOTU_2955	0	0	1	1	10	0.468103	0.1077											bOTU_2924	0	0	1	1	10	0.378016	0.2844											bOTU_3043	0	1	0	0	2	0.371608	0.3083
bOTU_2956	1	0	1	0	6	0.621653	0.0113											bOTU_2925	0	0	1	1	10	0.481749	0.097											bOTU_3044	0	1	0	0	2	0.506051	0.0671
bOTU_2957	0	0	0	1	4	0.641222	0.0113											bOTU_2926	1	1	0	0	5	0.532947	0.0437											bOTU_3045	1	1	0	0	5	0.536702	0.0444
bOTU_2958	0	0	0	1	4	0.439435	0.1723											bOTU_2927	0	1	0	0	2	0.436028	0.1551											bOTU_3047	1	1	0	0	5	0.405207	0.2094
bOTU_2959	0	0	1	1	10	0.43337	0.1602											bOTU_293	0	0	1	0	3	0.513415	0.0632											bOTU_3049	0	0	1	1	10	0.542923	0.0421
bOTU_2961	1	1	0	0	5	0.468432	0.0872											bOTU_2930	1	1	0	0	5	0.290609	0.555											bOTU_305	0	0	1	1	10	0.316396	0.4698
bOTU_2964	0	1	0	1	9	0.478177	0.0975											bOTU_2931	1	1	0	0	5	0.51955	0.0449											bOTU_3050	0	0	1	1	10	0.549705	0.035
bOTU_2966	0	0	1	1	10	0.48683	0.0742											bOTU_2932	1	1	0	0	5	0.539645	0.0421											bOTU_3053	1	1	0	1	12	0.375554	0.2894
bOTU_297	1	0	0	1	7	0.23311	0.7207											bOTU_2933	1	1	0	1	12	0.187539	0.8375											bOTU_3055	0	0	1	0	3	0.725983	0.0055
bOTU_2970	0	0	0	1	4	0.614762	0.0119											bOTU_2934	1	1	0	0	5	0.233545	0.7177											bOTU_3056	0	0	1	0	3	0.176405	0.8569
bOTU_2971	0	0	1	1	10	0.295172	0.5476											bOTU_2937	0	1	0	0	2	0.333657	0.431											bOTU_3057	1	0	1	0	6	0.501346	0.0666
bOTU_2973	0	0	0	1	4	0.290369	0.5844											bOTU_2939	0	1	0	1	9	0.276844	0.5264											bOTU_306	1	1	0	1	12	0.254745	0.6561
bOTU_2974	1	1	0	0	5	0.792519	0.0001											bOTU_2940	0	1	1	1	14	0.155587	0.9106											bOTU_3063	0	0	1	0	3	0.678949	0.0003
bOTU_2975	0	0	1	0	3	0.221358	0.7219											bOTU_2941	0	1	0	0	2	0.512066	0.0516											bOTU_3065	0	0	1	1	10	0.640535	0.0106
bOTU_2976	0	0	0	1	4	0.451198	0.1373											bOTU_2949	1	1	0	0	5	0.673166	0.0046											bOTU_3067	0	1	0	1	9	0.435335	0.1627
bOTU_2978	0	0	1	1	10	0.635302	0.0086											bOTU_295	0	0	1	1	10	0.657077	0.0035											bOTU_3068	1	1	1	0	11	0.17722	0.9069
bOTU_2979	0	1	0	0	2	0.674898	0.0031											bOTU_2950	1	0	1	1	13	0.179344	0.9499											bOTU_3069	1	1	0	0	5	0.382729	0.2776
bOTU_2980	0	0	1	0	3	0.703884	0.0017											bOTU_2951	0	1	0	0	2	0.246922	0.683											bOTU_307	0	1	0	1	9	0.356011	0.3544
bOTU_2981	0	0	0	1	4	0.418711	0.1775											bOTU_2952	1	1	0	0	5	0.471458	0.092											bOTU_3071	1	1	0	1	12	0.244226	0.6651
bOTU_2982	0	1	0	0	2	0.227209	0.7347											bOTU_2953	1	1	0	0	5	0.443261	0.152											bOTU_3072	0	0	0	1	4	0.330514	0.4339
bOTU_2983	0	0	1	1	10	0.70874	0.0015											bOTU_2955	0	1	0	0	2	0.575567	0.0178											bOTU_3073	0	0	1	1	10	0.405235	0.262
bOTU_2984	0	0	1	0	3	0.573749	0.0175											bOTU_2956	0	0	1	0	3	0.505888	0.0613											bOTU_3074	0	0	1	0	3	0.547087	0.0337
bOTU_2985	0	0	1	0	3	0.66508	0.0095											bOTU_2958	1	0	1	0	6	0.339063	0.3816											bOTU_3075	0	0	1	1	10	0.458202	0.164
bOTU_2986	1	0	0	0	1	0.437737	0.1445											bOTU_2960	1	0	0	0	1	0.326444	0.4366											bOTU_3076	0	1	0	0	2	0.46948	0.1249
bOTU_2987	1	0	1	1	13	0.191911	0.8735											bOTU_2961	1	1	0	0	5	0.417733	0.1691											bOTU_3077	0	1	1	0	8	0.133952	0.9441
bOTU_2988	1	0	1	1	13	0.270923	0.6529											bOTU_2962	0	1	0	0	2	0.404222	0.2107											bOTU_3078	0	1	1	1	14	0.169554	0.8742
bOTU_2989	0	1	1	1	14	0.328614	0.4306											bOTU_2963	1	0	0	0	1	0.731339	0.0001											bOTU_308	0	0	0	1	4	0.514662	0.0554
bOTU_299	1	0	0	0	1	0.620532	0.0115											bOTU_2964	0	0	0	1	4	0.317884	0.4926											bOTU_3080	1	0	1	0	6	0.357608	0.3806
bOTU_2990	1	1	0	0	5	0.613322	0.0116											bOTU_2965	0	0	1	1	10	0.331336	0.4288											bOTU_3082	0	1	0	1	9	0.385583	0.2696
bOTU_2991	0	0	1	1	10	0.599864	0.0278											bOTU_2966	0	0	1	1	10	0.333727	0.5177											bOTU_3083	1	1	0	1	12	0.397186	0.2807
bOTU_2992	0	0	1	1	10	0.56274	0.0233											bOTU_2967	1	1	0	0	5	0.385112	0.2835											bOTU_3084	0	0	1	1	10	0.488228	0.0836
bOTU_2994	1	0	0	1	7	0.397355	0.2231											bOTU_2968	0	1	1	0	8	0.276652	0.6219											bOTU_3086	1	1	0	0	5	0.30349	0.5284
bOTU_2996	0	0	1	1	10	0.366326	0.3252											bOTU_297	0	0	0	1	4	0.439587	0.1528											bOTU_3087	1	0	1	1	13	0.499287	0.0704
bOTU_2997	1	0	1	0	6	0.43279	0.1718											bOTU_2970	0	0	0	1	4	0.183337	0.8439											bOTU_3089	0	0	1	0	3	0.286497	0.5746
bOTU_3	0	0	1	1	10	0.771839	0.0003											bOTU_2971	0	0	0	1	4	0.490757	0.0805											bOTU_309	1	0	0	1	7	0.338044	0.3961
bOTU_30	0	0	1	1	10	0.625537	0.0076											bOTU_2973	0	0	1	0	3	0.271529	0.6259											bOTU_3090	0	0	1	1	10	0.465115	0.126
bOTU_300	0	1	0	1	9	0.312215	0.4946											bOTU_2974	1	1	0	0	5	0.567566	0.0226											bOTU_3092	0	0	1	1	10	0.454144	0.1329
bOTU_3000	0	0	1	1	10	0.273145	0.5892											bOTU_2975	1	1	0	0	5	0.347863	0.3835											bOTU_3093	0	0	1	1	10	0.549618	0.0322
bOTU_3001	0	0	1	0	3	0.439969	0.158											bOTU_2976	0	1	0	0	2	0.261788	0.6331											bOTU_3094	1	0	0	0	1	0.438676	0.1209
bOTU_3005	0	0	1	1	10	0.567871	0.0252											bOTU_2977	1	0	1	1	13	0.272203	0.5914											bOTU_3095	0	1	1	0	8	0.0752155	0.9876
bOTU_3006	0	0	1	1	10	0.493838	0.0839											bOTU_2978	0	0	1	1	10	0.43691	0.1696											bOTU_3096	1	0	0	0	1	0.237135	0.6732
bOTU_3007	0	0	0	1	4	0.421982	0.1841											bOTU_2980	1	0	0	0	1	0.408611	0.2007											bOTU_3097	1	0	1	0	6	0.426926	0.1433
bOTU_301	0	0	1	1	10	0.550813	0.0309											bOTU_2981	0	0	0	1	4	0.452586	0.1274											bOTU_3098	1	0	0	0	1	0.303135	0.5372
bOTU_3011	0	1	0	0	2	0.429653	0.1617											bOTU_2983	0	0	1	1	10	0.340148	0.428											bOTU_3099	0	0	1	0	3	0.376284	0.2957
bOTU_3013	1	1	0	0	5	0.205804	0.8425											bOTU_2984	0	0	1	0	3	0.463756	0.1018											bOTU_31	0	0	1	0	3	0.524097	0.0465
bOTU_3014	0	0	1	1	10	0.588515	0.0159											bOTU_2985	0	1	1	0	8	0.407337	0.2302											bOTU_310	1	0	1	1	13	0.512885	0.0633
bOTU_3015	0	1	1	1	14	0.34013	0.3789											bOTU_2986	1	0	0	0	1	0.626188	0.0121											bOTU_3100	0	0	1	1	10	0.451871	0.1525
bOTU_3017	1	1	0	1	12	0.304265	0.5036											bOTU_2987	1	1	0	0	5	0.263519	0.6276											bOTU_3102	0	1	1	0	8	0.337265	0.4277
bOTU_3018	1	1	0	0	5	0.37464	0.2972											bOTU_2988	0	0	1	1	10	0.40555	0.2281											bOTU_3103	1	1	0	0	5	0.620354	0.0091
bOTU_3019	1	1	0	0	5	0.494561	0.0772											bOTU_2989	0	0	1	0	3	0.365802	0.3203											bOTU_3104	1	0	1	0	6	0.446529	0.1666
bOTU_302	1	1	0	0	5	0.657767	0.0023											bOTU_299	1	0	0	0	1	0.359383	0.3387											bOTU_3106	0	0	1	1	10	0.164476	0.8936
bOTU_3020	0	0	1	1	10	0.415915	0.2032											bOTU_2990	1	1	0	1	12	0.275264	0.611											bOTU_3107	0	1	1	1	14	0.375774	0.3112
bOTU_3021	1	0	1	1	13	0.354827	0.35											bOTU_2991	0	0	0	1	4	0.454085	0.1345											bOTU_3108	1	1	1	0	11	0.257477	0.6459
bOTU_3022	1	0	0	0	1	0.624165	0.0025											bOTU_2992	0	0	1	1	10	0.338612	0.3963											bOTU_3109	0	1	1	1	14	0.455038	0.1318
bOTU_3023	1	1	0	0	5	0.435153	0.1329											bOTU_2995	0	1	0	0	2	0.258782	0.6596											bOTU_311	0	0	0	1	4	0.412167	0.0518
bOTU_3025	0	0	1	1	10	0.307952	0.5025											bOTU_2997	1	0	1	0	6	0.418896	0.1935											bOTU_3111	1	1	0	0	5	0.62548	0.0097
bOTU_3027	0	1	0	0	2	0.598751	0.017											bOTU_3	0	0	1	1	10	0.4889	0.079											bOTU_3114	0	0	1	1	10	0.700512	0.0011
bOTU_3028	0	1	1	1	14	0.228689	0.7281											bOTU_30	0	0	1	1	10	0.503611	0.0573											bOTU_3116	0	1	0	0	2	0.153292	0.9304
bOTU_3029	0	0	0	1	4	0.2717	0.665											bOTU_300	0	0	0	1	4	0.413653	0.1956											bOTU_3119	0	0	1	0	3	0.569897	0.023
bOTU_303	1	1	0	0	5	0.884314	0.0001											bOTU_3001	1	1	0	1	12	0.400669	0.2439											bOTU_312	1	0	1	1	13	0.34503	0.3957
bOTU_3031	1	1	0	0	5	0.704264	0.0027											bOTU_3006	0	1	1	1	14	0.235194	0.714											bOTU_3120	1	0	1	0	6	0.487924	0.0851
bOTU_3032	1	1	0	0	5	0.621133	0.0092											bOTU_3009	1	1	0	0	5	0.48637	0.0784											bOTU_3121	1	1	0	0	5	0.602804	0.013
bOTU_3034	0	0	0	1	4	0.524547	0.0427											bOTU_301	0	0	1	1	10	0.476851	0.0964											bOTU_3122	1	0	1	0	6	0.368602	0.3383
bOTU_3035	0	0	0	1	4	0.62738	0.0065											bOTU_3011	0	1	0	0	2	0.286548	0.5561											bOTU_3123	1	1	0	0	5	0.330477	0.4341
bOTU_3036	0	1	0	0	2	0.596198	0.0178											bOTU_3012	1	1	0	1	12	0.142144	0.9202											bOTU_3129	0	0	1	0	3	0.528725	0.0217
bOTU_3038	0	0	0	1	4	0.542697	0.0277											bOTU_3013	0	0	1	1	10	0.286834	0.5746											bOTU_313	1	1	0	0	5	0.47733	0.1005
bOTU_3039	0	0	1	1	10	0.476773	0.0932											bOTU_3014	0	0	1	1	10	0.42533	0.2076											bOTU_3131	0	1	0	0	2	0.536186	0.0382
bOTU_304	0	1	0	1	9	0.389915	0.2579											bOTU_3015	0	0	1	1	10	0.443198	0.1428											bOTU_3133	0	0	1	0	3	0.46288	0.1062
bOTU_3040	0	1	1	1	14	0.134714	0.9234											bOTU_3017	0	0	0	1	4	0.283045	0.5705											bOTU_3135	1	0	0	0	1	0.329687	0.4658
bOTU_3042	1	1	0	0	5	0.639043	0.0035											bOTU_3018	0	0	0	1	4	0.451219	0.1202											bOTU_3136	1	1	0	1	12	0.401151	0.2525
bOTU_3043	1	1	0	0	5	0.705195	0.0009											bOTU_3019	1	1	0	0	5	0.465109	0.0959											bOTU_3137	0	1	0	1	9	0.519311	0.05
bOTU_3044	0	1	1	0	8	0.371642	0.3072											bOTU_302	1	1	0	0	5	0.655969	0.0041											bOTU_314	1	1	0	0	5	0.578556	0.0227
bOTU_3045	1	1	0	0	5	0.569204	0.0248											bOTU_3020	0	0	1	1	10	0.518005	0.0582											bOTU_3141	0	1	1	1	14	0.423006	0.1982
bOTU_3046	1	0	1	1	13	0.351818	0.4066											bOTU_3025	1	0	1	1	13	0.538882	0.0399											bOTU_3142	1	1	0	1	12	0.427221	0.2146
bOTU_3047	1	0	1	0	6	0.230293	0.7315											bOTU_3026	0	0	1	0	3	0.441929	0.1047											bOTU_3144	0	0	1	0	3	0.65872	0.0023
bOTU_3049	0	0	1	1	10	0.568099	0.0287											bOTU_3027	1	1	0	0	5	0.327552	0.4499											bOTU_3145	0	1	1	1	14	0.436	0.1313
bOTU_305	0	0	1	1	10	0.532487	0.0509											bOTU_3028	0	0	0	1	4	0.350201	0.3737											bOTU_3149	0	1	0	0	2	0.357764	0.3256
bOTU_3051	0	0	0	1	4	0.396869	0.2432											bOTU_3029	0	0	0	1	4	0.443863	0.1379											bOTU_315	0	1	0	0	2	0.266281	0.6252
bOTU_3052	1	0	1	0	6	0.556592	0.0373											bOTU_303	1	1	1	0	11	0.304599	0.4992											bOTU_3150	1	0	0	0	1	0.299308	0.5845
bOTU_3053	0	1	0	0	2	0.381343	0.2861											bOTU_3032	1	0	0	0	1	0.351956	0.3543											bOTU_3152	1	1	0	0	5	0.329822	0.4238
bOTU_3054	1	0	0	1	7	0.32936	0.4337											bOTU_3034	0	0	0	1	4	0.357777	0.3491											bOTU_3153	1	1	0	0	5	0.111688	0.9623
bOTU_3055	0	0	1	0	3	0.622818	0.0073											bOTU_3035	1	1	0	1	12	0.411129	0.2078											bOTU_3154	0	0	1	0	3	0.448224	0.119
bOTU_3056	0	0	1	0	3	0.385667	0.2723											bOTU_3036	0	1	0	0	2	0.594192	0.0128											bOTU_3155	1	1	0	0	5	0.355537	0.3511
bOTU_3057	0	0	0	1	4	0.380019	0.2711											bOTU_3038	0	1	1	1	14	0.177508	0.8568											bOTU_3156	0	1	1	0	8	0.290762	0.5548
bOTU_3058	0	1	0	0	2	0.52381	0.0273											bOTU_3039	1	0	1	1	13	0.490896	0.0813											bOTU_3159	1	0	0	0	1	0.355177	0.4115
bOTU_306	0	1	0	0	2	0.522801	0.0488											bOTU_304	0	1	0	1	9	0.366914	0.3181											bOTU_316	1	0	1	0	6	0.305669	0.4973
bOTU_3060	1	0	0	1	7	0.354169	0.3504											bOTU_3040	0	0	1	1	10	0.326845	0.4511											bOTU_3160	0	0	1	0	3	0.675137	0.0042
bOTU_3061	0	1	0	0	2	0.613344	0.0115											bOTU_3041	0	0	1	1	10	0.352556	0.3686											bOTU_3162	0	1	0	1	9	0.264803	0.6681
bOTU_3063	0	0	1	1	10	0.679483	0.0029											bOTU_3042	1	1	0	0	5	0.47784	0.092											bOTU_3164	1	1	0	1	12	0.193978	0.8112
bOTU_3064	1	0	1	1	13	0.104039	0.9691											bOTU_3043	1	1	0	0	5	0.359745	0.3353											bOTU_3165	0	0	1	1	10	0.472101	0.108
bOTU_3065	1	1	0	1	12	0.526441	0.044											bOTU_3044	0	1	1	0	8	0.168187	0.8943											bOTU_3166	1	0	0	0	1	0.373708	0.2995
bOTU_3066	1	1	0	0	5	0.561789	0.0248											bOTU_3045	0	1	0	0	2	0.627199	0.0071											bOTU_317	0	1	0	1	9	0.479728	0.0905
bOTU_3068	0	0	0	1	4	0.522161	0.0517											bOTU_3046	1	1	1	0	11	0.208666	0.828											bOTU_3171	0	0	0	1	4	0.643433	0.005
bOTU_3069	0	1	0	0	2	0.480193	0.0825											bOTU_3047	0	1	0	0	2	0.627877	0.0068											bOTU_3172	1	1	1	0	11	0.195574	0.8176
bOTU_307	0	0	0	1	4	0.145772	0.9256											bOTU_3048	1	1	0	0	5	0.404321	0.2197											bOTU_3173	0	1	1	1	14	0.185695	0.8708
bOTU_3071	0	1	0	0	2	0.583608	0.0178											bOTU_305	0	0	1	1	10	0.402318	0.1274											bOTU_3174	0	0	0	1	4	0.574228	0.0264
bOTU_3072	0	0	0	1	4	0.568514	0.042											bOTU_3053	0	1	0	0	2	0.429228	0.1761											bOTU_3175	1	1	0	1	12	0.341383	0.3749
bOTU_3073	0	0	1	1	10	0.510859	0.0754											bOTU_3054	0	0	0	1	4	0.401384	0.2524											bOTU_3176	0	1	0	0	2	0.28804	0.5574
bOTU_3074	0	0	1	1	10	0.534844	0.0399											bOTU_3056	1	0	1	1	13	0.195336	0.8204											bOTU_3177	0	1	0	0	2	0.288175	0.4379
bOTU_3075	0	0	1	0	3	0.519892	0.0602											bOTU_3057	0	1	1	0	8	0.394613	0.248											bOTU_3178	0	1	0	0	2	0.625983	0.0086
bOTU_3076	0	1	1	1	14	0.405192	0.2552											bOTU_306	1	1	0	0	5	0.673537	0.0022											bOTU_3179	1	0	0	0	1	0.493137	0.0816
bOTU_3077	0	1	1	0	8	0.184426	0.8495											bOTU_3060	1	0	0	0	1	0.450946	0.1453											bOTU_318	0	1	0	0	2	0.585728	0.0165
bOTU_3078	0	1	0	0	2	0.428895	0.113											bOTU_3061	0	0	1	0	3	0.196309	0.964											bOTU_3180	1	0	1	1	13	0.26641	0.6428
bOTU_3079	0	0	1	1	10	0.448239	0.1379											bOTU_3062	1	1	0	0	5	0.323728	0.4474											bOTU_3182	0	0	1	0	3	0.493457	0.0749
bOTU_308	0	1	0	1	9	0.404345	0.2227											bOTU_3063	0	0	1	0	3	0.620554	0.0031											bOTU_3183	0	1	0	1	9	0.497372	0.0783
bOTU_3080	1	0	0	0	1	0.498365	0.0665											bOTU_3065	0	1	0	0	2	0.477003	0.1042											bOTU_3184	1	1	0	0	5	0.498426	0.074
bOTU_3081	1	1	0	0	5	0.258392	0.6605											bOTU_3067	1	0	0	0	1	0.351875	0.3501											bOTU_3188	0	1	0	1	9	0.285638	0.6268
bOTU_3082	1	1	1	0	11	0.514937	0.0547											bOTU_3068	0	0	1	1	10	0.208369	0.7842											bOTU_3189	0	0	1	0	3	0.254273	0.6472
bOTU_3083	0	0	0	1	4	0.397874	0.2244											bOTU_3069	0	1	0	1	9	0.173302	0.8784											bOTU_319	0	1	0	0	2	0.661355	0.004
bOTU_3087	0	0	1	1	10	0.704171	0.0022											bOTU_307	1	0	1	0	6	0.296924	0.553											bOTU_3190	1	0	0	0	1	0.386327	0.2597
bOTU_3088	1	0	0	0	1	0.179291	0.8649											bOTU_3070	1	1	0	0	5	0.466838	0.1122											bOTU_3191	1	0	1	1	13	0.249622	0.658
bOTU_309	1	1	0	0	5	0.495219	0.0804											bOTU_3071	1	1	0	0	5	0.618823	0.0101											bOTU_3192	0	1	0	0	2	0.257797	0.6398
bOTU_3090	0	0	1	1	10	0.290549	0.5687											bOTU_3072	0	0	1	1	10	0.099919	0.9626											bOTU_3193	1	0	1	0	6	0.388298	0.2636
bOTU_3092	1	0	1	0	6	0.41415	0.1921											bOTU_3073	0	0	1	0	3	0.601688	0.0214											bOTU_3194	0	1	1	1	14	0.185585	0.8779
bOTU_3093	0	0	1	1	10	0.0589446	0.9939											bOTU_3074	1	0	1	1	13	0.327031	0.4462											bOTU_3198	1	1	0	0	5	0.521871	0.0494
bOTU_3094	1	0	0	0	1	0.185677	0.8411											bOTU_3077	1	0	0	0	1	0.491375	0.0821											bOTU_32	0	1	0	0	2	0.278987	0.5864
bOTU_3097	1	1	1	0	11	0.358918	0.3674											bOTU_3078	0	1	0	0	2	0.286618	0.5967											bOTU_320	1	0	0	0	1	0.598047	0.0162
bOTU_31	0	0	1	1	10	0.432444	0.1571											bOTU_3079	0	0	1	1	10	0.208364	0.7999											bOTU_3201	0	1	1	1	14	0.280645	0.6205
bOTU_310	0	0	1	1	10	0.442026	0.1472											bOTU_308	0	0	0	1	4	0.361987	0.3253											bOTU_3202	0	1	1	1	14	0.298758	0.5401
bOTU_3101	0	0	0	1	4	0.419692	0.1276											bOTU_3080	0	1	0	0	2	0.279364	0.6316											bOTU_3203	0	1	0	1	9	0.212429	0.8017
bOTU_3102	1	1	0	0	5	0.390461	0.2464											bOTU_3081	1	0	0	0	1	0.214701	0.7632											bOTU_3204	0	1	0	0	2	0.526249	0.0516
bOTU_3103	1	1	0	0	5	0.444655	0.1349											bOTU_3082	1	0	0	0	1	0.473376	0.0994											bOTU_3205	0	1	0	0	2	0.51169	0.0607
bOTU_3104	0	0	1	1	10	0.459511	0.0562											bOTU_3084	1	0	1	0	6	0.357073	0.3464											bOTU_3206	0	1	0	0	2	0.419419	0.1888
bOTU_3105	1	1	0	0	5	0.382573	0.2851											bOTU_3086	0	1	1	1	14	0.299118	0.5332											bOTU_321	0	0	1	0	3	0.793616	0.0004
bOTU_3107	0	0	0	1	4	0.260301	0.6509											bOTU_3087	1	1	1	0	11	0.27038	0.6146											bOTU_3214	1	1	0	0	5	0.39578	0.2423
bOTU_311	1	1	0	0	5	0.468684	0.104											bOTU_3089	0	1	0	0	2	0.227735	0.7404											bOTU_3216	1	1	0	0	5	0.417869	0.1919
bOTU_3111	1	1	0	0	5	0.675404	0.0029											bOTU_309	1	0	1	0	6	0.288975	0.5456											bOTU_3217	1	1	0	0	5	0.595663	0.0136
bOTU_3113	1	1	0	0	5	0.320245	0.468											bOTU_3090	0	1	0	0	2	0.494173	0.0744											bOTU_3218	0	0	1	0	3	0.292088	0.5099
bOTU_3114	0	0	1	1	10	0.370175	0.3224											bOTU_3092	0	0	1	0	3	0.358512	0.3411											bOTU_3219	1	1	0	1	12	0.205786	0.7813
bOTU_3115	0	0	1	1	10	0.481373	0.1054											bOTU_3093	1	0	0	0	1	0.305499	0.4979											bOTU_322	0	1	0	0	2	0.57783	0.0218
bOTU_3117	1	0	1	0	6	0.294237	0.5495											bOTU_3094	0	1	0	0	2	0.541653	0.0385											bOTU_3220	1	1	0	0	5	0.502587	0.0726
bOTU_3118	0	0	1	0	3	0.454297	0.1242											bOTU_3095	0	1	0	0	2	0.577642	0.0152											bOTU_3221	1	1	0	0	5	0.641825	0.0025
bOTU_3119	0	0	1	1	10	0.528879	0.0437											bOTU_3096	0	0	1	1	10	0.60541	0.0149											bOTU_3222	1	1	0	0	5	0.648657	0.0073
bOTU_312	0	0	1	1	10	0.731898	0.0005											bOTU_3097	1	0	0	0	1	0.547502	0.0377											bOTU_3225	1	1	1	0	11	0.312764	0.5359
bOTU_3122	0	0	1	0	3	0.372444	0.3147											bOTU_31	1	0	1	1	13	0.287673	0.5624											bOTU_3229	0	1	0	0	2	0.554779	0.0365
bOTU_3123	0	1	0	0	2	0.404377	0.2239											bOTU_310	0	0	1	0	3	0.459217	0.1053											bOTU_323	1	1	0	1	12	0.227534	0.7338
bOTU_3126	0	1	0	0	2	0.54975	0.0327											bOTU_3100	0	1	0	1	9	0.325004	0.4575											bOTU_3231	1	1	0	0	5	0.57057	0.0247
bOTU_3127	1	0	0	0	1	0.558902	0.0262											bOTU_3102	0	1	0	0	2	0.530651	0.0365											bOTU_3233	0	0	1	0	3	0.421784	0.1954
bOTU_3129	1	0	0	0	1	0.620267	0.008											bOTU_3103	1	1	0	0	5	0.502013	0.0702											bOTU_3234	1	1	0	0	5	0.514487	0.0562
bOTU_313	1	0	0	0	1	0.421271	0.1939											bOTU_3105	1	0	0	1	7	0.394957	0.2307											bOTU_3235	0	0	1	1	10	0.504406	0.0811
bOTU_3131	1	1	0	0	5	0.456599	0.1118											bOTU_3106	0	1	0	0	2	0.0725598	0.987											bOTU_3236	1	0	0	0	1	0.30579	0.4999
bOTU_3132	1	0	1	0	6	0.423385	0.1794											bOTU_3107	0	1	1	0	8	0.164379	0.9276											bOTU_3237	1	1	0	1	12	0.493802	0.0801
bOTU_3137	1	1	0	0	5	0.239477	0.6996											bOTU_3108	0	1	0	0	2	0.387411	0.2666											bOTU_3239	0	0	1	0	3	0.348478	0.3982
bOTU_3139	1	0	0	0	1	0.0969098	0.9699											bOTU_3109	1	1	0	0	5	0.548382	0.0293											bOTU_324	0	0	1	1	10	0.396796	0.2408
bOTU_314	1	1	0	1	12	0.386	0.2716											bOTU_311	0	1	0	0	2	0.37699	0.2772											bOTU_3240	1	0	0	0	1	0.374842	0.3103
bOTU_3140	0	0	1	1	10	0.559549	0.027											bOTU_3111	1	1	0	0	5	0.500376	0.0773											bOTU_3241	1	0	0	0	1	0.266203	0.7889
bOTU_3141	1	0	0	0	1	0.475533	0.093											bOTU_3114	0	0	1	0	3	0.506535	0.0737											bOTU_3242	1	0	1	0	6	0.453824	0.1385
bOTU_3144	0	0	1	1	10	0.412361	0.2124											bOTU_3116	0	0	1	0	3	0.472531	0.094											bOTU_3244	1	0	0	0	1	0.540505	0.0264
bOTU_3147	0	0	0	1	4	0.494921	0.0257											bOTU_3119	0	0	1	0	3	0.565578	0.0212											bOTU_3247	1	0	0	0	1	0.699502	0.0009
bOTU_315	0	1	1	1	14	0.32169	0.4523											bOTU_312	0	0	1	1	10	0.700458	0.0013											bOTU_325	0	0	1	1	10	0.579001	0.0202
bOTU_3151	1	0	1	1	13	0.341525	0.3878											bOTU_3121	0	0	0	1	4	0.135679	0.9225											bOTU_3250	0	1	0	0	2	0.498269	0.0653
bOTU_3152	1	1	0	0	5	0.490135	0.0736											bOTU_3122	0	0	1	0	3	0.36557	0.3236											bOTU_3253	0	1	0	1	9	0.275678	0.6099
bOTU_3154	0	1	1	0	8	0.189589	0.8203											bOTU_3123	0	1	0	1	9	0.431348	0.1845											bOTU_3259	1	1	0	0	5	0.598953	0.0158
bOTU_3155	0	1	0	0	2	0.234802	0.7192											bOTU_3124	0	0	1	0	3	0.342539	0.4586											bOTU_326	1	1	0	0	5	0.059508	0.9937
bOTU_3159	0	0	1	1	10	0.532787	0.042											bOTU_3125	1	0	0	1	7	0.476129	0.0904											bOTU_3260	0	1	0	1	9	0.449059	0.1307
bOTU_316	0	0	1	1	10	0.478585	0.1008											bOTU_313	1	0	0	0	1	0.624237	0.0054											bOTU_3261	1	1	0	0	5	0.600094	0.0155
bOTU_3160	0	0	1	1	10	0.477304	0.099											bOTU_3131	0	1	0	0	2	0.478714	0.0865											bOTU_3262	0	1	0	1	9	0.51747	0.0492
bOTU_3161	0	0	1	1	10	0.399669	0.2353											bOTU_3133	0	1	0	0	2	0.494827	0.0727											bOTU_3263	1	1	0	0	5	0.631984	0.0074
bOTU_3162	0	1	0	1	9	0.168925	0.9516											bOTU_3134	0	0	0	1	4	0.699616	0.0029											bOTU_3265	0	1	1	1	14	0.302667	0.5314
bOTU_3163	1	0	0	0	1	0.200044	0.7942											bOTU_3135	0	1	0	1	9	0.410286	0.226											bOTU_3267	0	1	0	0	2	0.336101	0.4174
bOTU_3164	0	0	1	1	10	0.623888	0.0075											bOTU_3136	0	0	1	0	3	0.38058	0.2729											bOTU_3268	1	1	0	0	5	0.456598	0.1331
bOTU_3165	0	0	1	0	3	0.295982	0.5473											bOTU_3137	0	1	0	0	2	0.562629	0.0301											bOTU_327	1	0	1	0	6	0.425148	0.1893
bOTU_3166	0	1	0	0	2	0.783599	0.0003											bOTU_314	0	0	1	1	10	0.0644135	0.9936											bOTU_3273	1	1	0	0	5	0.543213	0.0407
bOTU_3167	1	1	0	0	5	0.615841	0.01											bOTU_3140	0	0	1	0	3	0.333114	0.4131											bOTU_3274	1	1	1	0	11	0.438777	0.1584
bOTU_3168	1	0	1	0	6	0.362927	0.3327											bOTU_3141	0	1	1	1	14	0.29049	0.5504											bOTU_3275	0	0	1	0	3	0.554029	0.028
bOTU_3169	0	0	1	1	10	0.555689	0.029											bOTU_3142	1	1	0	0	5	0.539541	0.0332											bOTU_3277	1	0	0	0	1	0.11195	0.9599
bOTU_317	0	0	1	1	10	0.386779	0.2594											bOTU_3144	0	1	0	1	9	0.181161	0.8667											bOTU_3278	1	1	0	1	12	0.296108	0.5268
bOTU_3170	1	1	0	0	5	0.552284	0.0406											bOTU_3145	0	1	0	1	9	0.270881	0.6184											bOTU_328	0	0	1	1	10	0.770075	0.0002
bOTU_3171	1	0	1	1	13	0.193075	0.8279											bOTU_3148	0	0	0	1	4	0.358704	0.3467											bOTU_3280	0	1	0	1	9	0.266365	0.6396
bOTU_3172	0	1	0	0	2	0.540282	0.0101											bOTU_3149	0	1	0	0	2	0.459981	0.1165											bOTU_3281	1	1	0	0	5	0.538996	0.048
bOTU_3175	0	0	1	1	10	0.370277	0.3088											bOTU_315	1	1	0	0	5	0.225372	0.7363											bOTU_3282	0	0	0	1	4	0.128215	1
bOTU_3178	1	1	0	0	5	0.471551	0.1084											bOTU_3152	0	1	0	0	2	0.594288	0.0166											bOTU_3286	0	0	0	1	4	0.372997	0.3128
bOTU_318	0	1	0	1	9	0.262367	0.6262											bOTU_3153	1	1	0	0	5	0.0772373	0.9919											bOTU_3287	0	0	1	0	3	0.36181	0.3156
bOTU_3181	1	1	0	0	5	0.372964	0.2755											bOTU_3154	0	1	0	1	9	0.18017	0.8471											bOTU_3288	0	0	0	1	4	0.346787	0.358
bOTU_3182	0	0	1	1	10	0.582711	0.0202											bOTU_3155	0	1	0	1	9	0.325566	0.4337											bOTU_329	1	0	1	1	13	0.371918	0.3087
bOTU_3183	1	1	0	1	12	0.268623	0.6245											bOTU_3156	0	1	1	0	8	0.376779	0.2897											bOTU_3291	0	1	0	0	2	0.378585	0.3066
bOTU_3184	1	1	0	0	5	0.35629	0.3532											bOTU_3157	0	0	0	1	4	0.43911	0.0631											bOTU_3292	0	0	0	1	4	0.473214	0.093
bOTU_3186	0	0	1	1	10	0.493686	0.0361											bOTU_3159	0	0	1	1	10	0.477202	0.1089											bOTU_3293	0	1	0	1	9	0.500056	0.0779
bOTU_3187	0	0	1	1	10	0.399811	0.2337											bOTU_316	0	0	1	1	10	0.704602	0.0015											bOTU_3295	0	1	0	1	9	0.491	0.0793
bOTU_3188	1	1	0	1	12	0.403257	0.2226											bOTU_3160	0	0	1	1	10	0.471822	0.0943											bOTU_3297	1	1	1	0	11	0.458511	0.1152
bOTU_319	1	1	0	0	5	0.6198	0.0064											bOTU_3162	0	0	1	1	10	0.34075	0.4022											bOTU_3298	1	1	0	0	5	0.259112	0.6383
[truncated: 1,495 more rows]
[truncated: 3 more columns]

## Sheet: Dataset6
Node attributes in bipartite networks
NPKM_16s													NPKM_its												NPK_16s													NPK_its
	node	indicgroup	Kingdom	Phylum	Class	Order	Family	Genus	Species	labels	cols			node	indicgroup	Kingdom	Phylum	Class	Order	Family	Genus	Species	cols			node	indicgroup	Kingdom	Phylum	Class	Order	Family	Genus	Species	labels	cols			node	indicgroup	Kingdom	Phylum	Class	Order	Family	Genus	Species	cols
bOTU_1004	bOTU_1004	LM	Bacteria	Bacteroidetes	Sphingobacteriia	Sphingobacteriales	Chitinophagaceae	Flavisolibacter	Unassigned	Bacteroidetes	#f6d04d		fOTU_5	fOTU_5	LM_MA	Fungi	Mortierellomycota	Mortierellomycetes	Mortierellales	Mortierellaceae	unassigned	unassigned	#9dd3a8		bOTU_1004	bOTU_1004	LM_MA_MI	Bacteria	Bacteroidetes	Sphingobacteriia	Sphingobacteriales	Chitinophagaceae	Flavisolibacter	Unassigned	Bacteroidetes	#f6d04d		fOTU_10	fOTU_10	LM_MA	Fungi	Ascomycota	Sordariomycetes	Hypocreales	Stachybotryaceae	unassigned	unassigned	#b41431
bOTU_1037	bOTU_1037	LM	Bacteria	Proteobacteria	Deltaproteobacteria	Syntrophobacterales	Syntrophobacteraceae	Unassigned	Unassigned	Deltaproteobacteria	#f2a84a		fOTU_10	fOTU_10	LM_MA	Fungi	Ascomycota	Sordariomycetes	Hypocreales	Stachybotryaceae	unassigned	unassigned	#b41431		bOTU_1007	bOTU_1007	LM_MA	Bacteria	Chlorobi	Chlorobia	Chlorobiales	OPB56	Unassigned	Unassigned	Chlorobi	lightgrey		fOTU_12	fOTU_12	LM_MA	Fungi	Ascomycota	Sordariomycetes	Sordariales	Sordariales_fam_Incertae_sedis	Staphylotrichum	Staphylotrichum_coccosporum_SH1615647.08FU	#b41431
bOTU_1045	bOTU_1045	LM_MA_SC	Bacteria	Chloroflexi	Unassigned	Unassigned	Unassigned	Unassigned	Unassigned	Chloroflexi	#e7bbbc		fOTU_21	fOTU_21	LM_MA	Fungi	Ascomycota	Sordariomycetes	Coniochaetales	unassigned	unassigned	unassigned	#b41431		bOTU_1035	bOTU_1035	LM_MA	Bacteria	Actinobacteria	Thermoleophilia	Solirubrobacterales	480-2	Unassigned	Unassigned	Actinobacteria	#b41431		fOTU_48	fOTU_48	LM	Fungi	Basidiomycota	Agaricomycetes	Russulales	Peniophoraceae	Subulicystidium	unassigned	#785228
bOTU_1049	bOTU_1049	LM_MA	Bacteria	Firmicutes	Bacilli	Bacillales	Bacillaceae	Unassigned	Unassigned	Firmicutes	#ffb6b9		fOTU_52	fOTU_52	LM_MA	Fungi	Ascomycota	Sordariomycetes	Hypocreales	Hypocreales_fam_Incertae_sedis	Acremonium	unassigned	#b41431		bOTU_1047	bOTU_1047	LM	Bacteria	Chloroflexi	Anaerolineae	Anaerolineales	Anaerolineaceae	Unassigned	Unassigned	Chloroflexi	#e7bbbc		fOTU_60	fOTU_60	LM_MA	Fungi	Ascomycota	Dothideomycetes	Pleosporales	Pleosporaceae	Curvularia	unassigned	#b41431
bOTU_1050	bOTU_1050	LM_MA	Bacteria	Planctomycetes	OM190	Unassigned	Unassigned	Unassigned	Unassigned	Planctomycetes	#b0bab5		fOTU_879	fOTU_879	LM_MI	Fungi	Ascomycota	Leotiomycetes	Helotiales	unassigned	unassigned	unassigned	#b41431		bOTU_1048	bOTU_1048	LM_MA	Bacteria	Planctomycetes	Phycisphaerae	Phycisphaerales	Phycisphaeraceae	SM1A02	Unassigned	Planctomycetes	#b0bab5		fOTU_184	fOTU_184	LM_MA	Fungi	Basidiomycota	Agaricomycetes	Agaricales	unassigned	unassigned	unassigned	#785228
bOTU_1051	bOTU_1051	LM_MA_MI	Bacteria	Proteobacteria	Deltaproteobacteria	Syntrophobacterales	Syntrophobacteraceae	Unassigned	Unassigned	Deltaproteobacteria	#f2a84a		fOTU_40	fOTU_40	LM	Fungi	Ascomycota	Sordariomycetes	Sordariales	unassigned	unassigned	unassigned	#b41431		bOTU_1072	bOTU_1072	LM_MA	Bacteria	Chloroflexi	Chloroflexia	Chloroflexales	Chloroflexaceae	Chloronema	Unassigned	Chloroflexi	#e7bbbc		fOTU_261	fOTU_261	LM_MA	Fungi	Ascomycota	Dothideomycetes	Venturiales	Sympoventuriaceae	Ochroconis	Ochroconis_ramosa_SH1562555.08FU	#b41431
bOTU_1056	bOTU_1056	LM_MA	Bacteria	Actinobacteria	Thermoleophilia	Solirubrobacterales	480-2	Unassigned	Unassigned	Actinobacteria	#b41431		fOTU_188	fOTU_188	LM_MA	Fungi	unassigned	unassigned	unassigned	unassigned	unassigned	unassigned	#f2a84a		bOTU_1078	bOTU_1078	LM_MA	Bacteria	VerrucoMIbia	Opitutae	Opitutales	Opitutaceae	Opitutus	Unassigned	VerrucoMIbia	#8bc24c		fOTU_201	fOTU_201	LM_MA	Fungi	unassigned	unassigned	unassigned	unassigned	unassigned	unassigned	#f2a84a
bOTU_1057	bOTU_1057	LM	Bacteria	Actinobacteria	Actinobacteria	Pseudonocardiales	Pseudonocardiaceae	Unassigned	Unassigned	Actinobacteria	#b41431		fOTU_96	fOTU_96	LM_MA	Fungi	Ascomycota	Dothideomycetes	Venturiales	Sympoventuriaceae	Scolecobasidium	unassigned	#b41431		bOTU_1083	bOTU_1083	LM_MA	Bacteria	Bacteroidetes	Sphingobacteriia	Sphingobacteriales	Chitinophagaceae	Flavisolibacter	Unassigned	Bacteroidetes	#f6d04d		fOTU_160	fOTU_160	LM	Fungi	unassigned	unassigned	unassigned	unassigned	unassigned	unassigned	#f2a84a
bOTU_1083	bOTU_1083	LM_MA	Bacteria	Bacteroidetes	Sphingobacteriia	Sphingobacteriales	Chitinophagaceae	Flavisolibacter	Unassigned	Bacteroidetes	#f6d04d		fOTU_90	fOTU_90	LM_MI_SC	Fungi	Rozellomycota	unassigned	unassigned	unassigned	unassigned	unassigned	#383f68		bOTU_1085	bOTU_1085	LM_MA	Bacteria	Actinobacteria	Actinobacteria	MIcoccales	MIbacteriaceae	MIbacterium	Unassigned	Actinobacteria	#b41431		fOTU_163	fOTU_163	LM_MA	Fungi	Rozellomycota	unassigned	unassigned	unassigned	unassigned	unassigned	#383f68
bOTU_112	bOTU_112	LM_MI	Bacteria	Gemmatimonadetes	Gemmatimonadetes	Gemmatimonadales	Gemmatimonadaceae	Unassigned	Unassigned	Gemmatimonadetes	#383f68		fOTU_184	fOTU_184	LM_MA	Fungi	Basidiomycota	Agaricomycetes	Agaricales	unassigned	unassigned	unassigned	#785228		bOTU_1111	bOTU_1111	LM_MI	Bacteria	Bacteroidetes	Sphingobacteriia	Sphingobacteriales	Chitinophagaceae	Niastella	Unassigned	Bacteroidetes	#f6d04d		fOTU_211	fOTU_211	LM_MA	Fungi	Ascomycota	Sordariomycetes	MIascales	MIascaceae	Scopulariopsis	Scopulariopsis_acremonium_SH1192873.08FU	#b41431
bOTU_1136	bOTU_1136	LM_MA	Bacteria	Chlorobi	Chlorobia	Chlorobiales	SJA-28	Unassigned	Unassigned	Chlorobi	lightgrey		fOTU_146	fOTU_146	LM	Fungi	unassigned	unassigned	unassigned	unassigned	unassigned	unassigned	#f2a84a		bOTU_1113	bOTU_1113	LM_MA	Bacteria	Proteobacteria	Deltaproteobacteria	Syntrophobacterales	Syntrophobacteraceae	Desulfovirga	Unassigned	Deltaproteobacteria	#f2a84a		fOTU_291	fOTU_291	LM	Fungi	Basidiomycota	MIbotryomycetes	Leucosporidiales	Leucosporidiaceae	Leucosporidium	Leucosporidium_fragarium_SH1651381.08FU	#785228
bOTU_114	bOTU_114	LM_MA	Bacteria	Gemmatimonadetes	Gemmatimonadetes	Gemmatimonadales	Gemmatimonadaceae	Gemmatimonas	Unassigned	Gemmatimonadetes	#383f68		fOTU_153	fOTU_153	LM	Fungi	Basidiomycota	unassigned	unassigned	unassigned	unassigned	unassigned	#785228		bOTU_112	bOTU_112	LM	Bacteria	Gemmatimonadetes	Gemmatimonadetes	Gemmatimonadales	Gemmatimonadaceae	Unassigned	Unassigned	Gemmatimonadetes	#383f68		fOTU_1767	fOTU_1767	LM_MA	Fungi	Ascomycota	Sordariomycetes	Sordariales	Sordariales_fam_Incertae_sedis	Staphylotrichum	Staphylotrichum_coccosporum_SH1615647.08FU	#b41431
bOTU_1144	bOTU_1144	LM	Bacteria	Chlorobi	Chlorobia	Chlorobiales	OPB56	Unassigned	Unassigned	Chlorobi	lightgrey		fOTU_122	fOTU_122	LM_MA	Fungi	unassigned	unassigned	unassigned	unassigned	unassigned	unassigned	#f2a84a		bOTU_1120	bOTU_1120	LM_MA	Bacteria	Gemmatimonadetes	Gemmatimonadetes	Gemmatimonadales	Gemmatimonadaceae	Unassigned	Unassigned	Gemmatimonadetes	#383f68		fOTU_329	fOTU_329	LM	Fungi	Basidiomycota	unassigned	unassigned	unassigned	unassigned	unassigned	#785228
bOTU_1157	bOTU_1157	LM	Bacteria	Chlorobi	Chlorobia	Chlorobiales	SJA-28	Unassigned	Unassigned	Chlorobi	lightgrey		fOTU_213	fOTU_213	LM_MA	Fungi	Chytridiomycota	unassigned	unassigned	unassigned	unassigned	unassigned	#b0bab5		bOTU_1135	bOTU_1135	LM_MI	Bacteria	Proteobacteria	Deltaproteobacteria	Myxococcales	Cystobacteraceae	Anaeromyxobacter	Unassigned	Deltaproteobacteria	#f2a84a		fOTU_557	fOTU_557	LM	Fungi	unassigned	unassigned	unassigned	unassigned	unassigned	unassigned	#f2a84a
bOTU_118	bOTU_118	LM_MI	Bacteria	Gemmatimonadetes	Gemmatimonadetes	Gemmatimonadales	Gemmatimonadaceae	Unassigned	Unassigned	Gemmatimonadetes	#383f68		fOTU_174	fOTU_174	LM	Fungi	Basidiomycota	Agaricomycetes	Agaricales	Tricholomataceae	unassigned	unassigned	#785228		bOTU_1136	bOTU_1136	LM_MA	Bacteria	Chlorobi	Chlorobia	Chlorobiales	SJA-28	Unassigned	Unassigned	Chlorobi	lightgrey		fOTU_646	fOTU_646	LM_MA	Fungi	unassigned	unassigned	unassigned	unassigned	unassigned	unassigned	#f2a84a
bOTU_1194	bOTU_1194	LM_MI	Bacteria	Actinobacteria	AcidiMIbiia	AcidiMIbiales	AcidiMIbiales_Incertae_Sedis	Aciditerrimonas	Unassigned	Actinobacteria	#b41431		fOTU_152	fOTU_152	LM_MA	Fungi	Basidiomycota	Agaricomycetes	Thelephorales	Thelephoraceae	unassigned	unassigned	#785228		bOTU_1145	bOTU_1145	LM_MA	Bacteria	Proteobacteria	Alphaproteobacteria	Rhodospirillales	Acetobacteraceae	Unassigned	Unassigned	Alphaproteobacteria	#ca503c		fOTU_979	fOTU_979	LM	Fungi	Basidiomycota	Agaricomycetes	Agaricales	Psathyrellaceae	Coprinellus	unassigned	#785228
bOTU_1196	bOTU_1196	LM_MA	Bacteria	Actinobacteria	Actinobacteria	MImonosporales	MImonosporaceae	Allocatelliglobosispora	Allocatelliglobosispora_scoriae	Actinobacteria	#b41431		fOTU_145	fOTU_145	LM_MA	Fungi	Ascomycota	Eurotiomycetes	Eurotiales	Trichocomaceae	unassigned	unassigned	#b41431		bOTU_1156	bOTU_1156	LM	Bacteria	Bacteroidetes	Sphingobacteriia	Sphingobacteriales	PHOS-HE51	Unassigned	Unassigned	Bacteroidetes	#f6d04d		fOTU_760	fOTU_760	LM	Fungi	Monoblepharomycota	Monoblepharidomycetes	unassigned	unassigned	unassigned	unassigned	lightgrey
bOTU_1200	bOTU_1200	LM	Bacteria	Proteobacteria	Gammaproteobacteria	Unassigned	Unassigned	Unassigned	Unassigned	Gammaproteobacteria	#f29c2b		fOTU_180	fOTU_180	LM_MA	Fungi	Ascomycota	Dothideomycetes	Venturiales	Sympoventuriaceae	Scolecobasidium	Scolecobasidium_terreum_SH1544753.08FU	#b41431		bOTU_1157	bOTU_1157	LM_MA_MI	Bacteria	Chlorobi	Chlorobia	Chlorobiales	SJA-28	Unassigned	Unassigned	Chlorobi	lightgrey		fOTU_6	fOTU_6	MA	Fungi	Mortierellomycota	Mortierellomycetes	Mortierellales	Mortierellaceae	Mortierella	Mortierella_alpina_SH1650283.08FU	#9dd3a8
bOTU_1201	bOTU_1201	LM_MI	Bacteria	Acidobacteria	Holophagae	Subgroup_10	ABS-19	Unassigned	Unassigned	Acidobacteria	#785228		fOTU_154	fOTU_154	LM_MA	Fungi	Basidiomycota	Agaricomycetes	Polyporales	Podoscyphaceae	Podoscypha	Podoscypha_bolleana_SH1556852.08FU	#785228		bOTU_1174	bOTU_1174	LM_MA	Bacteria	Hydrogenedentes	Unassigned	Unassigned	Unassigned	Unassigned	Unassigned	Hydrogenedentes	lightgrey		fOTU_8	fOTU_8	MA	Fungi	Ascomycota	Sordariomycetes	Coniochaetales	Coniochaetaceae	Lecythophora	unassigned	#b41431
bOTU_1219	bOTU_1219	LM_MA	Bacteria	Proteobacteria	Alphaproteobacteria	Rhizobiales	alphaI_cluster	Unassigned	Unassigned	Alphaproteobacteria	#ca503c		fOTU_201	fOTU_201	LM_MA	Fungi	unassigned	unassigned	unassigned	unassigned	unassigned	unassigned	#f2a84a		bOTU_1203	bOTU_1203	LM_MI_SC	Bacteria	Firmicutes	Clostridia	Clostridiales	Clostridiaceae_1	Clostridium_sensu_stricto_13	Clostridium_sp._BLPYG-8	Firmicutes	#ffb6b9		fOTU_15	fOTU_15	MA	Fungi	Ascomycota	Sordariomycetes	unassigned	unassigned	unassigned	unassigned	#b41431
bOTU_1228	bOTU_1228	LM_MA	Bacteria	Actinobacteria	Thermoleophilia	Gaiellales	Unassigned	Unassigned	Unassigned	Actinobacteria	#b41431		fOTU_157	fOTU_157	LM	Fungi	Ascomycota	Sordariomycetes	Sordariales	Lasiosphaeriaceae	Apiosordaria	Apiosordaria_jamaicensis_SH1551594.08FU	#b41431		bOTU_121	bOTU_121	LM_MA	Bacteria	Bacteroidetes	Sphingobacteriia	Sphingobacteriales	Chitinophagaceae	Unassigned	Unassigned	Bacteroidetes	#f6d04d		fOTU_21	fOTU_21	MA	Fungi	Ascomycota	Sordariomycetes	Coniochaetales	unassigned	unassigned	unassigned	#b41431
bOTU_1233	bOTU_1233	LM_MI	Bacteria	Proteobacteria	Alphaproteobacteria	Rhodospirillales	Rhodospirillaceae	Dongia	Unassigned	Alphaproteobacteria	#ca503c		fOTU_175	fOTU_175	LM_MA	Fungi	Ascomycota	Sordariomycetes	Coniochaetales	Coniochaetaceae	Coniochaeta	unassigned	#b41431		bOTU_1219	bOTU_1219	LM_MA	Bacteria	Proteobacteria	Alphaproteobacteria	Rhizobiales	alphaI_cluster	Unassigned	Unassigned	Alphaproteobacteria	#ca503c		fOTU_103	fOTU_103	MA	Fungi	Basidiomycota	Agaricomycetes	Agaricales	Bolbitiaceae	Conocybe	unassigned	#785228
bOTU_124	bOTU_124	LM	Bacteria	Actinobacteria	Thermoleophilia	Gaiellales	Unassigned	Unassigned	Unassigned	Actinobacteria	#b41431		fOTU_211	fOTU_211	LM_MA	Fungi	Ascomycota	Sordariomycetes	MIascales	MIascaceae	Scopulariopsis	Scopulariopsis_acremonium_SH1192873.08FU	#b41431		bOTU_122	bOTU_122	LM_MI	Bacteria	Latescibacteria	Unassigned	Unassigned	Unassigned	Unassigned	Unassigned	Latescibacteria	lightgrey		fOTU_79	fOTU_79	MA	Fungi	unassigned	unassigned	unassigned	unassigned	unassigned	unassigned	#f2a84a
bOTU_1243	bOTU_1243	LM_MA	Bacteria	Gemmatimonadetes	Gemmatimonadetes	Gemmatimonadales	Gemmatimonadaceae	Gemmatimonas	Unassigned	Gemmatimonadetes	#383f68		fOTU_170	fOTU_170	LM	Fungi	Rozellomycota	Rozellomycotina_cls_Incertae_sedis	Branch03	unassigned	unassigned	unassigned	#383f68		bOTU_1223	bOTU_1223	LM_MA	Bacteria	Proteobacteria	Deltaproteobacteria	Myxococcales	Sandaracinaceae	Unassigned	Unassigned	Deltaproteobacteria	#f2a84a		fOTU_135	fOTU_135	MA	Fungi	Ascomycota	Sordariomycetes	unassigned	unassigned	unassigned	unassigned	#b41431
bOTU_1249	bOTU_1249	LM	Bacteria	Proteobacteria	Betaproteobacteria	SC-I-84	Unassigned	Unassigned	Unassigned	Betaproteobacteria	#c8e8e8		fOTU_483	fOTU_483	LM	Fungi	unassigned	unassigned	unassigned	unassigned	unassigned	unassigned	#f2a84a		bOTU_1224	bOTU_1224	LM_MA	Bacteria	Chloroflexi	Anaerolineae	Anaerolineales	Anaerolineaceae	Unassigned	Unassigned	Chloroflexi	#e7bbbc		fOTU_345	fOTU_345	MA	Fungi	Monoblepharomycota	Monoblepharidomycetes	Monoblepharidales	unassigned	unassigned	unassigned	lightgrey
bOTU_125	bOTU_125	LM_MA	Bacteria	Actinobacteria	Thermoleophilia	Solirubrobacterales	Elev-16S-1332	Unassigned	Unassigned	Actinobacteria	#b41431		fOTU_221	fOTU_221	LM_MA	Fungi	unassigned	unassigned	unassigned	unassigned	unassigned	unassigned	#f2a84a		bOTU_1233	bOTU_1233	LM_MI_SC	Bacteria	Proteobacteria	Alphaproteobacteria	Rhodospirillales	Rhodospirillaceae	Dongia	Unassigned	Alphaproteobacteria	#ca503c		fOTU_400	fOTU_400	MA	Fungi	Blastocladiomycota	Blastocladiomycetes	Blastocladiales	Catenariaceae	Catenophlyctis	Catenophlyctis_variabilis_SH1176826.08FU	lightgrey
bOTU_1256	bOTU_1256	LM_MA	Bacteria	Chloroflexi	Unassigned	Unassigned	Unassigned	Unassigned	Unassigned	Chloroflexi	#e7bbbc		fOTU_263	fOTU_263	LM_MA_SC	Fungi	unassigned	unassigned	unassigned	unassigned	unassigned	unassigned	#f2a84a		bOTU_126	bOTU_126	LM_MA	Bacteria	Acidobacteria	Acidobacteria	Subgroup_4	Unknown_Family	Blastocatella	Unassigned	Acidobacteria	#785228		fOTU_296	fOTU_296	MA	Fungi	unassigned	unassigned	unassigned	unassigned	unassigned	unassigned	#f2a84a
bOTU_1267	bOTU_1267	LM_MI	Bacteria	Proteobacteria	Alphaproteobacteria	Rhizobiales	HyphoMIbiaceae	RhodoMIbium	Unassigned	Alphaproteobacteria	#ca503c		fOTU_236	fOTU_236	LM_MA	Fungi	unassigned	unassigned	unassigned	unassigned	unassigned	unassigned	#f2a84a		bOTU_1262	bOTU_1262	LM_MI	Bacteria	Acidobacteria	Acidobacteria	Subgroup_20	Unassigned	Unassigned	Unassigned	Acidobacteria	#785228		fOTU_395	fOTU_395	MA	Fungi	Rozellomycota	unassigned	unassigned	unassigned	unassigned	unassigned	#383f68
bOTU_1280	bOTU_1280	LM_MA	Bacteria	Bacteroidetes	Bacteroidetes_vadinHA17	Unassigned	Unassigned	Unassigned	Unassigned	Bacteroidetes	#f6d04d		fOTU_294	fOTU_294	LM_MA	Fungi	Ascomycota	Eurotiomycetes	Eurotiales	Aspergillaceae	Aspergillus	Aspergillus_fumigatus_SH1530040.08FU	#b41431		bOTU_1267	bOTU_1267	LM_MI	Bacteria	Proteobacteria	Alphaproteobacteria	Rhizobiales	HyphoMIbiaceae	RhodoMIbium	Unassigned	Alphaproteobacteria	#ca503c		fOTU_644	fOTU_644	MA	Fungi	Zoopagomycota	unassigned	unassigned	unassigned	unassigned	unassigned	lightgrey
bOTU_1319	bOTU_1319	LM	Bacteria	Proteobacteria	Deltaproteobacteria	Syntrophobacterales	Syntrophobacteraceae	Desulfovirga	Unassigned	Deltaproteobacteria	#f2a84a		fOTU_327	fOTU_327	LM_MA	Fungi	unassigned	unassigned	unassigned	unassigned	unassigned	unassigned	#f2a84a		bOTU_1285	bOTU_1285	LM_MA	Bacteria	Chloroflexi	Unassigned	Unassigned	Unassigned	Unassigned	Unassigned	Chloroflexi	#e7bbbc		fOTU_559	fOTU_559	MA	Fungi	Basidiomycota	Agaricomycetes	Agaricales	Bolbitiaceae	Panaeolus	Panaeolus_papilionaceus_SH1648513.08FU	#785228
bOTU_1329	bOTU_1329	LM_MA	Bacteria	Chloroflexi	Unassigned	Unassigned	Unassigned	Unassigned	Unassigned	Chloroflexi	#e7bbbc		fOTU_330	fOTU_330	LM_MA	Fungi	unassigned	unassigned	unassigned	unassigned	unassigned	unassigned	#f2a84a		bOTU_1295	bOTU_1295	LM_MA_SC	Bacteria	Chloroflexi	Chloroflexia	Herpetosiphonales	Herpetosiphonaceae	Herpetosiphon	Unassigned	Chloroflexi	#e7bbbc		fOTU_384	fOTU_384	MA	Fungi	Rozellomycota	unassigned	unassigned	unassigned	unassigned	unassigned	#383f68
bOTU_1330	bOTU_1330	LM	Bacteria	Chloroflexi	Chloroflexia	Chloroflexales	Roseiflexaceae	Roseiflexus	Unassigned	Chloroflexi	#e7bbbc		fOTU_341	fOTU_341	LM_MA	Fungi	Rozellomycota	unassigned	unassigned	unassigned	unassigned	unassigned	#383f68		bOTU_1297	bOTU_1297	LM_MA	Bacteria	Armatimonadetes	Chthonomonadetes	Chthonomonadales	Unassigned	Unassigned	Unassigned	Armatimonadetes	lightgrey		fOTU_631	fOTU_631	MA	Fungi	unassigned	unassigned	unassigned	unassigned	unassigned	unassigned	#f2a84a
bOTU_1367	bOTU_1367	LM_MA	Bacteria	Chlorobi	Chlorobia	Chlorobiales	SJA-28	Unassigned	Unassigned	Chlorobi	lightgrey		fOTU_453	fOTU_453	LM_MA	Fungi	Ascomycota	Dothideomycetes	Venturiales	Sympoventuriaceae	Ochroconis	Ochroconis_minima_SH1544754.08FU	#b41431		bOTU_1301	bOTU_1301	LM_MA	Bacteria	VerrucoMIbia	VerrucoMIbiae	VerrucoMIbiales	VerrucoMIbiaceae	Unassigned	Unassigned	VerrucoMIbia	#8bc24c		fOTU_901	fOTU_901	MA	Fungi	Ascomycota	unassigned	unassigned	unassigned	unassigned	unassigned	#b41431
bOTU_1380	bOTU_1380	LM_MA_SC	Bacteria	Chloroflexi	Unassigned	Unassigned	Unassigned	Unassigned	Unassigned	Chloroflexi	#e7bbbc		fOTU_389	fOTU_389	LM_MA	Fungi	unassigned	unassigned	unassigned	unassigned	unassigned	unassigned	#f2a84a		bOTU_1304	bOTU_1304	LM_MA	Bacteria	Chloroflexi	ThermoMIbia	JG30-KF-CM45	Unassigned	Unassigned	Unassigned	Chloroflexi	#e7bbbc		fOTU_57	fOTU_57	MI	Fungi	Ascomycota	Sordariomycetes	Hypocreales	Clavicipitaceae	Metarhizium	Metarhizium_lepidiotae_SH1594433.08FU	#b41431
bOTU_1429	bOTU_1429	LM_MI_SC	Bacteria	Acidobacteria	Subgroup_22	Unassigned	Unassigned	Unassigned	Unassigned	Acidobacteria	#785228		fOTU_643	fOTU_643	LM_MA	Fungi	unassigned	unassigned	unassigned	unassigned	unassigned	unassigned	#f2a84a		bOTU_1322	bOTU_1322	LM_MA_MI	Bacteria	Chloroflexi	Ardenticatenia	Unassigned	Unassigned	Unassigned	Unassigned	Chloroflexi	#e7bbbc		fOTU_161	fOTU_161	MI_SC	Fungi	unassigned	unassigned	unassigned	unassigned	unassigned	unassigned	#f2a84a
bOTU_1433	bOTU_1433	LM_MI	Bacteria	Proteobacteria	Alphaproteobacteria	Rhodospirillales	Rhodospirillaceae	Dongia	arsenic-oxidizing_bacterium_C02	Alphaproteobacteria	#ca503c		fOTU_394	fOTU_394	LM	Fungi	Rozellomycota	unassigned	unassigned	unassigned	unassigned	unassigned	#383f68		bOTU_1332	bOTU_1332	LM_MA	Bacteria	Bacteroidetes	Sphingobacteriia	Sphingobacteriales	Chitinophagaceae	Flavihumibacter	Unassigned	Bacteroidetes	#f6d04d		fOTU_164	fOTU_164	MI_SC	Fungi	Glomeromycota	Glomeromycetes	Diversisporales	Diversisporaceae	Diversispora	unassigned	#c8e8e8
bOTU_1435	bOTU_1435	LM	Bacteria	Proteobacteria	Deltaproteobacteria	Myxococcales	Polyangiaceae	Sorangium	Unassigned	Deltaproteobacteria	#f2a84a		fOTU_384	fOTU_384	LM_MA	Fungi	Rozellomycota	unassigned	unassigned	unassigned	unassigned	unassigned	#383f68		bOTU_1339	bOTU_1339	LM_MA	Bacteria	Actinobacteria	AcidiMIbiia	AcidiMIbiales	Unassigned	Unassigned	Unassigned	Actinobacteria	#b41431		fOTU_483	fOTU_483	MI_SC	Fungi	unassigned	unassigned	unassigned	unassigned	unassigned	unassigned	#f2a84a
bOTU_1450	bOTU_1450	LM	Bacteria	Proteobacteria	Deltaproteobacteria	Syntrophobacterales	Syntrophaceae	Syntrophus	Unassigned	Deltaproteobacteria	#f2a84a		fOTU_535	fOTU_535	LM_MA	Fungi	unassigned	unassigned	unassigned	unassigned	unassigned	unassigned	#f2a84a		bOTU_136	bOTU_136	LM_MA	Bacteria	Bacteroidetes	Sphingobacteriia	Sphingobacteriales	Chitinophagaceae	Flavisolibacter	Unassigned	Bacteroidetes	#f6d04d		fOTU_248	fOTU_248	MI	Fungi	Basidiomycota	Agaricomycetes	Agaricales	Cyphellaceae	unassigned	unassigned	#785228
bOTU_1457	bOTU_1457	LM	Bacteria	Chloroflexi	Anaerolineae	Anaerolineales	Anaerolineaceae	Unassigned	Unassigned	Chloroflexi	#e7bbbc		fOTU_390	fOTU_390	LM_MA	Fungi	Rozellomycota	unassigned	unassigned	unassigned	unassigned	unassigned	#383f68		bOTU_1366	bOTU_1366	LM_MA	Bacteria	Proteobacteria	Gammaproteobacteria	Xanthomonadales	Xanthomonadaceae	Unassigned	Unassigned	Gammaproteobacteria	#f29c2b		fOTU_338	fOTU_338	MI_SC	Fungi	Glomeromycota	Glomeromycetes	Diversisporales	Diversisporaceae	unassigned	unassigned	#c8e8e8
bOTU_1469	bOTU_1469	LM	Bacteria	Acidobacteria	Acidobacteria	Subgroup_3	Unknown_Family	Candidatus_Solibacter	Unassigned	Acidobacteria	#785228		fOTU_631	fOTU_631	LM	Fungi	unassigned	unassigned	unassigned	unassigned	unassigned	unassigned	#f2a84a		bOTU_1369	bOTU_1369	LM_MI	Bacteria	Proteobacteria	Alphaproteobacteria	Rhodospirillales	I-10	Unassigned	Unassigned	Alphaproteobacteria	#ca503c		fOTU_522	fOTU_522	MI	Fungi	unassigned	unassigned	unassigned	unassigned	unassigned	unassigned	#f2a84a
bOTU_147	bOTU_147	LM_MA	Bacteria	Chloroflexi	ThermoMIbia	JG30-KF-CM45	Unassigned	Unassigned	Unassigned	Chloroflexi	#e7bbbc		fOTU_724	fOTU_724	LM	Fungi	Basidiomycota	Agaricomycetes	Agaricales	Entolomataceae	Entoloma	Entoloma_undatum_SH1569116.08FU	#785228		bOTU_1398	bOTU_1398	LM_MA	Bacteria	Chloroflexi	Anaerolineae	Anaerolineales	Anaerolineaceae	Unassigned	Unassigned	Chloroflexi	#e7bbbc		fOTU_391	fOTU_391	MI	Fungi	Ascomycota	Dothideomycetes	Pleosporales	unassigned	unassigned	unassigned	#b41431
bOTU_1478	bOTU_1478	LM	Bacteria	Proteobacteria	Gammaproteobacteria	Xanthomonadales	Xanthomonadaceae	Dokdonella	Unassigned	Gammaproteobacteria	#f29c2b		fOTU_677	fOTU_677	LM	Fungi	Ascomycota	Eurotiomycetes	Eurotiales	Trichocomaceae	Talaromyces	Talaromyces_islandicus_SH1516160.08FU	#b41431		bOTU_1408	bOTU_1408	LM_MA	Bacteria	Bacteroidetes	Sphingobacteriia	Sphingobacteriales	Chitinophagaceae	Unassigned	Unassigned	Bacteroidetes	#f6d04d		fOTU_480	fOTU_480	MI	Fungi	Ascomycota	Sordariomycetes	Chaetosphaeriales	Chaetosphaeriaceae	unassigned	unassigned	#b41431
bOTU_1480	bOTU_1480	LM_MI	Bacteria	Proteobacteria	Alphaproteobacteria	Rickettsiales	Holosporaceae	Unassigned	Unassigned	Alphaproteobacteria	#ca503c		fOTU_460	fOTU_460	LM_MA	Fungi	unassigned	unassigned	unassigned	unassigned	unassigned	unassigned	#f2a84a		bOTU_1414	bOTU_1414	LM_MA	Bacteria	Proteobacteria	Deltaproteobacteria	Myxococcales	Polyangiaceae	Sorangium	Unassigned	Deltaproteobacteria	#f2a84a		fOTU_420	fOTU_420	MI	Fungi	Basidiomycota	Tremellomycetes	Trichosporonales	Trichosporonaceae	Cutaneotrichosporon	Cutaneotrichosporon_cutaneum_SH1616879.08FU	#785228
bOTU_1499	bOTU_1499	LM_MI	Bacteria	Proteobacteria	Gammaproteobacteria	Oceanospirillales	Oceanospirillaceae	Pseudospirillum	Unassigned	Gammaproteobacteria	#f29c2b		fOTU_872	fOTU_872	LM	Fungi	unassigned	unassigned	unassigned	unassigned	unassigned	unassigned	#f2a84a		bOTU_142	bOTU_142	LM_MA	Bacteria	Actinobacteria	Thermoleophilia	Solirubrobacterales	0319-6M6	Unassigned	Unassigned	Actinobacteria	#b41431		fOTU_455	fOTU_455	MI	Fungi	unassigned	unassigned	unassigned	unassigned	unassigned	unassigned	#f2a84a
bOTU_151	bOTU_151	LM_MI_SC	Bacteria	Proteobacteria	Betaproteobacteria	SC-I-84	Unassigned	Unassigned	Unassigned	Betaproteobacteria	#c8e8e8		fOTU_948	fOTU_948	LM	Fungi	unassigned	unassigned	unassigned	unassigned	unassigned	unassigned	#f2a84a		bOTU_1424	bOTU_1424	LM_MA	Bacteria	Chloroflexi	Anaerolineae	Anaerolineales	Anaerolineaceae	Unassigned	Unassigned	Chloroflexi	#e7bbbc		fOTU_585	fOTU_585	MI	Fungi	Basidiomycota	Agaricomycetes	Agaricales	Entolomataceae	Entoloma	unassigned	#785228
bOTU_1529	bOTU_1529	LM	Bacteria	Firmicutes	Bacilli	Bacillales	Paenibacillaceae	Paenibacillus	Paenibacillus_pectinilyticus	Firmicutes	#ffb6b9		fOTU_528	fOTU_528	LM_MA	Fungi	Rozellomycota	Rozellomycotina_cls_Incertae_sedis	unassigned	unassigned	unassigned	unassigned	#383f68		bOTU_1444	bOTU_1444	LM	Bacteria	VerrucoMIbia	OPB35_soil_group	Unassigned	Unassigned	Unassigned	Unassigned	VerrucoMIbia	#8bc24c		fOTU_573	fOTU_573	MI	Fungi	Basidiomycota	unassigned	unassigned	unassigned	unassigned	unassigned	#785228
bOTU_154	bOTU_154	LM_MI	Bacteria	Proteobacteria	Gammaproteobacteria	Xanthomonadales	Xanthomonadales_Incertae_Sedis	Acidibacter	Unassigned	Gammaproteobacteria	#f29c2b		fOTU_752	fOTU_752	LM_MA	Fungi	unassigned	unassigned	unassigned	unassigned	unassigned	unassigned	#f2a84a		bOTU_1455	bOTU_1455	LM_MA	Bacteria	Bacteroidetes	SB-5	Unassigned	Unassigned	Unassigned	Unassigned	Bacteroidetes	#f6d04d		fOTU_1039	fOTU_1039	MI	Fungi	Glomeromycota	Glomeromycetes	Glomerales	Claroideoglomeraceae	Claroideoglomus	unassigned	#c8e8e8
bOTU_1579	bOTU_1579	LM_MA	Bacteria	Proteobacteria	Deltaproteobacteria	Myxococcales	Sandaracinaceae	Unassigned	Unassigned	Deltaproteobacteria	#f2a84a		fOTU_555	fOTU_555	LM_MA	Fungi	unassigned	unassigned	unassigned	unassigned	unassigned	unassigned	#f2a84a		bOTU_1464	bOTU_1464	LM_MA	Bacteria	Proteobacteria	Alphaproteobacteria	Rhodobacterales	Rhodobacteraceae	Tropicimonas	Unassigned	Alphaproteobacteria	#ca503c		fOTU_834	fOTU_834	MI	Fungi	unassigned	unassigned	unassigned	unassigned	unassigned	unassigned	#f2a84a
bOTU_1586	bOTU_1586	LM_MA	Bacteria	Actinobacteria	Actinobacteria	Frankiales	Acidothermaceae	Acidothermus	Unassigned	Actinobacteria	#b41431		fOTU_800	fOTU_800	LM	Fungi	Chytridiomycota	unassigned	unassigned	unassigned	unassigned	unassigned	#b0bab5		bOTU_1502	bOTU_1502	LM	Bacteria	Bacteroidetes	Cytophagia	Cytophagales	Cytophagaceae	Unassigned	Unassigned	Bacteroidetes	#f6d04d		fOTU_44	fOTU_44	SC	Fungi	unassigned	unassigned	unassigned	unassigned	unassigned	unassigned	#f2a84a
bOTU_1591	bOTU_1591	LM_MA	Bacteria	Actinobacteria	Thermoleophilia	Gaiellales	Unassigned	Unassigned	Unassigned	Actinobacteria	#b41431		fOTU_659	fOTU_659	LM	Fungi	Ascomycota	Sordariomycetes	Hypocreales	Nectriaceae	unassigned	unassigned	#b41431		bOTU_1525	bOTU_1525	LM	Bacteria	Chloroflexi	Anaerolineae	Anaerolineales	Anaerolineaceae	Unassigned	Unassigned	Chloroflexi	#e7bbbc		fOTU_81	fOTU_81	SC	Fungi	unassigned	unassigned	unassigned	unassigned	unassigned	unassigned	#f2a84a
bOTU_1602	bOTU_1602	LM_MI	Bacteria	Proteobacteria	Deltaproteobacteria	Desulfobacterales	Nitrospinaceae	Candidatus_Entotheonella	Unassigned	Deltaproteobacteria	#f2a84a		fOTU_760	fOTU_760	LM_MA	Fungi	Monoblepharomycota	Monoblepharidomycetes	unassigned	unassigned	unassigned	unassigned	lightgrey		bOTU_154	bOTU_154	LM_MI	Bacteria	Proteobacteria	Gammaproteobacteria	Xanthomonadales	Xanthomonadales_Incertae_Sedis	Acidibacter	Unassigned	Gammaproteobacteria	#f29c2b		fOTU_269	fOTU_269	SC	Fungi	Ascomycota	Pezizomycetes	Pezizales	Ascobolaceae	Ascobolus	unassigned	#b41431
bOTU_1617	bOTU_1617	LM	Bacteria	Proteobacteria	Deltaproteobacteria	Bdellovibrionales	Bdellovibrionaceae	OM27_clade	Unassigned	Deltaproteobacteria	#f2a84a		fOTU_673	fOTU_673	LM	Fungi	Ascomycota	Eurotiomycetes	Eurotiales	Aspergillaceae	Aspergillus	Aspergillus_neoniveus_SH1163832.08FU	#b41431		bOTU_1576	bOTU_1576	LM_MA	Bacteria	Chloroflexi	Chloroflexia	Chloroflexales	Chloroflexaceae	Chloronema	Unassigned	Chloroflexi	#e7bbbc		fOTU_340	fOTU_340	SC	Fungi	Basidiomycota	Agaricomycetes	Agaricales	unassigned	unassigned	unassigned	#785228
bOTU_1662	bOTU_1662	LM_MA_MI	Bacteria	Proteobacteria	Deltaproteobacteria	Syntrophobacterales	Syntrophobacteraceae	Syntrophobacter	Unassigned	Deltaproteobacteria	#f2a84a		fOTU_886	fOTU_886	LM_MA	Fungi	unassigned	unassigned	unassigned	unassigned	unassigned	unassigned	#f2a84a		bOTU_1580	bOTU_1580	LM	Bacteria	Planctomycetes	OM190	Unassigned	Unassigned	Unassigned	Unassigned	Planctomycetes	#b0bab5		fOTU_449	fOTU_449	SC	Fungi	unassigned	unassigned	unassigned	unassigned	unassigned	unassigned	#f2a84a
bOTU_1663	bOTU_1663	LM_MI	Bacteria	Proteobacteria	Deltaproteobacteria	Syntrophobacterales	Syntrophobacteraceae	Syntrophobacter	Unassigned	Deltaproteobacteria	#f2a84a		fOTU_692	fOTU_692	LM	Fungi	unassigned	unassigned	unassigned	unassigned	unassigned	unassigned	#f2a84a		bOTU_1585	bOTU_1585	LM_MA	Bacteria	Deinococcus-Thermus	Deinococci	KD3-62	Unassigned	Unassigned	Unassigned	Deinococcus-Thermus	lightgrey		fOTU_657	fOTU_657	SC	Fungi	unassigned	unassigned	unassigned	unassigned	unassigned	unassigned	#f2a84a
bOTU_1664	bOTU_1664	LM_MI	Bacteria	Proteobacteria	Gammaproteobacteria	Xanthomonadales	Unassigned	Unassigned	Unassigned	Gammaproteobacteria	#f29c2b		fOTU_877	fOTU_877	LM_MA	Fungi	Ascomycota	Pezizomycetes	Pezizales	Pyronemataceae	unassigned	unassigned	#b41431		bOTU_1605	bOTU_1605	LM	Bacteria	Proteobacteria	Betaproteobacteria	Burkholderiales	Comamonadaceae	Variovorax	Unassigned	Betaproteobacteria	#c8e8e8		fOTU_672	fOTU_672	SC	Fungi	Glomeromycota	Glomeromycetes	Glomerales	Claroideoglomeraceae	Claroideoglomus	unassigned	#c8e8e8
bOTU_1666	bOTU_1666	LM_MA	Bacteria	Chloroflexi	ThermoMIbia	JG30-KF-CM45	Unassigned	Unassigned	Unassigned	Chloroflexi	#e7bbbc		fOTU_999	fOTU_999	LM_MA	Fungi	Chytridiomycota	unassigned	unassigned	unassigned	unassigned	unassigned	#b0bab5		bOTU_1615	bOTU_1615	LM_MA	Bacteria	Bacteroidetes	Flavobacteriia	Flavobacteriales	NS9_marine_group	Unassigned	Unassigned	Bacteroidetes	#f6d04d		fOTU_1784	fOTU_1784	SC	Fungi	unassigned	unassigned	unassigned	unassigned	unassigned	unassigned	#f2a84a
bOTU_1694	bOTU_1694	LM_MI	Bacteria	Proteobacteria	Betaproteobacteria	Nitrosomonadales	Nitrosomonadaceae	Unassigned	Unassigned	Betaproteobacteria	#c8e8e8		fOTU_1340	fOTU_1340	LM	Fungi	unassigned	unassigned	unassigned	unassigned	unassigned	unassigned	#f2a84a		bOTU_1627	bOTU_1627	LM_MA	Bacteria	Proteobacteria	Deltaproteobacteria	Desulfarculales	Desulfarculaceae	Desulfatiglans	Unassigned	Deltaproteobacteria	#f2a84a
bOTU_1728	bOTU_1728	LM_MA	Bacteria	Bacteroidetes	Sphingobacteriia	Sphingobacteriales	env.OPS_17	Unassigned	Unassigned	Bacteroidetes	#f6d04d		fOTU_7	fOTU_7	MA_SC	Fungi	Mortierellomycota	Mortierellomycetes	Mortierellales	Mortierellaceae	Mortierella	unassigned	#9dd3a8		bOTU_1644	bOTU_1644	LM_MA	Bacteria	Bacteroidetes	BSV13	Unassigned	Unassigned	Unassigned	Unassigned	Bacteroidetes	#f6d04d
bOTU_173	bOTU_173	LM_MI	Bacteria	Proteobacteria	Gammaproteobacteria	Xanthomonadales	Xanthomonadales_Incertae_Sedis	Unassigned	Unassigned	Gammaproteobacteria	#f29c2b		fOTU_6	fOTU_6	MA	Fungi	Mortierellomycota	Mortierellomycetes	Mortierellales	Mortierellaceae	Mortierella	Mortierella_alpina_SH1650283.08FU	#9dd3a8		bOTU_1646	bOTU_1646	LM_MI_SC	Bacteria	Proteobacteria	Betaproteobacteria	Nitrosomonadales	Nitrosomonadaceae	Unassigned	Unassigned	Betaproteobacteria	#c8e8e8
bOTU_1748	bOTU_1748	LM_MI	Bacteria	Proteobacteria	Deltaproteobacteria	Myxococcales	Haliangiaceae	Haliangium	Unassigned	Deltaproteobacteria	#f2a84a		fOTU_23	fOTU_23	MA	Fungi	Mortierellomycota	Mortierellomycetes	Mortierellales	Mortierellaceae	Mortierella	unassigned	#9dd3a8		bOTU_1669	bOTU_1669	LM_MA	Bacteria	Chloroflexi	Anaerolineae	Anaerolineales	Anaerolineaceae	Unassigned	Unassigned	Chloroflexi	#e7bbbc
bOTU_179	bOTU_179	LM_MA	Bacteria	Actinobacteria	Thermoleophilia	Solirubrobacterales	Patulibacteraceae	Patulibacter	Unassigned	Actinobacteria	#b41431		fOTU_26	fOTU_26	MA	Fungi	Ascomycota	Sordariomycetes	Hypocreales	Stachybotryaceae	Achroiostachys	Achroiostachys_saccharicola_SH1557984.08FU	#b41431		bOTU_1670	bOTU_1670	LM_MA	Bacteria	Planctomycetes	Phycisphaerae	WD2101_soil_group	Unassigned	Unassigned	Unassigned	Planctomycetes	#b0bab5
bOTU_1794	bOTU_1794	LM_MI	Bacteria	Proteobacteria	Alphaproteobacteria	Rhizobiales	Xanthobacteraceae	Variibacter	Unassigned	Alphaproteobacteria	#ca503c		fOTU_28	fOTU_28	MA_SC	Fungi	Ascomycota	Leotiomycetes	Helotiales	unassigned	unassigned	unassigned	#b41431		bOTU_1675	bOTU_1675	LM_MA	Bacteria	Acidobacteria	Holophagae	Holophagae_Incertae_Sedis	Unknown_Family	Thermoanaerobaculum	Unassigned	Acidobacteria	#785228
bOTU_180	bOTU_180	LM_MA	Bacteria	Actinobacteria	Thermoleophilia	Solirubrobacterales	0319-6M6	Unassigned	Unassigned	Actinobacteria	#b41431		fOTU_47	fOTU_47	MA	Fungi	Ascomycota	Eurotiomycetes	Eurotiales	Trichocomaceae	Talaromyces	Talaromyces_purpureogenus_SH1676262.08FU	#b41431		bOTU_1686	bOTU_1686	LM_MA	Bacteria	Chloroflexi	Anaerolineae	Anaerolineales	Anaerolineaceae	Anaerolinea	Unassigned	Chloroflexi	#e7bbbc
bOTU_1812	bOTU_1812	LM	Bacteria	Acidobacteria	Acidobacteria	Subgroup_3	Unknown_Family	Bryobacter	Unassigned	Acidobacteria	#785228		fOTU_103	fOTU_103	MA	Fungi	Basidiomycota	Agaricomycetes	Agaricales	Bolbitiaceae	Conocybe	unassigned	#785228		bOTU_170	bOTU_170	LM_MA	Bacteria	Actinobacteria	Thermoleophilia	Gaiellales	Gaiellaceae	Gaiella	Unassigned	Actinobacteria	#b41431
bOTU_182	bOTU_182	LM_MA	Bacteria	Actinobacteria	AcidiMIbiia	AcidiMIbiales	Unassigned	Unassigned	Unassigned	Actinobacteria	#b41431		fOTU_89	fOTU_89	MA	Fungi	Basidiomycota	MIbotryomycetes	Sporidiobolales	Sporidiobolaceae	Sporobolomyces	unassigned	#785228		bOTU_1701	bOTU_1701	LM_MA	Bacteria	Bacteroidetes	Sphingobacteriia	Sphingobacteriales	PHOS-HE51	Unassigned	Unassigned	Bacteroidetes	#f6d04d
bOTU_1861	bOTU_1861	LM_MA	Bacteria	Bacteroidetes	Bacteroidetes_vadinHA17	Unassigned	Unassigned	Unassigned	Unassigned	Bacteroidetes	#f6d04d		fOTU_101	fOTU_101	MA	Fungi	Basidiomycota	Agaricomycetes	Agaricales	Strophariaceae	Hypholoma	Hypholoma_tuberosum_SH1639490.08FU	#785228		bOTU_1720	bOTU_1720	LM_MI	Bacteria	Chloroflexi	Anaerolineae	Anaerolineales	Anaerolineaceae	Unassigned	Unassigned	Chloroflexi	#e7bbbc
bOTU_1865	bOTU_1865	LM_MA	Bacteria	Proteobacteria	Deltaproteobacteria	Desulfuromonadales	Geobacteraceae	Geoalkalibacter	denitrifying_bacterium_enrichment_culture_clone_NOB_2_D6	Deltaproteobacteria	#f2a84a		fOTU_130	fOTU_130	MA	Fungi	Mortierellomycota	Mortierellomycetes	Mortierellales	Mortierellaceae	Mortierella	unassigned	#9dd3a8		bOTU_1727	bOTU_1727	LM	Bacteria	Bacteroidetes	Sphingobacteriia	Sphingobacteriales	AKYH767	Unassigned	Unassigned	Bacteroidetes	#f6d04d
bOTU_187	bOTU_187	LM_MI	Bacteria	Proteobacteria	Gammaproteobacteria	Chromatiales	Ectothiorhodospiraceae	Thioalkalispira	Unassigned	Gammaproteobacteria	#f29c2b		fOTU_141	fOTU_141	MA	Fungi	unassigned	unassigned	unassigned	unassigned	unassigned	unassigned	#f2a84a		bOTU_1732	bOTU_1732	LM_MA	Bacteria	Chloroflexi	Anaerolineae	Anaerolineales	Anaerolineaceae	Unassigned	Unassigned	Chloroflexi	#e7bbbc
bOTU_1883	bOTU_1883	LM_MA	Bacteria	Bacteroidetes	SB-5	Unassigned	Unassigned	Unassigned	Unassigned	Bacteroidetes	#f6d04d		fOTU_185	fOTU_185	MA	Fungi	unassigned	unassigned	unassigned	unassigned	unassigned	unassigned	#f2a84a		bOTU_1742	bOTU_1742	LM_MA	Bacteria	Bacteroidetes	Cytophagia	Cytophagales	Cytophagaceae	Adhaeribacter	Unassigned	Bacteroidetes	#f6d04d
bOTU_1897	bOTU_1897	LM	Bacteria	Acidobacteria	Acidobacteria	Subgroup_3	Unknown_Family	Bryobacter	Unassigned	Acidobacteria	#785228		fOTU_345	fOTU_345	MA	Fungi	Monoblepharomycota	Monoblepharidomycetes	Monoblepharidales	unassigned	unassigned	unassigned	lightgrey		bOTU_1747	bOTU_1747	LM_MA	Bacteria	Bacteroidetes	Sphingobacteriia	Sphingobacteriales	AKYH767	Unassigned	Unassigned	Bacteroidetes	#f6d04d
bOTU_190	bOTU_190	LM	Bacteria	Actinobacteria	Actinobacteria	Streptosporangiales	Streptosporangiaceae	MIbispora	Unassigned	Actinobacteria	#b41431		fOTU_267	fOTU_267	MA	Fungi	Ascomycota	Sordariomycetes	Hypocreales	unassigned	unassigned	unassigned	#b41431		bOTU_1748	bOTU_1748	LM_MI	Bacteria	Proteobacteria	Deltaproteobacteria	Myxococcales	Haliangiaceae	Haliangium	Unassigned	Deltaproteobacteria	#f2a84a
bOTU_1908	bOTU_1908	LM_MA	Bacteria	Bacteroidetes	SB-5	Unassigned	Unassigned	Unassigned	Unassigned	Bacteroidetes	#f6d04d		fOTU_773	fOTU_773	MA	Fungi	Mortierellomycota	Mortierellomycetes	Mortierellales	unassigned	unassigned	unassigned	#9dd3a8		bOTU_1767	bOTU_1767	LM_MA	Bacteria	Planctomycetes	Planctomycetacia	Planctomycetales	Planctomycetaceae	Unassigned	Unassigned	Planctomycetes	#b0bab5
bOTU_1921	bOTU_1921	LM_MI_SC	Bacteria	Chloroflexi	Unassigned	Unassigned	Unassigned	Unassigned	Unassigned	Chloroflexi	#e7bbbc		fOTU_308	fOTU_308	MA	Fungi	Ascomycota	unassigned	unassigned	unassigned	unassigned	unassigned	#b41431		bOTU_1784	bOTU_1784	LM	Bacteria	Chloroflexi	Anaerolineae	Anaerolineales	Anaerolineaceae	Anaerolinea	Unassigned	Chloroflexi	#e7bbbc
bOTU_1928	bOTU_1928	LM	Bacteria	Bacteroidetes	Bacteroidia	Bacteroidales	Porphyromonadaceae	Unassigned	Unassigned	Bacteroidetes	#f6d04d		fOTU_473	fOTU_473	MA	Fungi	Chytridiomycota	Rhizophydiomycetes	Rhizophydiales	unassigned	unassigned	unassigned	#b0bab5		bOTU_1818	bOTU_1818	LM_MA	Bacteria	Proteobacteria	Gammaproteobacteria	Unassigned	Unassigned	Unassigned	Unassigned	Gammaproteobacteria	#f29c2b
bOTU_1933	bOTU_1933	LM_MA	Bacteria	Chloroflexi	Anaerolineae	Anaerolineales	Anaerolineaceae	Unassigned	Unassigned	Chloroflexi	#e7bbbc		fOTU_796	fOTU_796	MA	Fungi	unassigned	unassigned	unassigned	unassigned	unassigned	unassigned	#f2a84a		bOTU_1853	bOTU_1853	LM_MA	Bacteria	Nitrospirae	Nitrospira	Nitrospirales	Nitrospiraceae	Unassigned	Unassigned	Nitrospirae	#9dd3a8
bOTU_194	bOTU_194	LM	Bacteria	Actinobacteria	Thermoleophilia	Solirubrobacterales	Elev-16S-1332	Unassigned	Unassigned	Actinobacteria	#b41431		fOTU_580	fOTU_580	MA	Fungi	Ascomycota	Sordariomycetes	Hypocreales	Cordycipitaceae	Simplicillium	unassigned	#b41431		bOTU_1865	bOTU_1865	LM_MA	Bacteria	Proteobacteria	Deltaproteobacteria	Desulfuromonadales	Geobacteraceae	Geoalkalibacter	denitrifying_bacterium_enrichment_culture_clone_NOB_2_D6	Deltaproteobacteria	#f2a84a
bOTU_1940	bOTU_1940	LM_MA	Bacteria	Proteobacteria	Betaproteobacteria	Methylophilales	Methylophilaceae	Unassigned	Unassigned	Betaproteobacteria	#c8e8e8		fOTU_565	fOTU_565	MA	Fungi	Basidiomycota	Tremellomycetes	Trichosporonales	Trichosporonaceae	Cutaneotrichosporon	unassigned	#785228		bOTU_1869	bOTU_1869	LM_MA	Bacteria	Bacteroidetes	Bacteroidetes_vadinHA17	Unassigned	Unassigned	Unassigned	Unassigned	Bacteroidetes	#f6d04d
bOTU_1953	bOTU_1953	LM	Bacteria	Acidobacteria	Holophagae	Subgroup_7	Unassigned	Unassigned	Unassigned	Acidobacteria	#785228		fOTU_651	fOTU_651	MA	Fungi	Ascomycota	Sordariomycetes	Hypocreales	unassigned	unassigned	unassigned	#b41431		bOTU_1877	bOTU_1877	LM_MA	Bacteria	Proteobacteria	Deltaproteobacteria	Bdellovibrionales	Bdellovibrionaceae	OM27_clade	Unassigned	Deltaproteobacteria	#f2a84a
bOTU_1955	bOTU_1955	LM_MA	Bacteria	Armatimonadetes	Unassigned	Unassigned	Unassigned	Unassigned	Unassigned	Armatimonadetes	lightgrey		fOTU_972	fOTU_972	MA	Fungi	Ascomycota	Pezizomycetes	Pezizales	Pezizaceae	unassigned	unassigned	#b41431		bOTU_1878	bOTU_1878	LM_MI	Bacteria	Proteobacteria	Gammaproteobacteria	Xanthomonadales	Unassigned	Unassigned	Unassigned	Gammaproteobacteria	#f29c2b
bOTU_1962	bOTU_1962	LM_MA	Bacteria	Proteobacteria	Alphaproteobacteria	Rhodospirillales	Rhodospirillales_Incertae_Sedis	Candidatus_Alysiosphaera	Unassigned	Alphaproteobacteria	#ca503c		fOTU_1038	fOTU_1038	MA	Fungi	unassigned	unassigned	unassigned	unassigned	unassigned	unassigned	#f2a84a		bOTU_1886	bOTU_1886	LM	Bacteria	Chloroflexi	Chloroflexia	Chloroflexales	Roseiflexaceae	Roseiflexus	Unassigned	Chloroflexi	#e7bbbc
bOTU_1966	bOTU_1966	LM	Bacteria	Proteobacteria	Alphaproteobacteria	Rhizobiales	Rhizobiales_Incertae_Sedis	Bauldia	Unassigned	Alphaproteobacteria	#ca503c		fOTU_1462	fOTU_1462	MA	Fungi	Monoblepharomycota	unassigned	unassigned	unassigned	unassigned	unassigned	lightgrey		bOTU_1890	bOTU_1890	LM_MA	Bacteria	Chloroflexi	Anaerolineae	Anaerolineales	Anaerolineaceae	Unassigned	Unassigned	Chloroflexi	#e7bbbc
bOTU_1975	bOTU_1975	LM_MA	Bacteria	Bacteroidetes	Sphingobacteriia	Sphingobacteriales	Chitinophagaceae	Flavisolibacter	Unassigned	Bacteroidetes	#f6d04d		fOTU_3	fOTU_3	MI_SC	Fungi	unassigned	unassigned	unassigned	unassigned	unassigned	unassigned	#f2a84a		bOTU_1893	bOTU_1893	LM_MA	Bacteria	Proteobacteria	Alphaproteobacteria	Rhodospirillales	Acetobacteraceae	Unassigned	Unassigned	Alphaproteobacteria	#ca503c
bOTU_1985	bOTU_1985	LM_MA	Bacteria	Chloroflexi	Caldilineae	Caldilineales	Caldilineaceae	Unassigned	Unassigned	Chloroflexi	#e7bbbc		fOTU_282	fOTU_282	MI_SC	Fungi	Ascomycota	Sordariomycetes	Hypocreales	Hypocreales_fam_Incertae_sedis	Acremonium	unassigned	#b41431		bOTU_1901	bOTU_1901	LM_MA	Bacteria	Gemmatimonadetes	Gemmatimonadetes	Gemmatimonadales	Gemmatimonadaceae	Unassigned	Unassigned	Gemmatimonadetes	#383f68
bOTU_2001	bOTU_2001	LM_MA	Bacteria	Nitrospirae	Nitrospira	Nitrospirales	Nitrospiraceae	Unassigned	Unassigned	Nitrospirae	#9dd3a8		fOTU_48	fOTU_48	MI	Fungi	Basidiomycota	Agaricomycetes	Russulales	Peniophoraceae	Subulicystidium	unassigned	#785228		bOTU_1904	bOTU_1904	LM_MA	Bacteria	Proteobacteria	Deltaproteobacteria	Desulfuromonadales	Unassigned	Unassigned	Unassigned	Deltaproteobacteria	#f2a84a
bOTU_2046	bOTU_2046	LM_MA	Bacteria	VerrucoMIbia	OPB35_soil_group	Unassigned	Unassigned	Unassigned	Unassigned	VerrucoMIbia	#8bc24c		fOTU_31	fOTU_31	MI	Fungi	unassigned	unassigned	unassigned	unassigned	unassigned	unassigned	#f2a84a		bOTU_1905	bOTU_1905	LM_MA	Bacteria	Chloroflexi	Anaerolineae	Anaerolineales	Anaerolineaceae	Anaerolinea	Unassigned	Chloroflexi	#e7bbbc
bOTU_2049	bOTU_2049	LM_MA	Bacteria	Bacteroidetes	Sphingobacteriia	Sphingobacteriales	PHOS-HE51	Unassigned	Unassigned	Bacteroidetes	#f6d04d		fOTU_32	fOTU_32	MI_SC	Fungi	unassigned	unassigned	unassigned	unassigned	unassigned	unassigned	#f2a84a		bOTU_1908	bOTU_1908	LM	Bacteria	Bacteroidetes	SB-5	Unassigned	Unassigned	Unassigned	Unassigned	Bacteroidetes	#f6d04d
bOTU_2069	bOTU_2069	LM_MA	Bacteria	Nitrospirae	Nitrospira	Nitrospirales	44680	Unassigned	Unassigned	Nitrospirae	#9dd3a8		fOTU_55	fOTU_55	MI	Fungi	Ascomycota	Leotiomycetes	Helotiales	unassigned	unassigned	unassigned	#b41431		bOTU_1923	bOTU_1923	LM_MA	Bacteria	Bacteroidetes	Sphingobacteriia	Sphingobacteriales	Chitinophagaceae	Niastella	Unassigned	Bacteroidetes	#f6d04d
bOTU_2086	bOTU_2086	LM	Bacteria	Proteobacteria	Alphaproteobacteria	Caulobacterales	Caulobacteraceae	Phenylobacterium	Unassigned	Alphaproteobacteria	#ca503c		fOTU_57	fOTU_57	MI_SC	Fungi	Ascomycota	Sordariomycetes	Hypocreales	Clavicipitaceae	Metarhizium	Metarhizium_lepidiotae_SH1594433.08FU	#b41431		bOTU_1928	bOTU_1928	LM	Bacteria	Bacteroidetes	Bacteroidia	Bacteroidales	Porphyromonadaceae	Unassigned	Unassigned	Bacteroidetes	#f6d04d
bOTU_2106	bOTU_2106	LM	Bacteria	Planctomycetes	Phycisphaerae	Pla1_lineage	Unassigned	Unassigned	Unassigned	Planctomycetes	#b0bab5		fOTU_45	fOTU_45	MI_SC	Fungi	unassigned	unassigned	unassigned	unassigned	unassigned	unassigned	#f2a84a		bOTU_1955	bOTU_1955	LM_MA	Bacteria	Armatimonadetes	Unassigned	Unassigned	Unassigned	Unassigned	Unassigned	Armatimonadetes	lightgrey
bOTU_214	bOTU_214	LM_MI_SC	Bacteria	Chloroflexi	TK10	Unassigned	Unassigned	Unassigned	Unassigned	Chloroflexi	#e7bbbc		fOTU_66	fOTU_66	MI_SC	Fungi	Ascomycota	Sordariomycetes	Hypocreales	Stachybotryaceae	Achroiostachys	Achroiostachys_levigata_SH1557970.08FU	#b41431		bOTU_1972	bOTU_1972	LM_MA	Bacteria	Chloroflexi	Unassigned	Unassigned	Unassigned	Unassigned	Unassigned	Chloroflexi	#e7bbbc
bOTU_2140	bOTU_2140	LM_MA	Bacteria	Proteobacteria	Deltaproteobacteria	Bdellovibrionales	Bacteriovoracaceae	Deferrisoma	Unassigned	Deltaproteobacteria	#f2a84a		fOTU_72	fOTU_72	MI	Fungi	Ascomycota	Eurotiomycetes	Eurotiales	Trichocomaceae	Talaromyces	unassigned	#b41431		bOTU_1975	bOTU_1975	LM_MA	Bacteria	Bacteroidetes	Sphingobacteriia	Sphingobacteriales	Chitinophagaceae	Flavisolibacter	Unassigned	Bacteroidetes	#f6d04d
bOTU_2148	bOTU_2148	LM_MA	Bacteria	TM6	Unassigned	Unassigned	Unassigned	Unassigned	Unassigned	TM6	lightgrey		fOTU_76	fOTU_76	MI_SC	Fungi	unassigned	unassigned	unassigned	unassigned	unassigned	unassigned	#f2a84a		bOTU_1985	bOTU_1985	LM_MA	Bacteria	Chloroflexi	Caldilineae	Caldilineales	Caldilineaceae	Unassigned	Unassigned	Chloroflexi	#e7bbbc
bOTU_2184	bOTU_2184	LM	Bacteria	Actinobacteria	Thermoleophilia	Gaiellales	Unassigned	Unassigned	Unassigned	Actinobacteria	#b41431		fOTU_117	fOTU_117	MI_SC	Fungi	Ascomycota	Sordariomycetes	Sordariales	Lasiosphaeriaceae	Schizothecium	Schizothecium_inaequale_SH1615686.08FU	#b41431		bOTU_2001	bOTU_2001	LM_MA	Bacteria	Nitrospirae	Nitrospira	Nitrospirales	Nitrospiraceae	Unassigned	Unassigned	Nitrospirae	#9dd3a8
bOTU_2185	bOTU_2185	LM_MA	Bacteria	Bacteroidetes	Unassigned	Unassigned	Unassigned	Unassigned	Unassigned	Bacteroidetes	#f6d04d		fOTU_131	fOTU_131	MI_SC	Fungi	Olpidiomycota	Olpidiomycetes	Olpidiales	Olpidiaceae	Olpidium	Olpidium_brassicae_SH1519091.08FU	#8bc24c		bOTU_2022	bOTU_2022	LM	Bacteria	Bacteroidetes	Cytophagia	Cytophagales	Cytophagaceae	Unassigned	Unassigned	Bacteroidetes	#f6d04d
bOTU_2196	bOTU_2196	LM_MA	Bacteria	Proteobacteria	Alphaproteobacteria	Rhodospirillales	DA111	Unassigned	Unassigned	Alphaproteobacteria	#ca503c		fOTU_179	fOTU_179	MI_SC	Fungi	Ascomycota	unassigned	unassigned	unassigned	unassigned	unassigned	#b41431		bOTU_2024	bOTU_2024	LM_MA	Bacteria	Proteobacteria	Deltaproteobacteria	Desulfobacterales	Desulfobulbaceae	Desulfobulbus	Unassigned	Deltaproteobacteria	#f2a84a
bOTU_2198	bOTU_2198	LM_MA	Bacteria	Chloroflexi	Anaerolineae	Anaerolineales	Anaerolineaceae	Unassigned	Unassigned	Chloroflexi	#e7bbbc		fOTU_169	fOTU_169	MI	Fungi	Basidiomycota	Agaricomycetes	Sebacinales	unassigned	unassigned	unassigned	#785228		bOTU_2029	bOTU_2029	LM_MA	Bacteria	VerrucoMIbia	OPB35_soil_group	Unassigned	Unassigned	Unassigned	Unassigned	VerrucoMIbia	#8bc24c
bOTU_2202	bOTU_2202	LM_MA_SC	Bacteria	Planctomycetes	Planctomycetacia	Planctomycetales	Planctomycetaceae	Unassigned	Unassigned	Planctomycetes	#b0bab5		fOTU_161	fOTU_161	MI_SC	Fungi	unassigned	unassigned	unassigned	unassigned	unassigned	unassigned	#f2a84a		bOTU_2049	bOTU_2049	LM_MA	Bacteria	Bacteroidetes	Sphingobacteriia	Sphingobacteriales	PHOS-HE51	Unassigned	Unassigned	Bacteroidetes	#f6d04d
bOTU_2206	bOTU_2206	LM_MI	Bacteria	VerrucoMIbia	Opitutae	Opitutales	Opitutaceae	Alterococcus	Unassigned	VerrucoMIbia	#8bc24c		fOTU_128	fOTU_128	MI_SC	Fungi	unassigned	unassigned	unassigned	unassigned	unassigned	unassigned	#f2a84a		bOTU_2060	bOTU_2060	LM_MA	Bacteria	Bacteroidetes	Bacteroidetes_vadinHA17	Unassigned	Unassigned	Unassigned	Unassigned	Bacteroidetes	#f6d04d
bOTU_2214	bOTU_2214	LM	Bacteria	Chlorobi	Ignavibacteria	Ignavibacteriales	BSV40	unidentified_eubacterium_clone_BSV40	Unassigned	Chlorobi	lightgrey		fOTU_129	fOTU_129	MI_SC	Fungi	unassigned	unassigned	unassigned	unassigned	unassigned	unassigned	#f2a84a		bOTU_207	bOTU_207	LM_MA	Bacteria	Bacteroidetes	Cytophagia	Cytophagales	Cytophagaceae	Ohtaekwangia	Unassigned	Bacteroidetes	#f6d04d
bOTU_2231	bOTU_2231	LM_MI	Bacteria	Proteobacteria	Deltaproteobacteria	Myxococcales	BIrii41	Unassigned	Unassigned	Deltaproteobacteria	#f2a84a		fOTU_127	fOTU_127	MI_SC	Fungi	Ascomycota	unassigned	unassigned	unassigned	unassigned	unassigned	#b41431		bOTU_21	bOTU_21	LM_MA	Bacteria	Proteobacteria	Betaproteobacteria	Burkholderiales	Comamonadaceae	Ramlibacter	Unassigned	Betaproteobacteria	#c8e8e8
bOTU_2251	bOTU_2251	LM_MA	Bacteria	Planctomycetes	Unassigned	Unassigned	Unassigned	Unassigned	Unassigned	Planctomycetes	#b0bab5		fOTU_320	fOTU_320	MI	Fungi	unassigned	unassigned	unassigned	unassigned	unassigned	unassigned	#f2a84a		bOTU_212	bOTU_212	LM_MA	Bacteria	Acidobacteria	Acidobacteria	Subgroup_3	Unknown_Family	Bryobacter	Unassigned	Acidobacteria	#785228
bOTU_2254	bOTU_2254	LM_MA	Bacteria	Chloroflexi	Chloroflexia	Chloroflexales	Roseiflexaceae	Roseiflexus	Unassigned	Chloroflexi	#e7bbbc		fOTU_192	fOTU_192	MI_SC	Fungi	Ascomycota	Sordariomycetes	unassigned	unassigned	unassigned	unassigned	#b41431		bOTU_2140	bOTU_2140	LM_MA	Bacteria	Proteobacteria	Deltaproteobacteria	Bdellovibrionales	Bacteriovoracaceae	Deferrisoma	Unassigned	Deltaproteobacteria	#f2a84a
bOTU_2274	bOTU_2274	LM	Bacteria	Actinobacteria	Actinobacteria	Pseudonocardiales	Pseudonocardiaceae	Amycolatopsis	Amycolatopsis_taiwanensis_DSM_45107	Actinobacteria	#b41431		fOTU_326	fOTU_326	MI_SC	Fungi	unassigned	unassigned	unassigned	unassigned	unassigned	unassigned	#f2a84a		bOTU_2142	bOTU_2142	LM_MA	Bacteria	Chloroflexi	KD4-96	Unassigned	Unassigned	Unassigned	Unassigned	Chloroflexi	#e7bbbc
bOTU_2293	bOTU_2293	LM_MI	Bacteria	Proteobacteria	Deltaproteobacteria	Myxococcales	Haliangiaceae	Haliangium	Unassigned	Deltaproteobacteria	#f2a84a		fOTU_321	fOTU_321	MI_SC	Fungi	Ascomycota	Sordariomycetes	Hypocreales	unassigned	unassigned	unassigned	#b41431		bOTU_2144	bOTU_2144	LM	Bacteria	Actinobacteria	Actinobacteria	Unassigned	Unassigned	Unassigned	Unassigned	Actinobacteria	#b41431
bOTU_231	bOTU_231	LM	Bacteria	Proteobacteria	Deltaproteobacteria	Myxococcales	P3OB-42	Unassigned	Unassigned	Deltaproteobacteria	#f2a84a		fOTU_331	fOTU_331	MI_SC	Fungi	Ascomycota	Sordariomycetes	Sordariales	unassigned	unassigned	unassigned	#b41431		bOTU_215	bOTU_215	LM_MA	Bacteria	Planctomycetes	Phycisphaerae	WD2101_soil_group	Unassigned	Unassigned	Unassigned	Planctomycetes	#b0bab5
bOTU_234	bOTU_234	LM_MA	Bacteria	Bacteroidetes	Sphingobacteriia	Sphingobacteriales	Chitinophagaceae	Flavisolibacter	Unassigned	Bacteroidetes	#f6d04d		fOTU_287	fOTU_287	MI_SC	Fungi	Glomeromycota	Glomeromycetes	Glomerales	Claroideoglomeraceae	Claroideoglomus	unassigned	#c8e8e8		bOTU_2161	bOTU_2161	LM_MA	Bacteria	Planctomycetes	Phycisphaerae	WD2101_soil_group	Unassigned	Unassigned	Unassigned	Planctomycetes	#b0bab5
bOTU_2366	bOTU_2366	LM	Bacteria	Proteobacteria	Deltaproteobacteria	GR-WP33-30	Unassigned	Unassigned	Unassigned	Deltaproteobacteria	#f2a84a		fOTU_355	fOTU_355	MI	Fungi	unassigned	unassigned	unassigned	unassigned	unassigned	unassigned	#f2a84a		bOTU_2163	bOTU_2163	LM_MA	Bacteria	Planctomycetes	Phycisphaerae	CPla-3_termite_group	Unassigned	Unassigned	Unassigned	Planctomycetes	#b0bab5
bOTU_2368	bOTU_2368	LM	Bacteria	Bacteroidetes	Sphingobacteriia	Sphingobacteriales	env.OPS_17	Unassigned	Unassigned	Bacteroidetes	#f6d04d		fOTU_348	fOTU_348	MI_SC	Fungi	unassigned	unassigned	unassigned	unassigned	unassigned	unassigned	#f2a84a		bOTU_2204	bOTU_2204	LM_MA	Bacteria	Chloroflexi	Chloroflexia	Chloroflexales	Roseiflexaceae	Roseiflexus	Unassigned	Chloroflexi	#e7bbbc
bOTU_2373	bOTU_2373	LM_MA	Bacteria	Chlorobi	Chlorobia	Chlorobiales	OPB56	Unassigned	Unassigned	Chlorobi	lightgrey		fOTU_781	fOTU_781	MI	Fungi	Chytridiomycota	unassigned	unassigned	unassigned	unassigned	unassigned	#b0bab5		bOTU_2206	bOTU_2206	LM	Bacteria	VerrucoMIbia	Opitutae	Opitutales	Opitutaceae	Alterococcus	Unassigned	VerrucoMIbia	#8bc24c
bOTU_239	bOTU_239	LM_MA	Bacteria	Gemmatimonadetes	Gemmatimonadetes	S0134_terrestrial_group	Unassigned	Unassigned	Unassigned	Gemmatimonadetes	#383f68		fOTU_557	fOTU_557	MI	Fungi	unassigned	unassigned	unassigned	unassigned	unassigned	unassigned	#f2a84a		bOTU_221	bOTU_221	LM_MA	Bacteria	Actinobacteria	AcidiMIbiia	AcidiMIbiales	Unassigned	Unassigned	Unassigned	Actinobacteria	#b41431
bOTU_242	bOTU_242	LM_MA	Bacteria	Gemmatimonadetes	Gemmatimonadetes	S0134_terrestrial_group	Unassigned	Unassigned	Unassigned	Gemmatimonadetes	#383f68		fOTU_795	fOTU_795	MI	Fungi	unassigned	unassigned	unassigned	unassigned	unassigned	unassigned	#f2a84a		bOTU_2210	bOTU_2210	LM_MA	Bacteria	Saccharibacteria	Unassigned	Unassigned	Unassigned	Unassigned	Unassigned	Saccharibacteria	lightgrey
bOTU_244	bOTU_244	LM_MA	Bacteria	Gemmatimonadetes	Gemmatimonadetes	Gemmatimonadales	Gemmatimonadaceae	Gemmatimonas	Unassigned	Gemmatimonadetes	#383f68		fOTU_16	fOTU_16	SC	Fungi	unassigned	unassigned	unassigned	unassigned	unassigned	unassigned	#f2a84a		bOTU_222	bOTU_222	LM_MA	Bacteria	Proteobacteria	Alphaproteobacteria	Caulobacterales	Caulobacteraceae	Phenylobacterium	Unassigned	Alphaproteobacteria	#ca503c
bOTU_246	bOTU_246	LM_MA	Bacteria	Actinobacteria	Actinobacteria	Pseudonocardiales	Pseudonocardiaceae	Pseudonocardia	Unassigned	Actinobacteria	#b41431		fOTU_33	fOTU_33	SC	Fungi	Ascomycota	Sordariomycetes	unassigned	unassigned	unassigned	unassigned	#b41431		bOTU_2230	bOTU_2230	LM_MA	Bacteria	Bacteroidetes	Sphingobacteriia	Sphingobacteriales	Chitinophagaceae	Unassigned	Unassigned	Bacteroidetes	#f6d04d
bOTU_2461	bOTU_2461	LM	Bacteria	Spirochaetae	Spirochaetes	Spirochaetales	Spirochaetaceae	Spirochaeta_2	Unassigned	Spirochaetae	lightgrey		fOTU_71	fOTU_71	SC	Fungi	Basidiomycota	Tremellomycetes	Cystofilobasidiales	Cystofilobasidiaceae	Cystofilobasidium	Cystofilobasidium_macerans_SH1650091.08FU	#785228		bOTU_2231	bOTU_2231	LM	Bacteria	Proteobacteria	Deltaproteobacteria	Myxococcales	BIrii41	Unassigned	Unassigned	Deltaproteobacteria	#f2a84a
bOTU_2485	bOTU_2485	LM	Bacteria	Saccharibacteria	Unassigned	Unassigned	Unassigned	Unassigned	Unassigned	Saccharibacteria	lightgrey		fOTU_168	fOTU_168	SC	Fungi	Basidiomycota	unassigned	unassigned	unassigned	unassigned	unassigned	#785228		bOTU_2241	bOTU_2241	LM_MA	Bacteria	Planctomycetes	Phycisphaerae	WD2101_soil_group	Unassigned	Unassigned	Unassigned	Planctomycetes	#b0bab5
bOTU_249	bOTU_249	LM_MA	Bacteria	Actinobacteria	Thermoleophilia	Solirubrobacterales	Patulibacteraceae	Patulibacter	Unassigned	Actinobacteria	#b41431		fOTU_176	fOTU_176	SC	Fungi	unassigned	unassigned	unassigned	unassigned	unassigned	unassigned	#f2a84a		bOTU_2276	bOTU_2276	LM	Bacteria	Gemmatimonadetes	Gemmatimonadetes	Gemmatimonadales	Gemmatimonadaceae	Gemmatimonas	Unassigned	Gemmatimonadetes	#383f68
bOTU_25	bOTU_25	LM_MI_SC	Bacteria	Proteobacteria	Deltaproteobacteria	43F-1404R	Unassigned	Unassigned	Unassigned	Deltaproteobacteria	#f2a84a		fOTU_370	fOTU_370	SC	Fungi	unassigned	unassigned	unassigned	unassigned	unassigned	unassigned	#f2a84a		bOTU_231	bOTU_231	LM_MA	Bacteria	Proteobacteria	Deltaproteobacteria	Myxococcales	P3OB-42	Unassigned	Unassigned	Deltaproteobacteria	#f2a84a
bOTU_2505	bOTU_2505	LM	Bacteria	Firmicutes	Clostridia	Clostridiales	Peptococcaceae	Thermincola	Unassigned	Firmicutes	#ffb6b9		fOTU_423	fOTU_423	SC	Fungi	Ascomycota	Pezizomycetes	Pezizales	Ascobolaceae	Ascobolus	unassigned	#b41431		bOTU_232	bOTU_232	LM_MA	Bacteria	Bacteroidetes	Sphingobacteriia	Sphingobacteriales	Chitinophagaceae	Parasegetibacter	Unassigned	Bacteroidetes	#f6d04d
bOTU_2557	bOTU_2557	LM_MI	Bacteria	Proteobacteria	Alphaproteobacteria	Rhodospirillales	Rhodospirillaceae	Defluviicoccus	Unassigned	Alphaproteobacteria	#ca503c		fOTU_548	fOTU_548	SC	Fungi	unassigned	unassigned	unassigned	unassigned	unassigned	unassigned	#f2a84a		bOTU_2330	bOTU_2330	LM_MA	Bacteria	Bacteroidetes	Cytophagia	Cytophagales	Cytophagaceae	Sporocytophaga	Unassigned	Bacteroidetes	#f6d04d
bOTU_2560	bOTU_2560	LM	Bacteria	Proteobacteria	Deltaproteobacteria	Syntrophobacterales	Syntrophobacteraceae	Unassigned	Unassigned	Deltaproteobacteria	#f2a84a		fOTU_541	fOTU_541	SC	Fungi	Zoopagomycota	Zoopagomycetes	Zoopagales	Piptocephalidaceae	Syncephalis	unassigned	lightgrey		bOTU_234	bOTU_234	LM_MA	Bacteria	Bacteroidetes	Sphingobacteriia	Sphingobacteriales	Chitinophagaceae	Flavisolibacter	Unassigned	Bacteroidetes	#f6d04d
bOTU_257	bOTU_257	LM_MA_MI	Bacteria	Acidobacteria	Holophagae	Subgroup_7	Unassigned	Unassigned	Unassigned	Acidobacteria	#785228		fOTU_633	fOTU_633	SC	Fungi	Ascomycota	Eurotiomycetes	Eurotiales	Aspergillaceae	Aspergillus	unassigned	#b41431		bOTU_235	bOTU_235	LM_MA	Bacteria	Actinobacteria	AcidiMIbiia	AcidiMIbiales	Unassigned	Unassigned	Unassigned	Actinobacteria	#b41431
bOTU_263	bOTU_263	LM_MI	Bacteria	Proteobacteria	Deltaproteobacteria	GR-WP33-30	Unassigned	Unassigned	Unassigned	Deltaproteobacteria	#f2a84a		fOTU_575	fOTU_575	SC	Fungi	Ascomycota	Pezizomycetes	Pezizales	Ascobolaceae	Ascobolus	unassigned	#b41431		bOTU_2368	bOTU_2368	LM_MA	Bacteria	Bacteroidetes	Sphingobacteriia	Sphingobacteriales	env.OPS_17	Unassigned	Unassigned	Bacteroidetes	#f6d04d
bOTU_2637	bOTU_2637	LM	Bacteria	GOUTA4	Unassigned	Unassigned	Unassigned	Unassigned	Unassigned	GOUTA4	lightgrey		fOTU_991	fOTU_991	SC	Fungi	Basidiomycota	Wallemiomycetes	Wallemiales	Wallemiaceae	Wallemia	Wallemia_tropicalis_SH1787735.08FU	#785228		bOTU_2372	bOTU_2372	LM	Bacteria	Chloroflexi	Anaerolineae	Anaerolineales	Anaerolineaceae	Unassigned	Unassigned	Chloroflexi	#e7bbbc
bOTU_2648	bOTU_2648	LM	Bacteria	Proteobacteria	Alphaproteobacteria	Rhizobiales	HyphoMIbiaceae	PedoMIbium	Unassigned	Alphaproteobacteria	#ca503c														bOTU_2375	bOTU_2375	LM_MA	Bacteria	Proteobacteria	Deltaproteobacteria	Myxococcales	Unassigned	Unassigned	Unassigned	Deltaproteobacteria	#f2a84a
bOTU_267	bOTU_267	LM_MI	Bacteria	Chloroflexi	TK10	Unassigned	Unassigned	Unassigned	Unassigned	Chloroflexi	#e7bbbc														bOTU_239	bOTU_239	LM_MA	Bacteria	Gemmatimonadetes	Gemmatimonadetes	S0134_terrestrial_group	Unassigned	Unassigned	Unassigned	Gemmatimonadetes	#383f68
bOTU_2686	bOTU_2686	LM_MA	Bacteria	Chloroflexi	Ktedonobacteria	C0119	Unassigned	Unassigned	Unassigned	Chloroflexi	#e7bbbc														bOTU_241	bOTU_241	LM_MA	Bacteria	Actinobacteria	Actinobacteria	MIcoccales	MIbacteriaceae	Agromyces	Agromyces_sp._28-4	Actinobacteria	#b41431
bOTU_2709	bOTU_2709	LM_MI	Bacteria	Proteobacteria	Deltaproteobacteria	Myxococcales	Haliangiaceae	Haliangium	Unassigned	Deltaproteobacteria	#f2a84a														bOTU_242	bOTU_242	LM_MA	Bacteria	Gemmatimonadetes	Gemmatimonadetes	S0134_terrestrial_group	Unassigned	Unassigned	Unassigned	Gemmatimonadetes	#383f68
bOTU_2713	bOTU_2713	LM_SC	Bacteria	MIgenomates	Unassigned	Unassigned	Unassigned	Unassigned	Unassigned	MIgenomates	lightgrey														bOTU_2455	bOTU_2455	LM_MA	Bacteria	Proteobacteria	Deltaproteobacteria	Bdellovibrionales	Bacteriovoracaceae	Deferrisoma	Unassigned	Deltaproteobacteria	#f2a84a
bOTU_2733	bOTU_2733	LM	Bacteria	Planctomycetes	Planctomycetacia	Planctomycetales	Planctomycetaceae	Unassigned	Unassigned	Planctomycetes	#b0bab5														bOTU_2459	bOTU_2459	LM_MA	Bacteria	Proteobacteria	Betaproteobacteria	Burkholderiales	Burkholderiaceae	Lautropia	Unassigned	Betaproteobacteria	#c8e8e8
bOTU_274	bOTU_274	LM_MA_SC	Bacteria	Actinobacteria	AcidiMIbiia	AcidiMIbiales	AcidiMIbiaceae	Unassigned	Unassigned	Actinobacteria	#b41431														bOTU_2468	bOTU_2468	LM	Bacteria	Actinobacteria	Actinobacteria	MImonosporales	MImonosporaceae	Actinoplanes	Unassigned	Actinobacteria	#b41431
bOTU_2750	bOTU_2750	LM	Bacteria	Firmicutes	Clostridia	Clostridiales	Gracilibacteraceae	Lutispora	Unassigned	Firmicutes	#ffb6b9														bOTU_2470	bOTU_2470	LM_MA	Bacteria	Proteobacteria	Deltaproteobacteria	Desulfuromonadales	Unassigned	Unassigned	Unassigned	Deltaproteobacteria	#f2a84a
bOTU_276	bOTU_276	LM_MA_SC	Bacteria	Actinobacteria	MB-A2-108	Unassigned	Unassigned	Unassigned	Unassigned	Actinobacteria	#b41431														bOTU_2508	bOTU_2508	LM	Bacteria	Bacteroidetes	Sphingobacteriia	Sphingobacteriales	Chitinophagaceae	Unassigned	Unassigned	Bacteroidetes	#f6d04d
bOTU_2791	bOTU_2791	LM	Bacteria	Proteobacteria	Gammaproteobacteria	Legionellales	Coxiellaceae	Aquicella	Unassigned	Gammaproteobacteria	#f29c2b														bOTU_257	bOTU_257	LM_MA	Bacteria	Acidobacteria	Holophagae	Subgroup_7	Unassigned	Unassigned	Unassigned	Acidobacteria	#785228
bOTU_2799	bOTU_2799	LM_MA	Bacteria	Chloroflexi	Anaerolineae	Anaerolineales	Anaerolineaceae	Unassigned	Unassigned	Chloroflexi	#e7bbbc														bOTU_2571	bOTU_2571	LM_MI	Bacteria	VerrucoMIbia	Opitutae	Opitutales	Opitutaceae	Opitutus	Unassigned	VerrucoMIbia	#8bc24c
bOTU_2813	bOTU_2813	LM_MA	Bacteria	Chloroflexi	Anaerolineae	Anaerolineales	Anaerolineaceae	Unassigned	Unassigned	Chloroflexi	#e7bbbc														bOTU_2589	bOTU_2589	LM_MA	Bacteria	Proteobacteria	Alphaproteobacteria	Rhodospirillales	Rhodospirillaceae	Defluviicoccus	Unassigned	Alphaproteobacteria	#ca503c
bOTU_2819	bOTU_2819	LM_MI	Bacteria	Proteobacteria	Gammaproteobacteria	KI89A_clade	Unassigned	Unassigned	Unassigned	Gammaproteobacteria	#f29c2b														bOTU_2664	bOTU_2664	LM_MA	Bacteria	Gemmatimonadetes	Gemmatimonadetes	AT425-EubC11_terrestrial_group	Unassigned	Unassigned	Unassigned	Gemmatimonadetes	#383f68
bOTU_2822	bOTU_2822	LM_MA	Bacteria	Proteobacteria	Deltaproteobacteria	Myxococcales	Cystobacteraceae	Anaeromyxobacter	Unassigned	Deltaproteobacteria	#f2a84a														bOTU_2667	bOTU_2667	LM_MA	Bacteria	Proteobacteria	Alphaproteobacteria	Rhodospirillales	Acetobacteraceae	Roseomonas	Unassigned	Alphaproteobacteria	#ca503c
bOTU_2836	bOTU_2836	LM	Bacteria	Proteobacteria	Deltaproteobacteria	Oligoflexales	Unassigned	Unassigned	Unassigned	Deltaproteobacteria	#f2a84a														bOTU_2678	bOTU_2678	LM	Bacteria	Chloroflexi	Anaerolineae	Anaerolineales	Anaerolineaceae	Unassigned	Unassigned	Chloroflexi	#e7bbbc
bOTU_2843	bOTU_2843	LM_MI	Bacteria	Chloroflexi	S085	Unassigned	Unassigned	Unassigned	Unassigned	Chloroflexi	#e7bbbc														bOTU_2716	bOTU_2716	LM_MA	Bacteria	Hydrogenedentes	Unassigned	Unassigned	Unassigned	Unassigned	Unassigned	Hydrogenedentes	lightgrey
bOTU_2859	bOTU_2859	LM	Bacteria	Proteobacteria	Betaproteobacteria	Hydrogenophilales	Hydrogenophilaceae	Unassigned	Unassigned	Betaproteobacteria	#c8e8e8														bOTU_2725	bOTU_2725	LM	Bacteria	Proteobacteria	Gammaproteobacteria	Xanthomonadales	Xanthomonadaceae	Lysobacter	Unassigned	Gammaproteobacteria	#f29c2b
bOTU_2885	bOTU_2885	LM_MA	Bacteria	SHA-109	Unassigned	Unassigned	Unassigned	Unassigned	Unassigned	SHA-109	lightgrey														bOTU_2730	bOTU_2730	LM_MA	Bacteria	VerrucoMIbia	OPB35_soil_group	Unassigned	Unassigned	Unassigned	Unassigned	VerrucoMIbia	#8bc24c
bOTU_291	bOTU_291	LM	Bacteria	Gemmatimonadetes	Gemmatimonadetes	Gemmatimonadales	Gemmatimonadaceae	Unassigned	Unassigned	Gemmatimonadetes	#383f68														bOTU_28	bOTU_28	LM_MA	Bacteria	Proteobacteria	Betaproteobacteria	SC-I-84	Unassigned	Unassigned	Unassigned	Betaproteobacteria	#c8e8e8
bOTU_2918	bOTU_2918	LM	Bacteria	Proteobacteria	Gammaproteobacteria	Legionellales	Legionellaceae	Legionella	Unassigned	Gammaproteobacteria	#f29c2b														bOTU_2800	bOTU_2800	LM_MA	Bacteria	VerrucoMIbia	OPB35_soil_group	Unassigned	Unassigned	Unassigned	Unassigned	VerrucoMIbia	#8bc24c
bOTU_2934	bOTU_2934	LM_MA	Bacteria	Chlorobi	Chlorobia	Chlorobiales	OPB56	Unassigned	Unassigned	Chlorobi	lightgrey														bOTU_2808	bOTU_2808	LM_MA	Bacteria	Planctomycetes	Phycisphaerae	Unassigned	Unassigned	Unassigned	Unassigned	Planctomycetes	#b0bab5
bOTU_2950	bOTU_2950	LM_MA	Bacteria	Chloroflexi	Unassigned	Unassigned	Unassigned	Unassigned	Unassigned	Chloroflexi	#e7bbbc														bOTU_283	bOTU_283	LM_MA	Bacteria	Actinobacteria	Actinobacteria	Propionibacteriales	Nocardioidaceae	Nocardioides	Unassigned	Actinobacteria	#b41431
bOTU_2960	bOTU_2960	LM_MA	Bacteria	Planctomycetes	Phycisphaerae	CPla-3_termite_group	Unassigned	Unassigned	Unassigned	Planctomycetes	#b0bab5														bOTU_2836	bOTU_2836	LM	Bacteria	Proteobacteria	Deltaproteobacteria	Oligoflexales	Unassigned	Unassigned	Unassigned	Deltaproteobacteria	#f2a84a
bOTU_2997	bOTU_2997	LM_MI	Bacteria	Proteobacteria	Gammaproteobacteria	Oceanospirillales	Oceanospirillaceae	Pseudospirillum	Unassigned	Gammaproteobacteria	#f29c2b														bOTU_2838	bOTU_2838	LM_MA	Bacteria	Bacteroidetes	Sphingobacteriia	Sphingobacteriales	Saprospiraceae	Unassigned	Unassigned	Bacteroidetes	#f6d04d
bOTU_3028	bOTU_3028	LM_MA	Bacteria	Planctomycetes	Pla3_lineage	Unassigned	Unassigned	Unassigned	Unassigned	Planctomycetes	#b0bab5														bOTU_2842	bOTU_2842	LM_MA	Bacteria	Proteobacteria	Deltaproteobacteria	Bdellovibrionales	Bdellovibrionaceae	OM27_clade	Unassigned	Deltaproteobacteria	#f2a84a
bOTU_3045	bOTU_3045	LM_MA	Bacteria	Actinobacteria	Actinobacteria	Propionibacteriales	Nocardioidaceae	Nocardioides	Unassigned	Actinobacteria	#b41431														bOTU_285	bOTU_285	LM_MA	Bacteria	Actinobacteria	Actinobacteria	MImonosporales	MImonosporaceae	MImonospora	MImonospora_sp._X14	Actinobacteria	#b41431
bOTU_3103	bOTU_3103	LM_MA	Bacteria	Proteobacteria	Deltaproteobacteria	Bdellovibrionales	Bacteriovoracaceae	Peredibacter	Unassigned	Deltaproteobacteria	#f2a84a														bOTU_2851	bOTU_2851	LM	Bacteria	Bacteroidetes	Sphingobacteriia	Sphingobacteriales	NS11-12_marine_group	Unassigned	Unassigned	Bacteroidetes	#f6d04d
bOTU_3111	bOTU_3111	LM_MA	Bacteria	Proteobacteria	Alphaproteobacteria	Rhodobacterales	Rhodobacteraceae	Rhodobacter	Rhodobacter_blasticus	Alphaproteobacteria	#ca503c														bOTU_288	bOTU_288	LM_MA	Bacteria	Bacteroidetes	Sphingobacteriia	Sphingobacteriales	Chitinophagaceae	Ferruginibacter	Unassigned	Bacteroidetes	#f6d04d
bOTU_3121	bOTU_3121	LM_MA	Bacteria	Acidobacteria	Acidobacteria	Acidobacteriales	Acidobacteriaceae_[Subgroup_1]	Candidatus_Koribacter	Unassigned	Acidobacteria	#785228														bOTU_2926	bOTU_2926	LM_MA	Bacteria	Gemmatimonadetes	Gemmatimonadetes	Gemmatimonadales	Gemmatimonadaceae	Unassigned	Unassigned	Gemmatimonadetes	#383f68
bOTU_314	bOTU_314	LM_MA	Bacteria	Acidobacteria	Acidobacteria	Subgroup_3	Unknown_Family	Candidatus_Solibacter	Unassigned	Acidobacteria	#785228														bOTU_2931	bOTU_2931	LM_MA	Bacteria	VerrucoMIbia	VerrucoMIbiae	VerrucoMIbiales	VerrucoMIbiaceae	Unassigned	Unassigned	VerrucoMIbia	#8bc24c
bOTU_3198	bOTU_3198	LM_MA	Bacteria	Chloroflexi	Unassigned	Unassigned	Unassigned	Unassigned	Unassigned	Chloroflexi	#e7bbbc														bOTU_2932	bOTU_2932	LM_MA	Bacteria	Proteobacteria	Deltaproteobacteria	Bdellovibrionales	Bacteriovoracaceae	Deferrisoma	Unassigned	Deltaproteobacteria	#f2a84a
bOTU_320	bOTU_320	LM	Bacteria	Proteobacteria	Gammaproteobacteria	Xanthomonadales	Unassigned	Unassigned	Unassigned	Gammaproteobacteria	#f29c2b														bOTU_2949	bOTU_2949	LM_MA	Bacteria	Planctomycetes	Phycisphaerae	WD2101_soil_group	Unassigned	Unassigned	Unassigned	Planctomycetes	#b0bab5
bOTU_3217	bOTU_3217	LM_MA	Bacteria	Chloroflexi	Dehalococcoidia	Dehalococcoidales	Dehalococcoidaceae	Dehalococcoides	Unassigned	Chloroflexi	#e7bbbc														bOTU_2963	bOTU_2963	LM	Bacteria	Saccharibacteria	Unassigned	Unassigned	Unassigned	Unassigned	Unassigned	Saccharibacteria	lightgrey
bOTU_3221	bOTU_3221	LM_MA	Bacteria	Chloroflexi	Unassigned	Unassigned	Unassigned	Unassigned	Unassigned	Chloroflexi	#e7bbbc														bOTU_2974	bOTU_2974	LM_MA	Bacteria	Proteobacteria	Betaproteobacteria	SC-I-84	Unassigned	Unassigned	Unassigned	Betaproteobacteria	#c8e8e8
bOTU_3222	bOTU_3222	LM_MA	Bacteria	Bacteroidetes	Bacteroidetes_vadinHA17	Unassigned	Unassigned	Unassigned	Unassigned	Bacteroidetes	#f6d04d														bOTU_2986	bOTU_2986	LM	Bacteria	Saccharibacteria	Unassigned	Unassigned	Unassigned	Unassigned	Unassigned	Saccharibacteria	lightgrey
bOTU_3231	bOTU_3231	LM_MA	Bacteria	Chloroflexi	Anaerolineae	Anaerolineales	Anaerolineaceae	Anaerolinea	Unassigned	Chloroflexi	#e7bbbc														bOTU_302	bOTU_302	LM_MA	Bacteria	Bacteroidetes	Sphingobacteriia	Sphingobacteriales	Chitinophagaceae	Ferruginibacter	Unassigned	Bacteroidetes	#f6d04d
bOTU_3244	bOTU_3244	LM	Bacteria	Bacteroidetes	Sphingobacteriia	Sphingobacteriales	Saprospiraceae	Unassigned	Unassigned	Bacteroidetes	#f6d04d														bOTU_3025	bOTU_3025	LM_MI_SC	Bacteria	Proteobacteria	Alphaproteobacteria	Rhodospirillales	Rhodospirillaceae	Defluviicoccus	Unassigned	Alphaproteobacteria	#ca503c
bOTU_3247	bOTU_3247	LM	Bacteria	Nitrospirae	Nitrospira	Nitrospirales	Nitrospiraceae	Unassigned	Unassigned	Nitrospirae	#9dd3a8														bOTU_306	bOTU_306	LM_MA	Bacteria	Actinobacteria	AcidiMIbiia	AcidiMIbiales	Iamiaceae	Iamia	Unassigned	Actinobacteria	#b41431
bOTU_3259	bOTU_3259	LM_MA	Bacteria	Bacteroidetes	Sphingobacteriia	Sphingobacteriales	env.OPS_17	Unassigned	Unassigned	Bacteroidetes	#f6d04d														bOTU_3071	bOTU_3071	LM_MA	Bacteria	Actinobacteria	AcidiMIbiia	AcidiMIbiales	Unassigned	Unassigned	Unassigned	Actinobacteria	#b41431
bOTU_3261	bOTU_3261	LM_MA	Bacteria	Chloroflexi	Anaerolineae	Anaerolineales	Anaerolineaceae	Unassigned	Unassigned	Chloroflexi	#e7bbbc														bOTU_3097	bOTU_3097	LM	Bacteria	Bacteroidetes	Bacteroidetes_VC2.1_Bac22	Unassigned	Unassigned	Unassigned	Unassigned	Bacteroidetes	#f6d04d
bOTU_3263	bOTU_3263	LM_MA	Bacteria	Actinobacteria	AcidiMIbiia	AcidiMIbiales	Unassigned	Unassigned	Unassigned	Actinobacteria	#b41431														bOTU_3109	bOTU_3109	LM_MA	Bacteria	Planctomycetes	Planctomycetacia	Planctomycetales	Planctomycetaceae	Unassigned	Unassigned	Planctomycetes	#b0bab5
bOTU_3273	bOTU_3273	LM_MA	Bacteria	Armatimonadetes	Unassigned	Unassigned	Unassigned	Unassigned	Unassigned	Armatimonadetes	lightgrey														bOTU_313	bOTU_313	LM	Bacteria	Bacteroidetes	Sphingobacteriia	Sphingobacteriales	AKYH767	Unassigned	Unassigned	Bacteroidetes	#f6d04d
bOTU_3281	bOTU_3281	LM_MA	Bacteria	Planctomycetes	Phycisphaerae	Phycisphaerales	Phycisphaeraceae	SM1A02	Unassigned	Planctomycetes	#b0bab5														bOTU_3142	bOTU_3142	LM_MA	Bacteria	Saccharibacteria	Unassigned	Unassigned	Unassigned	Unassigned	Unassigned	Saccharibacteria	lightgrey
bOTU_3338	bOTU_3338	LM_MA	Bacteria	Chloroflexi	Anaerolineae	Anaerolineales	Anaerolineaceae	Unassigned	Unassigned	Chloroflexi	#e7bbbc														bOTU_319	bOTU_319	LM_MA	Bacteria	Bacteroidetes	Sphingobacteriia	Sphingobacteriales	Saprospiraceae	Unassigned	Unassigned	Bacteroidetes	#f6d04d
bOTU_334	bOTU_334	LM_MA	Bacteria	Chloroflexi	Chloroflexia	Chloroflexales	Chloroflexales_Incertae_Sedis	Candidatus_Chlorothrix	Unassigned	Chloroflexi	#e7bbbc														bOTU_3214	bOTU_3214	LM_MA	Bacteria	Actinobacteria	Thermoleophilia	Gaiellales	Unassigned	Unassigned	Unassigned	Actinobacteria	#b41431
bOTU_3350	bOTU_3350	LM_MI	Bacteria	Bacteroidetes	Sphingobacteriia	Sphingobacteriales	Chitinophagaceae	Unassigned	Unassigned	Bacteroidetes	#f6d04d														bOTU_3219	bOTU_3219	LM_MA	Bacteria	VerrucoMIbia	Spartobacteria	Chthoniobacterales	Chthoniobacteraceae	Chthoniobacter	Unassigned	VerrucoMIbia	#8bc24c
bOTU_338	bOTU_338	LM_MI_SC	Bacteria	Actinobacteria	Thermoleophilia	Gaiellales	Unassigned	Unassigned	Unassigned	Actinobacteria	#b41431														bOTU_3231	bOTU_3231	LM_MA	Bacteria	Chloroflexi	Anaerolineae	Anaerolineales	Anaerolineaceae	Anaerolinea	Unassigned	Chloroflexi	#e7bbbc
bOTU_339	bOTU_339	LM_MI	Bacteria	Chloroflexi	Ardenticatenia	Unassigned	Unassigned	Unassigned	Unassigned	Chloroflexi	#e7bbbc														bOTU_335	bOTU_335	LM	Bacteria	Proteobacteria	Betaproteobacteria	Nitrosomonadales	Nitrosomonadaceae	Unassigned	Unassigned	Betaproteobacteria	#c8e8e8
bOTU_3419	bOTU_3419	LM_MA	Bacteria	Planctomycetes	Phycisphaerae	MSBL9	Unassigned	Unassigned	Unassigned	Planctomycetes	#b0bab5														bOTU_336	bOTU_336	LM_MA	Bacteria	Bacteroidetes	Sphingobacteriia	Sphingobacteriales	Chitinophagaceae	Flavisolibacter	Unassigned	Bacteroidetes	#f6d04d
bOTU_347	bOTU_347	LM_MI	Bacteria	Gemmatimonadetes	Gemmatimonadetes	Gemmatimonadales	Gemmatimonadaceae	Unassigned	Unassigned	Gemmatimonadetes	#383f68														bOTU_3366	bOTU_3366	LM	Bacteria	Bacteroidetes	Sphingobacteriia	Sphingobacteriales	KD3-93	Unassigned	Unassigned	Bacteroidetes	#f6d04d
bOTU_3508	bOTU_3508	LM_MA	Bacteria	Bacteroidetes	Sphingobacteriia	Sphingobacteriales	Chitinophagaceae	Unassigned	Unassigned	Bacteroidetes	#f6d04d														bOTU_3432	bOTU_3432	LM_MA	Bacteria	Proteobacteria	Betaproteobacteria	SC-I-84	Unassigned	Unassigned	Unassigned	Betaproteobacteria	#c8e8e8
bOTU_356	bOTU_356	LM_MI	Bacteria	Proteobacteria	Gammaproteobacteria	Xanthomonadales	Xanthomonadales_Incertae_Sedis	Acidibacter	Unassigned	Gammaproteobacteria	#f29c2b														bOTU_3458	bOTU_3458	LM	Bacteria	Proteobacteria	Deltaproteobacteria	Myxococcales	Sandaracinaceae	Unassigned	Unassigned	Deltaproteobacteria	#f2a84a
bOTU_3568	bOTU_3568	LM_SC	Bacteria	Actinobacteria	Actinobacteria	Streptosporangiales	Streptosporangiaceae	MIbispora	Unassigned	Actinobacteria	#b41431														bOTU_3483	bOTU_3483	LM_MA	Bacteria	Planctomycetes	Phycisphaerae	WD2101_soil_group	Unassigned	Unassigned	Unassigned	Planctomycetes	#b0bab5
bOTU_3637	bOTU_3637	LM_MA	Bacteria	Proteobacteria	Deltaproteobacteria	Bdellovibrionales	Bdellovibrionaceae	Bdellovibrio	Unassigned	Deltaproteobacteria	#f2a84a														bOTU_3508	bOTU_3508	LM_MA_MI	Bacteria	Bacteroidetes	Sphingobacteriia	Sphingobacteriales	Chitinophagaceae	Unassigned	Unassigned	Bacteroidetes	#f6d04d
bOTU_369	bOTU_369	LM_MI_SC	Bacteria	Chloroflexi	S085	Unassigned	Unassigned	Unassigned	Unassigned	Chloroflexi	#e7bbbc														bOTU_357	bOTU_357	LM_MA	Bacteria	Proteobacteria	Betaproteobacteria	SC-I-84	Unassigned	Unassigned	Unassigned	Betaproteobacteria	#c8e8e8
bOTU_371	bOTU_371	LM_MI	Bacteria	Gemmatimonadetes	Gemmatimonadetes	Gemmatimonadales	Gemmatimonadaceae	Gemmatimonas	Unassigned	Gemmatimonadetes	#383f68														bOTU_358	bOTU_358	LM_MA	Bacteria	Proteobacteria	Alphaproteobacteria	Sphingomonadales	Sphingomonadaceae	Sphingomonas	Unassigned	Alphaproteobacteria	#ca503c
bOTU_3755	bOTU_3755	LM_MA	Bacteria	Proteobacteria	Alphaproteobacteria	Rhodospirillales	Acetobacteraceae	Roseomonas	bacterium_EM0302	Alphaproteobacteria	#ca503c														bOTU_374	bOTU_374	LM_MI_SC	Bacteria	Chloroflexi	Anaerolineae	Anaerolineales	Anaerolineaceae	Unassigned	Unassigned	Chloroflexi	#e7bbbc
bOTU_392	bOTU_392	LM_MA	Bacteria	Proteobacteria	Betaproteobacteria	B1-7BS	Unassigned	Unassigned	Unassigned	Betaproteobacteria	#c8e8e8														bOTU_3778	bOTU_3778	LM	Bacteria	Bacteroidetes	Sphingobacteriia	Sphingobacteriales	Chitinophagaceae	Niastella	Unassigned	Bacteroidetes	#f6d04d
bOTU_3953	bOTU_3953	LM_MI	Bacteria	Chloroflexi	TK10	Unassigned	Unassigned	Unassigned	Unassigned	Chloroflexi	#e7bbbc														bOTU_3788	bOTU_3788	LM_MA	Bacteria	Proteobacteria	Deltaproteobacteria	Myxococcales	Unassigned	Unassigned	Unassigned	Deltaproteobacteria	#f2a84a
bOTU_3980	bOTU_3980	LM	Bacteria	Bacteroidetes	Unassigned	Unassigned	Unassigned	Unassigned	Unassigned	Bacteroidetes	#f6d04d														bOTU_3809	bOTU_3809	LM_MA	Bacteria	Proteobacteria	Deltaproteobacteria	Syntrophobacterales	Syntrophobacteraceae	Syntrophobacter	Unassigned	Deltaproteobacteria	#f2a84a
bOTU_40	bOTU_40	LM_MI	Bacteria	Proteobacteria	Deltaproteobacteria	GR-WP33-30	Unassigned	Unassigned	Unassigned	Deltaproteobacteria	#f2a84a														bOTU_388	bOTU_388	LM_MI	Bacteria	Actinobacteria	AcidiMIbiia	AcidiMIbiales	Unassigned	Unassigned	Unassigned	Actinobacteria	#b41431
bOTU_403	bOTU_403	LM_MI	Bacteria	Chloroflexi	TK10	Unassigned	Unassigned	Unassigned	Unassigned	Chloroflexi	#e7bbbc														bOTU_3888	bOTU_3888	LM_MA	Bacteria	Parcubacteria	Unassigned	Unassigned	Unassigned	Unassigned	Unassigned	Parcubacteria	lightgrey
bOTU_412	bOTU_412	LM_MA	Bacteria	Gemmatimonadetes	Gemmatimonadetes	Gemmatimonadales	Gemmatimonadaceae	Unassigned	Unassigned	Gemmatimonadetes	#383f68														bOTU_392	bOTU_392	LM_MA	Bacteria	Proteobacteria	Betaproteobacteria	B1-7BS	Unassigned	Unassigned	Unassigned	Betaproteobacteria	#c8e8e8
bOTU_4166	bOTU_4166	LM_MA	Bacteria	Hydrogenedentes	Unassigned	Unassigned	Unassigned	Unassigned	Unassigned	Hydrogenedentes	lightgrey														bOTU_3921	bOTU_3921	LM_MA	Bacteria	Proteobacteria	Deltaproteobacteria	Syntrophobacterales	Syntrophaceae	Smithella	Unassigned	Deltaproteobacteria	#f2a84a
bOTU_4218	bOTU_4218	LM_MA	Bacteria	Proteobacteria	Betaproteobacteria	Nitrosomonadales	Nitrosomonadaceae	Unassigned	Unassigned	Betaproteobacteria	#c8e8e8														bOTU_406	bOTU_406	LM_MA	Bacteria	Bacteroidetes	Sphingobacteriia	Sphingobacteriales	Chitinophagaceae	Terrimonas	Unassigned	Bacteroidetes	#f6d04d
[truncated: 576 more rows]
[truncated: 11 more columns]

## Sheet: Dataset7
Individulal network properties in CK, NPK and NPKM treatment
[truncated: 12,328 more rows]

## Sheet: Dataset8
Soil aggregate sensitive bacterial OTUs in CK
[truncated: 823 more rows]
[truncated: 29 more columns]

[truncated: 10 more sheets: Dataset9, Dataset10, Dataset11, Dataset12, Dataset13, Dataset14, Dataset15, Dataset16, Dataset17, Dataset18]
