# Supplementary material for: Soil Aggregation Shaped the Distribution and Interaction of Bacterial-Fungal Community Based on a 38-Year Fertilization Experiment in China
Source: Front Microbiol. 2022 Mar 22;13:824681. doi: 10.3389/fmicb.2022.824681 (PMC8981921; doi:10.3389/fmicb.2022.824681)
Supplement: Supplementary file 3 [file Presentation_1.zip]

Archive with 11 entries (11 files):
- Supplementary Figures/FigS1.jpg
- Supplementary Figures/FigS10.tif
- Supplementary Figures/FigS2.tif
- Supplementary Figures/FigS3.tif
- Supplementary Figures/FigS4.tif
- Supplementary Figures/FigS5.tif
- Supplementary Figures/FigS6.tif
- Supplementary Figures/FigS7.tif
- Supplementary Figures/FigS8.tif
- Supplementary Figures/FigS9.tif
- Supplementary Figures/Supplementary materials and FigS captions .docx
